# Supplementary material for: Coordination complexes of chromium(0) with a series of 1,3-diphenyl-6-aryl­fulvenes
Source: Acta Crystallogr E Crystallogr Commun. 2018 Aug 10;74(Pt 9):1190–4. doi: 10.1107/S2056989018010794 (PMC6127717; doi:10.1107/S2056989018010794)
Supplement: Supplementary file 1 [file e-74-01190-sup1.cif]

##############################################################################
#                                                                            #
# This CIF contains the data in a paper accepted for publication in          #
# Acta Crystallographica Section E. It conforms to the requirements of       #
# Notes for Authors for Acta Crystallographica Section E, and has been       #
# peer reviewed under the auspices of the IUCr Commission on Journals.       #
#                                                                            #
# Full details of the Crystallographic Information File format               #
# are given in the paper "The Crystallographic Information File (CIF):       #
# a New Standard Archive File for Crystallography" by S. R. Hall, F. H.      #
# Allen and I. D. Brown [Acta Cryst. (1991), A47, 655-685].                  #
#                                                                            #
# The current version of the core CIF dictionary is obtainable from          #
# ftp://ftp.iucr.org/pub/cif_core.dic.                                       #
#                                                                            #
# Software is freely available for graphical display of the structure(s)     #
# in this CIF. For information consult the CIF software page                 #
# http://www.iucr.org/resources/cif/software.                                #
#                                                                            #
# This file may be used for bona fide research purposes within the           #
# scientific community so long as proper attribution is given to the journal # 
# article from which it was obtained.                                        #
#                                                                            #
##############################################################################
data_global
_audit_creation_method     'APEX3 v2017.3-0'
_journal_date_recd_electronic     2018-07-10
_journal_date_accepted     2018-07-25
_journal_name_full     'Acta Crystallographica, Section E'
_journal_year     2018
_journal_volume     74
_journal_issue      9
_journal_page_first     1190
_journal_page_last     1194
_journal_paper_category     GM
_journal_paper_doi     10.1107/S2056989018010794
_journal_coeditor_code     RZ5242
_publ_contact_author_name     'Scott T. Iacono'
_publ_contact_author_address
;
Department of Chemistry & Chemistry Research Center, United States Air Force
Academy, Colorado Springs, CO 80840,
USA
;
_publ_contact_author_email     'scott.iacono@usafa.edu'
_publ_contact_author_fax     '7193336005'
_publ_contact_author_phone     '7193336005'
_publ_section_title
;
Coordination complexes of chromium(0) with a series of
1,3-diphenyl-6-arylfulvenes
;
_publ_section_title_footnote     .
loop_
    _publ_author_name
    _publ_author_footnote
    _publ_author_address
    'Peloquin, Andrew J.' .
;
Department of Chemistry & Chemistry Research Center,
United States Air Force Academy, Colorado Springs, CO 80840,
USA
;
    'Smith, Madelyn B.' .
;
Department of Chemistry & Chemistry Research Center,
United States Air Force Academy, Colorado Springs, CO 80840,
USA
;
    'O'Connell, Bryce J.' .
;
Department of Chemistry & Chemistry Research Center,
United States Air Force Academy, Colorado Springs, CO 80840,
USA
;
    'Ghiassi, Kamran B.' .
;
Aerospace Systems Directorate, Air Force Research Laboratory, Edwards AFB,
CA 93524, USA
;
    'Balaich, Gary J.' .
;
Department of Chemistry & Chemistry Research Center,
United States Air Force Academy, Colorado Springs, CO 80840,
USA
;
    'Iacono, Scott T.' .
;
Department of Chemistry & Chemistry Research Center,
United States Air Force Academy, Colorado Springs, CO 80840,
USA
;
_publ_section_synopsis
;
The synthesis and structural properties of a series of chromium tricarbonyl
`piano-stool' complexes bearing substituted pentafulvene ligands were studied.
Significant deviation of the exocyclic fulvene double bond from the
cyclopentadiene plane accompanies coordination. Evidence of non-covalent \p-\p
interactions was observed.
;
data_I
_database_code_depnum_ccdc_archive 'CCDC 1858305'
_chemical_name_systematic
;
Tricarbonyl(1,3,6-triphenylfulvene)chromium(0)
benzene hemisolvate
;
_chemical_name_common     'tricarbonyl-(1,3,6-triphenylfulvene) chromium (0)'
_chemical_formula_moiety     'C27 H18 Cr O3, 0.5(C6 H6)'
_chemical_formula_sum     'C30 H21 Cr O3'
_chemical_formula_iupac     '[Cr (C24 H18) (C O)3], 0.5C6 H6'
_chemical_formula_weight     481.47
_chemical_melting_point     ?
_space_group_crystal_system     monoclinic
_space_group_name_H-M_alt     'P 21/n'
_space_group_name_Hall     '-P 2yn'
loop_
    _space_group_symop_operation_xyz
    'x, y, z'
    '-x+1/2, y+1/2, -z+1/2'
    '-x, -y, -z'
    'x-1/2, -y-1/2, z-1/2'
_cell_length_a     15.838(5)
_cell_length_b     7.675(2)
_cell_length_c     19.485(6)
_cell_angle_alpha     90
_cell_angle_beta     99.335(4)
_cell_angle_gamma     90
_cell_volume     2337.2(13)
_cell_formula_units_Z     4
_cell_measurement_reflns_used     1393
_cell_measurement_theta_min     2.6066
_cell_measurement_theta_max     16.3782
_cell_measurement_temperature     100.(2)
_exptl_crystal_description     block
_exptl_crystal_colour     'translucent red'
_exptl_crystal_size_max     0.314
_exptl_crystal_size_mid     0.257
_exptl_crystal_size_min     0.226
_exptl_crystal_density_diffrn     1.368
_exptl_crystal_density_meas     ?
_exptl_crystal_density_method     'not measured'
_exptl_crystal_F_000     996
_exptl_absorpt_coefficient_mu     0.520
_exptl_absorpt_correction_type     multi-scan
_exptl_absorpt_process_details
;
(SADABS; Bruker, 2017)
;
_exptl_absorpt_correction_T_min     0.77
_exptl_absorpt_correction_T_max     0.89
_exptl_special_details
;
;
_diffrn_ambient_temperature     100.(2)
_diffrn_radiation_type     'Mo K\a'
_diffrn_radiation_wavelength     0.71073
_diffrn_radiation_monochromator     graphite
_diffrn_measurement_device_type     'Bruker SMART APEX CCD'
_diffrn_measurement_method     'Omega Scans'
_diffrn_detector_area_resol_mean     8.3333
_diffrn_reflns_number     38380
_diffrn_reflns_av_R_equivalents     0.1517
_diffrn_reflns_theta_min     2.61
_diffrn_reflns_theta_max     25.44
_diffrn_reflns_theta_full     25.44
_diffrn_measured_fraction_theta_max     0.994
_diffrn_measured_fraction_theta_full     0.994
_diffrn_reflns_limit_h_min     -19
_diffrn_reflns_limit_h_max     19
_diffrn_reflns_limit_k_min     -9
_diffrn_reflns_limit_k_max     9
_diffrn_reflns_limit_l_min     -23
_diffrn_reflns_limit_l_max     23
_refine_special_details
;
;
_reflns_number_total     4302
_reflns_number_gt     2584
_reflns_threshold_expression     'I > 2\s(I)'
_refine_ls_structure_factor_coef     Fsqd
_refine_ls_matrix_type     full
_refine_ls_R_factor_all     0.1175
_refine_ls_R_factor_gt     0.0566
_refine_ls_wR_factor_gt     0.1111
_refine_ls_wR_factor_ref     0.1411
_refine_ls_goodness_of_fit_ref     1.031
_refine_ls_restrained_S_all     1.031
_refine_ls_number_reflns     4302
_refine_ls_number_parameters     307
_refine_ls_number_restraints     0
_refine_ls_number_constraints     ?
_refine_ls_hydrogen_treatment     constr
_refine_ls_weighting_scheme     calc
_refine_ls_weighting_details
              'w=1/[\s^2^(Fo^2^)+(0.0400P)^2^+3.0871P] where P=(Fo^2^+2Fc^2^)/3'
_atom_sites_solution_hydrogens     geom
_atom_sites_solution_primary     ?
_atom_sites_solution_secondary     ?
_refine_ls_shift/su_max     0.001
_refine_ls_shift/su_mean     0.000
_refine_diff_density_max     0.560
_refine_diff_density_min     -0.329
_refine_ls_extinction_method     none
_refine_ls_extinction_coef     ?
loop_
    _atom_type_symbol
    _atom_type_description
    _atom_type_scat_dispersion_real
    _atom_type_scat_dispersion_imag
    _atom_type_scat_source
    C C 0.0033 0.0016 'International Tables Vol C Tables 4.2.6.8 and 6.1.1.4'
    H H 0.0000 0.0000 'International Tables Vol C Tables 4.2.6.8 and 6.1.1.4'
    O O 0.0106 0.0060 'International Tables Vol C Tables 4.2.6.8 and 6.1.1.4'
    Cr Cr 0.3209 0.6236 'International Tables Vol C Tables 4.2.6.8 and 6.1.1.4'
_computing_data_collection
;
APEX3 (Bruker, 2017)
;
_computing_cell_refinement
;
SAINT (Bruker, 2017)
;
_computing_data_reduction
;
SAINT (Bruker, 2017)
;
_computing_structure_solution
;
SHELXT (Sheldrick, 2015<i>a</i>)
;
_computing_structure_refinement
;
SHELXL (Sheldrick, 2015<i>b</i>)
;
_computing_molecular_graphics
;
<i>ORTEP-3</i> for Windows (Farrugia, 2012) and
Mercury (Macrae <i>et al.</i>, 2008)
;
_computing_publication_material
;
<i>publCIF</i> (Westrip, 2010)
;
loop_
    _atom_site_type_symbol
    _atom_site_label
    _atom_site_fract_x
    _atom_site_fract_y
    _atom_site_fract_z
    _atom_site_U_iso_or_equiv
    _atom_site_adp_type
    _atom_site_calc_flag
    _atom_site_occupancy
    _atom_site_disorder_assembly
    _atom_site_disorder_group
    Cr Cr1 0.55485(4) 0.83445(9) 0.67800(3) 0.0316(2) Uani d 1 . .
    O O1 0.46466(19) 1.1237(4) 0.74002(16) 0.0466(8) Uani d 1 . .
    C C1 0.4347(2) 0.6949(5) 0.6473(2) 0.0308(10) Uani d 1 . .
    O O3 0.72286(18) 0.8603(4) 0.77558(15) 0.0499(9) Uani d 1 . .
    C C2 0.4702(2) 0.7175(5) 0.5866(2) 0.0311(10) Uani d 1 . .
    H H2 0.443934 0.780309 0.546767 0.037 Uiso calc 1 . .
    O O2 0.61821(18) 1.1061(4) 0.58690(16) 0.0458(8) Uani d 1 . .
    C C3 0.5518(2) 0.6325(5) 0.5929(2) 0.0302(10) Uani d 1 . .
    C C5 0.4984(2) 0.6008(5) 0.6969(2) 0.0320(10) Uani d 1 . .
    C C4 0.5681(3) 0.5589(5) 0.6603(2) 0.0341(10) Uani d 1 . .
    H H4 0.617232 0.492504 0.678694 0.041 Uiso calc 1 . .
    C C6 0.5122(3) 0.6478(5) 0.7669(2) 0.0331(10) Uani d 1 . .
    H H6 0.477061 0.737704 0.780389 0.040 Uiso calc 1 . .
    C C19 0.5764(3) 0.5709(5) 0.8222(2) 0.0337(10) Uani d 1 . .
    C C7 0.3487(2) 0.7486(5) 0.6586(2) 0.0315(10) Uani d 1 . .
    C C24 0.6142(3) 0.4109(6) 0.8145(2) 0.0360(10) Uani d 1 . .
    H H24 0.599003 0.348061 0.772305 0.043 Uiso calc 1 . .
    C C8 0.3037(3) 0.8793(5) 0.6189(2) 0.0344(10) Uani d 1 . .
    H H8 0.330681 0.943199 0.586706 0.041 Uiso calc 1 . .
    C C23 0.6739(3) 0.3405(6) 0.8671(2) 0.0409(11) Uani d 1 . .
    H H23 0.699419 0.230736 0.861009 0.049 Uiso calc 1 . .
    C C9 0.2202(3) 0.9172(6) 0.6257(2) 0.0403(11) Uani d 1 . .
    H H9 0.190155 1.006501 0.598104 0.048 Uiso calc 1 . .
    C C22 0.6957(3) 0.4313(6) 0.9283(2) 0.0494(13) Uani d 1 . .
    H H22 0.736811 0.384661 0.964613 0.059 Uiso calc 1 . .
    C C10 0.1801(3) 0.8260(6) 0.6725(2) 0.0405(11) Uani d 1 . .
    H H10 0.122579 0.852126 0.676887 0.049 Uiso calc 1 . .
    C C21 0.6583(3) 0.5886(7) 0.9369(2) 0.0574(15) Uani d 1 . .
    H H21 0.673189 0.650829 0.979328 0.069 Uiso calc 1 . .
    C C11 0.2244(3) 0.6956(6) 0.7131(2) 0.0432(12) Uani d 1 . .
    H H11 0.197495 0.632131 0.745376 0.052 Uiso calc 1 . .
    C C20 0.5987(3) 0.6574(6) 0.8841(2) 0.0496(13) Uani d 1 . .
    H H20 0.572839 0.766468 0.890725 0.059 Uiso calc 1 . .
    C C12 0.3079(2) 0.6599(6) 0.7057(2) 0.0360(10) Uani d 1 . .
    H H12 0.338215 0.571829 0.733865 0.043 Uiso calc 1 . .
    C C13 0.6061(3) 0.6217(5) 0.5387(2) 0.0335(10) Uani d 1 . .
    C C18 0.5840(3) 0.7074(5) 0.4753(2) 0.0370(11) Uani d 1 . .
    H H18 0.532863 0.774272 0.466765 0.044 Uiso calc 1 . .
    C C17 0.6358(3) 0.6959(6) 0.4247(2) 0.0388(11) Uani d 1 . .
    H H17 0.619517 0.753794 0.381526 0.047 Uiso calc 1 . .
    C C16 0.7106(3) 0.6018(6) 0.4363(2) 0.0402(11) Uani d 1 . .
    H H16 0.746757 0.597396 0.401973 0.048 Uiso calc 1 . .
    C C15 0.7325(3) 0.5137(6) 0.4984(2) 0.0415(11) Uani d 1 . .
    H H15 0.784015 0.448031 0.506678 0.050 Uiso calc 1 . .
    C C14 0.6803(3) 0.5203(5) 0.5485(2) 0.0354(10) Uani d 1 . .
    H H14 0.694940 0.455092 0.590207 0.043 Uiso calc 1 . .
    C C25 0.5009(3) 1.0135(6) 0.7170(2) 0.0345(10) Uani d 1 . .
    C C26 0.5945(2) 1.0009(6) 0.6223(2) 0.0330(10) Uani d 1 . .
    C C29 0.9972(4) 0.6345(9) 0.5459(4) 0.084(2) Uani d 1 . .
    H H29 0.995074 0.728012 0.577493 0.100 Uiso calc 1 . .
    C C30 1.0533(4) 0.5006(9) 0.5636(4) 0.088(2) Uani d 1 . .
    H H30 1.089990 0.500655 0.607343 0.105 Uiso calc 1 . .
    C C28 0.9440(4) 0.6357(8) 0.4829(4) 0.087(2) Uani d 1 . .
    H H28 0.905248 0.729633 0.471121 0.105 Uiso calc 1 . .
    C C27 0.6586(3) 0.8500(5) 0.7375(2) 0.0358(10) Uani d 1 . .
loop_
    _atom_site_aniso_label
    _atom_site_aniso_U_11
    _atom_site_aniso_U_22
    _atom_site_aniso_U_33
    _atom_site_aniso_U_12
    _atom_site_aniso_U_13
    _atom_site_aniso_U_23
    Cr1 0.0298(4) 0.0332(4) 0.0296(4) -0.0036(3) -0.0018(3) 0.0012(3)
    O1 0.0386(18) 0.047(2) 0.055(2) -0.0015(15) 0.0079(15) -0.0126(16)
    C1 0.031(2) 0.028(2) 0.031(2) -0.0069(18) -0.0016(18) 0.0017(19)
    O3 0.0355(18) 0.075(2) 0.0353(18) -0.0107(16) -0.0070(15) 0.0026(17)
    C2 0.031(2) 0.029(2) 0.030(2) -0.0066(18) -0.0058(18) 0.0028(18)
    O2 0.0397(18) 0.0429(19) 0.056(2) 0.0003(15) 0.0096(16) 0.0134(17)
    C3 0.031(2) 0.026(2) 0.030(2) -0.0053(18) -0.0016(18) 0.0008(18)
    C5 0.029(2) 0.032(2) 0.032(2) -0.0052(18) -0.0029(19) 0.0067(19)
    C4 0.030(2) 0.035(2) 0.034(2) -0.0001(19) -0.0036(19) -0.004(2)
    C6 0.033(2) 0.032(2) 0.032(2) -0.0024(19) 0.0003(18) 0.003(2)
    C19 0.034(2) 0.036(3) 0.029(2) -0.002(2) -0.0013(19) 0.006(2)
    C7 0.029(2) 0.035(2) 0.028(2) -0.0055(19) -0.0046(18) -0.0023(19)
    C24 0.040(3) 0.037(3) 0.030(2) -0.003(2) 0.003(2) 0.004(2)
    C8 0.034(2) 0.033(2) 0.033(2) -0.0033(19) -0.0024(19) 0.0005(19)
    C23 0.044(3) 0.042(3) 0.036(3) 0.002(2) 0.004(2) 0.011(2)
    C9 0.039(3) 0.041(3) 0.037(3) 0.001(2) -0.007(2) -0.006(2)
    C22 0.046(3) 0.050(3) 0.046(3) -0.011(2) -0.010(2) 0.014(3)
    C10 0.029(2) 0.052(3) 0.040(3) -0.007(2) 0.002(2) -0.013(2)
    C21 0.086(4) 0.049(3) 0.028(3) -0.008(3) -0.016(3) 0.002(2)
    C11 0.031(2) 0.055(3) 0.042(3) -0.008(2) 0.001(2) 0.002(2)
    C20 0.074(3) 0.040(3) 0.030(3) 0.003(3) -0.007(2) 0.003(2)
    C12 0.031(2) 0.042(3) 0.033(2) -0.005(2) -0.0032(18) 0.004(2)
    C13 0.034(2) 0.029(2) 0.035(2) -0.0082(19) -0.0001(19) -0.0026(19)
    C18 0.035(2) 0.034(3) 0.040(3) -0.0043(19) -0.001(2) 0.000(2)
    C17 0.044(3) 0.042(3) 0.029(2) -0.011(2) 0.003(2) -0.001(2)
    C16 0.044(3) 0.040(3) 0.037(3) -0.006(2) 0.007(2) -0.009(2)
    C15 0.043(3) 0.030(2) 0.050(3) -0.001(2) 0.005(2) -0.004(2)
    C14 0.038(3) 0.030(2) 0.037(3) 0.000(2) 0.000(2) 0.000(2)
    C25 0.027(2) 0.041(3) 0.033(2) -0.005(2) -0.0018(19) -0.003(2)
    C26 0.026(2) 0.035(3) 0.036(2) 0.0001(19) -0.0020(19) -0.003(2)
    C29 0.047(4) 0.091(5) 0.118(6) -0.025(4) 0.029(4) -0.064(4)
    C30 0.060(4) 0.099(5) 0.105(5) -0.020(4) 0.020(4) -0.055(4)
    C28 0.050(4) 0.085(5) 0.128(6) -0.011(3) 0.020(4) -0.051(4)
    C27 0.039(3) 0.038(3) 0.030(2) -0.005(2) 0.006(2) 0.001(2)
_geom_special_details
;
 All esds (except the esd in the dihedral angle between two l.s. planes)
 are estimated using the full covariance matrix.  The cell esds are taken
 into account individually in the estimation of esds in distances, angles
 and torsion angles; correlations between esds in cell parameters are only
 used when they are defined by crystal symmetry.  An approximate (isotropic)
 treatment of cell esds is used for estimating esds involving l.s. planes.
;
loop_
    _geom_bond_atom_site_label_1
    _geom_bond_atom_site_label_2
    _geom_bond_site_symmetry_2
    _geom_bond_distance
    _geom_bond_publ_flag
    Cr1 C25 . 1.845(5) ?
    Cr1 C26 . 1.851(5) ?
    Cr1 C27 . 1.855(4) ?
    Cr1 C5 . 2.063(4) ?
    Cr1 C4 . 2.158(4) ?
    Cr1 C1 . 2.181(4) ?
    Cr1 C2 . 2.237(4) ?
    Cr1 C3 . 2.265(4) ?
    Cr1 C6 . 2.427(4) ?
    O1 C25 . 1.153(5) ?
    C1 C2 . 1.401(5) ?
    C1 C5 . 1.468(5) ?
    C1 C7 . 1.474(5) ?
    O3 C27 . 1.161(4) ?
    C2 C3 . 1.435(5) ?
    C2 H2 . 0.9500 ?
    O2 C26 . 1.162(5) ?
    C3 C4 . 1.416(5) ?
    C3 C13 . 1.467(6) ?
    C5 C6 . 1.394(5) ?
    C5 C4 . 1.444(6) ?
    C4 H4 . 0.9500 ?
    C6 C19 . 1.479(5) ?
    C6 H6 . 0.9500 ?
    C19 C20 . 1.372(6) ?
    C19 C24 . 1.386(6) ?
    C7 C12 . 1.384(5) ?
    C7 C8 . 1.391(5) ?
    C24 C23 . 1.386(5) ?
    C24 H24 . 0.9500 ?
    C8 C9 . 1.381(6) ?
    C8 H8 . 0.9500 ?
    C23 C22 . 1.376(6) ?
    C23 H23 . 0.9500 ?
    C9 C10 . 1.383(6) ?
    C9 H9 . 0.9500 ?
    C22 C21 . 1.368(7) ?
    C22 H22 . 0.9500 ?
    C10 C11 . 1.392(6) ?
    C10 H10 . 0.9500 ?
    C21 C20 . 1.384(6) ?
    C21 H21 . 0.9500 ?
    C11 C12 . 1.380(6) ?
    C11 H11 . 0.9500 ?
    C20 H20 . 0.9500 ?
    C12 H12 . 0.9500 ?
    C13 C18 . 1.394(6) ?
    C13 C14 . 1.396(5) ?
    C18 C17 . 1.384(6) ?
    C18 H18 . 0.9500 ?
    C17 C16 . 1.374(6) ?
    C17 H17 . 0.9500 ?
    C16 C15 . 1.380(6) ?
    C16 H16 . 0.9500 ?
    C15 C14 . 1.380(6) ?
    C15 H15 . 0.9500 ?
    C14 H14 . 0.9500 ?
    C29 C30 . 1.366(9) ?
    C29 C28 . 1.371(9) ?
    C29 H29 . 0.9500 ?
    C30 C28 3_766 1.390(8) ?
    C30 H30 . 0.9500 ?
    C28 H28 . 0.9500 ?
loop_
    _geom_angle_atom_site_label_1
    _geom_angle_atom_site_label_2
    _geom_angle_atom_site_label_3
    _geom_angle_site_symmetry_1
    _geom_angle_site_symmetry_3
    _geom_angle
    _geom_angle_publ_flag
    C25 Cr1 C26 . . 87.21(19) ?
    C25 Cr1 C27 . . 96.76(18) ?
    C26 Cr1 C27 . . 88.37(17) ?
    C25 Cr1 C5 . . 109.34(18) ?
    C26 Cr1 C5 . . 154.46(17) ?
    C27 Cr1 C5 . . 108.07(17) ?
    C25 Cr1 C4 . . 149.20(18) ?
    C26 Cr1 C4 . . 122.09(17) ?
    C27 Cr1 C4 . . 93.62(17) ?
    C5 Cr1 C4 . . 39.92(16) ?
    C25 Cr1 C1 . . 92.12(17) ?
    C26 Cr1 C1 . . 122.83(16) ?
    C27 Cr1 C1 . . 148.00(17) ?
    C5 Cr1 C1 . . 40.35(14) ?
    C4 Cr1 C1 . . 65.06(15) ?
    C25 Cr1 C2 . . 111.65(16) ?
    C26 Cr1 C2 . . 91.51(16) ?
    C27 Cr1 C2 . . 151.55(17) ?
    C5 Cr1 C2 . . 64.65(15) ?
    C4 Cr1 C2 . . 62.67(15) ?
    C1 Cr1 C2 . . 36.96(14) ?
    C25 Cr1 C3 . . 148.72(16) ?
    C26 Cr1 C3 . . 90.65(16) ?
    C27 Cr1 C3 . . 114.39(17) ?
    C5 Cr1 C3 . . 64.99(15) ?
    C4 Cr1 C3 . . 37.23(14) ?
    C1 Cr1 C3 . . 63.20(15) ?
    C2 Cr1 C3 . . 37.17(14) ?
    C25 Cr1 C6 . . 86.85(17) ?
    C26 Cr1 C6 . . 170.52(16) ?
    C27 Cr1 C6 . . 85.01(16) ?
    C5 Cr1 C6 . . 35.01(14) ?
    C4 Cr1 C6 . . 65.23(15) ?
    C1 Cr1 C6 . . 64.80(14) ?
    C2 Cr1 C6 . . 97.55(14) ?
    C3 Cr1 C6 . . 98.25(14) ?
    C2 C1 C5 . . 106.8(3) ?
    C2 C1 C7 . . 126.8(3) ?
    C5 C1 C7 . . 126.3(4) ?
    C2 C1 Cr1 . . 73.7(2) ?
    C5 C1 Cr1 . . 65.5(2) ?
    C7 C1 Cr1 . . 127.4(3) ?
    C1 C2 C3 . . 110.5(3) ?
    C1 C2 Cr1 . . 69.4(2) ?
    C3 C2 Cr1 . . 72.5(2) ?
    C1 C2 H2 . . 124.7 ?
    C3 C2 H2 . . 124.7 ?
    Cr1 C2 H2 . . 125.0 ?
    C4 C3 C2 . . 106.7(4) ?
    C4 C3 C13 . . 127.2(4) ?
    C2 C3 C13 . . 126.1(4) ?
    C4 C3 Cr1 . . 67.3(2) ?
    C2 C3 Cr1 . . 70.3(2) ?
    C13 C3 Cr1 . . 128.3(3) ?
    C6 C5 C4 . . 121.9(4) ?
    C6 C5 C1 . . 119.9(4) ?
    C4 C5 C1 . . 106.5(3) ?
    C6 C5 Cr1 . . 86.9(3) ?
    C4 C5 Cr1 . . 73.6(2) ?
    C1 C5 Cr1 . . 74.2(2) ?
    C3 C4 C5 . . 109.3(4) ?
    C3 C4 Cr1 . . 75.5(2) ?
    C5 C4 Cr1 . . 66.5(2) ?
    C3 C4 H4 . . 125.4 ?
    C5 C4 H4 . . 125.4 ?
    Cr1 C4 H4 . . 124.1 ?
    C5 C6 C19 . . 126.2(4) ?
    C5 C6 Cr1 . . 58.1(2) ?
    C19 C6 Cr1 . . 121.2(3) ?
    C5 C6 H6 . . 116.9 ?
    C19 C6 H6 . . 116.9 ?
    Cr1 C6 H6 . . 90.7 ?
    C20 C19 C24 . . 118.0(4) ?
    C20 C19 C6 . . 119.7(4) ?
    C24 C19 C6 . . 122.2(4) ?
    C12 C7 C8 . . 118.2(4) ?
    C12 C7 C1 . . 120.3(4) ?
    C8 C7 C1 . . 121.4(4) ?
    C19 C24 C23 . . 121.4(4) ?
    C19 C24 H24 . . 119.3 ?
    C23 C24 H24 . . 119.3 ?
    C9 C8 C7 . . 120.6(4) ?
    C9 C8 H8 . . 119.7 ?
    C7 C8 H8 . . 119.7 ?
    C22 C23 C24 . . 119.3(4) ?
    C22 C23 H23 . . 120.4 ?
    C24 C23 H23 . . 120.4 ?
    C8 C9 C10 . . 120.4(4) ?
    C8 C9 H9 . . 119.8 ?
    C10 C9 H9 . . 119.8 ?
    C21 C22 C23 . . 120.1(4) ?
    C21 C22 H22 . . 120.0 ?
    C23 C22 H22 . . 120.0 ?
    C9 C10 C11 . . 119.7(4) ?
    C9 C10 H10 . . 120.2 ?
    C11 C10 H10 . . 120.2 ?
    C22 C21 C20 . . 120.1(4) ?
    C22 C21 H21 . . 119.9 ?
    C20 C21 H21 . . 119.9 ?
    C12 C11 C10 . . 119.2(4) ?
    C12 C11 H11 . . 120.4 ?
    C10 C11 H11 . . 120.4 ?
    C19 C20 C21 . . 121.1(5) ?
    C19 C20 H20 . . 119.4 ?
    C21 C20 H20 . . 119.4 ?
    C11 C12 C7 . . 121.9(4) ?
    C11 C12 H12 . . 119.0 ?
    C7 C12 H12 . . 119.0 ?
    C18 C13 C14 . . 118.0(4) ?
    C18 C13 C3 . . 121.2(4) ?
    C14 C13 C3 . . 120.8(4) ?
    C17 C18 C13 . . 120.5(4) ?
    C17 C18 H18 . . 119.7 ?
    C13 C18 H18 . . 119.7 ?
    C16 C17 C18 . . 120.7(4) ?
    C16 C17 H17 . . 119.6 ?
    C18 C17 H17 . . 119.6 ?
    C17 C16 C15 . . 119.3(4) ?
    C17 C16 H16 . . 120.3 ?
    C15 C16 H16 . . 120.3 ?
    C16 C15 C14 . . 120.5(4) ?
    C16 C15 H15 . . 119.7 ?
    C14 C15 H15 . . 119.7 ?
    C15 C14 C13 . . 120.8(4) ?
    C15 C14 H14 . . 119.6 ?
    C13 C14 H14 . . 119.6 ?
    O1 C25 Cr1 . . 177.7(4) ?
    O2 C26 Cr1 . . 179.0(4) ?
    C30 C29 C28 . . 120.8(6) ?
    C30 C29 H29 . . 119.6 ?
    C28 C29 H29 . . 119.6 ?
    C29 C30 C28 . 3_766 119.3(6) ?
    C29 C30 H30 . . 120.4 ?
    C28 C30 H30 3_766 . 120.4 ?
    C29 C28 C30 . 3_766 119.9(6) ?
    C29 C28 H28 . . 120.0 ?
    C30 C28 H28 3_766 . 120.0 ?
    O3 C27 Cr1 . . 178.9(4) ?
loop_
    _geom_torsion_atom_site_label_1
    _geom_torsion_atom_site_label_2
    _geom_torsion_atom_site_label_3
    _geom_torsion_atom_site_label_4
    _geom_torsion_site_symmetry_1
    _geom_torsion_site_symmetry_2
    _geom_torsion_site_symmetry_3
    _geom_torsion_site_symmetry_4
    _geom_torsion
    _geom_torsion_publ_flag
    C5 C1 C2 C3 . . . . 3.7(4) ?
    C7 C1 C2 C3 . . . . -174.1(4) ?
    Cr1 C1 C2 C3 . . . . 61.0(3) ?
    C5 C1 C2 Cr1 . . . . -57.3(3) ?
    C7 C1 C2 Cr1 . . . . 124.9(4) ?
    C1 C2 C3 C4 . . . . -1.5(4) ?
    Cr1 C2 C3 C4 . . . . 57.6(3) ?
    C1 C2 C3 C13 . . . . 177.2(4) ?
    Cr1 C2 C3 C13 . . . . -123.6(4) ?
    C1 C2 C3 Cr1 . . . . -59.2(3) ?
    C2 C1 C5 C6 . . . . 139.4(4) ?
    C7 C1 C5 C6 . . . . -42.8(6) ?
    Cr1 C1 C5 C6 . . . . 76.8(3) ?
    C2 C1 C5 C4 . . . . -4.4(4) ?
    C7 C1 C5 C4 . . . . 173.4(4) ?
    Cr1 C1 C5 C4 . . . . -67.0(3) ?
    C2 C1 C5 Cr1 . . . . 62.6(3) ?
    C7 C1 C5 Cr1 . . . . -119.6(4) ?
    C2 C3 C4 C5 . . . . -1.4(4) ?
    C13 C3 C4 C5 . . . . 179.9(4) ?
    Cr1 C3 C4 C5 . . . . 58.2(3) ?
    C2 C3 C4 Cr1 . . . . -59.6(3) ?
    C13 C3 C4 Cr1 . . . . 121.7(4) ?
    C6 C5 C4 C3 . . . . -139.3(4) ?
    C1 C5 C4 C3 . . . . 3.6(4) ?
    Cr1 C5 C4 C3 . . . . -63.8(3) ?
    C6 C5 C4 Cr1 . . . . -75.5(4) ?
    C1 C5 C4 Cr1 . . . . 67.4(3) ?
    C4 C5 C6 C19 . . . . -39.0(6) ?
    C1 C5 C6 C19 . . . . -177.2(4) ?
    Cr1 C5 C6 C19 . . . . -107.5(4) ?
    C4 C5 C6 Cr1 . . . . 68.5(3) ?
    C1 C5 C6 Cr1 . . . . -69.7(3) ?
    C5 C6 C19 C20 . . . . 162.9(4) ?
    Cr1 C6 C19 C20 . . . . 91.8(5) ?
    C5 C6 C19 C24 . . . . -18.4(6) ?
    Cr1 C6 C19 C24 . . . . -89.6(4) ?
    C2 C1 C7 C12 . . . . 152.5(4) ?
    C5 C1 C7 C12 . . . . -24.8(6) ?
    Cr1 C1 C7 C12 . . . . -109.9(4) ?
    C2 C1 C7 C8 . . . . -22.3(6) ?
    C5 C1 C7 C8 . . . . 160.3(4) ?
    Cr1 C1 C7 C8 . . . . 75.2(5) ?
    C20 C19 C24 C23 . . . . -0.9(6) ?
    C6 C19 C24 C23 . . . . -179.6(4) ?
    C12 C7 C8 C9 . . . . -0.9(6) ?
    C1 C7 C8 C9 . . . . 174.0(4) ?
    C19 C24 C23 C22 . . . . 0.2(6) ?
    C7 C8 C9 C10 . . . . 0.2(6) ?
    C24 C23 C22 C21 . . . . 0.4(7) ?
    C8 C9 C10 C11 . . . . 0.2(6) ?
    C23 C22 C21 C20 . . . . -0.3(8) ?
    C9 C10 C11 C12 . . . . 0.0(6) ?
    C24 C19 C20 C21 . . . . 1.0(7) ?
    C6 C19 C20 C21 . . . . 179.7(4) ?
    C22 C21 C20 C19 . . . . -0.4(8) ?
    C10 C11 C12 C7 . . . . -0.7(6) ?
    C8 C7 C12 C11 . . . . 1.2(6) ?
    C1 C7 C12 C11 . . . . -173.8(4) ?
    C4 C3 C13 C18 . . . . -177.0(4) ?
    C2 C3 C13 C18 . . . . 4.5(6) ?
    Cr1 C3 C13 C18 . . . . -88.1(4) ?
    C4 C3 C13 C14 . . . . 5.0(6) ?
    C2 C3 C13 C14 . . . . -173.5(4) ?
    Cr1 C3 C13 C14 . . . . 94.0(4) ?
    C14 C13 C18 C17 . . . . -2.0(6) ?
    C3 C13 C18 C17 . . . . -179.9(4) ?
    C13 C18 C17 C16 . . . . -0.8(6) ?
    C18 C17 C16 C15 . . . . 2.0(6) ?
    C17 C16 C15 C14 . . . . -0.2(6) ?
    C16 C15 C14 C13 . . . . -2.6(6) ?
    C18 C13 C14 C15 . . . . 3.7(6) ?
    C3 C13 C14 C15 . . . . -178.3(4) ?
    C28 C29 C30 C28 . . . 3_766 0.0(11) ?
    C30 C29 C28 C30 . . . 3_766 0.0(11) ?
_shelx_hkl_file
;
  -2   0   0  310.25    7.01
   2   0   0  312.67    6.52
   2   0   0  312.64    7.03
  -2   0   0  310.38    7.32
   3   0   0    0.93    0.82
   3   0   0   -0.01    0.78
  -3   0   0    0.27    0.45
  -3   0   0   -0.66    0.68
  -3   0   0   -0.99    0.58
  -4   0   0   33.06    4.27
  -4   0   0   43.34    2.65
   4   0   0   44.67    4.53
   4   0   0   45.07    4.94
  -4   0   0   44.35    5.01
  -5   0   0   -1.13    0.64
  -5   0   0   -0.72    0.48
   5   0   0   -0.64    0.84
   5   0   0   -1.05    0.87
  -5   0   0    0.52    0.98
  -5   0   0    0.46    1.17
  -6   0   0    6.96    2.26
   6   0   0   10.23    2.64
  -6   0   0    6.62    2.05
  -6   0   0    7.60    1.22
   6   0   0    8.97    2.61
  -6   0   0    9.65    3.18
  -7   0   0    2.18    1.33
   7   0   0   -0.50    1.17
   7   0   0    1.49    1.40
  -7   0   0   -0.96    1.00
  -7   0   0   -1.23    0.65
  -7   0   0    0.79    1.38
   8   0   0  212.07   11.91
  -8   0   0  209.31    6.56
  -8   0   0  201.85   11.02
  -8   0   0  203.88   11.84
  -8   0   0  233.51   12.92
   8   0   0  221.41   11.47
   8   0   0  203.70   11.94
  -9   0   0    0.20    0.88
   9   0   0    1.63    1.69
  -9   0   0    1.89    1.46
   9   0   0    0.03    1.44
  -9   0   0    0.77    1.70
   9   0   0    0.86    1.45
  -9   0   0   -2.81    1.33
 -10   0   0    7.92    2.82
 -10   0   0    4.82    2.43
 -10   0   0    2.88    1.79
  10   0   0    0.27    1.77
  10   0   0   -0.08    1.79
  10   0   0   -0.11    1.47
  11   0   0    0.20    1.48
 -11   0   0    0.07    1.85
 -11   0   0   -4.01    1.75
 -11   0   0    1.51    1.91
  11   0   0   -2.65    1.82
  11   0   0    1.59    2.15
 -12   0   0    9.57    4.40
  12   0   0   12.66    4.11
  12   0   0   14.18    4.62
 -12   0   0   10.04    4.28
 -12   0   0    5.56    2.96
  12   0   0   16.47    4.95
  13   0   0   -4.22    2.25
 -13   0   0    3.10    2.93
  13   0   0   -3.95    2.12
 -13   0   0    0.25    2.61
 -13   0   0   -1.86    2.38
  13   0   0   -2.41    2.44
 -14   0   0    7.19    3.66
 -14   0   0   12.89    4.73
  14   0   0    5.37    2.94
 -14   0   0    4.36    3.65
  14   0   0    4.22    3.60
  14   0   0    7.18    3.75
  15   0   0   -5.00    2.59
 -15   0   0    0.24    2.88
  15   0   0    9.49    4.22
  15   0   0    2.13    3.66
  16   0   0   19.19    5.45
 -16   0   0   20.19    5.99
  16   0   0    8.16    4.57
 -16   0   0    7.13    4.74
  16   0   0    5.14    3.98
  17   0   0    2.17    4.52
 -17   0   0   -4.01    3.36
  17   0   0   -3.91    3.39
 -17   0   0   -1.47    3.98
  17   0   0    9.19    5.26
 -18   0   0   39.70    9.54
  18   0   0   48.24   11.34
  18   0   0   40.93   10.24
  18   0   0   44.62    9.37
   0  -1   0    0.27    0.44
   0   1   0    0.58    0.58
   0   1   0   -0.55    0.42
   0   1   0    0.33    0.61
  -1  -1   0    0.36    0.49
   1  -1   0   -0.45    0.28
  -1  -1   0    1.16    0.69
  -1  -1   0    2.03    0.92
   1  -1   0    0.60    0.54
  -1   1   0    0.78    0.83
  -1   1   0    0.94    0.85
   1   1   0    1.30    0.80
  -1   1   0    1.06    0.71
  -1   1   0    0.75    0.74
   1   1   0    1.10    0.63
  -2  -1   0  253.71    6.98
  -2  -1   0  192.93    6.72
   2  -1   0  247.84    7.45
  -2  -1   0  254.78    7.81
  -2   1   0  246.75    7.80
   2   1   0  259.54    5.69
  -2   1   0  250.81    6.88
   2   1   0  243.14    7.50
  -2   1   0  251.55    7.78
  -2   1   0  244.92    7.43
   2   1   0  254.64    7.49
  -3  -1   0  435.67   10.68
  -3  -1   0  425.99   11.54
  -3  -1   0  381.47   10.70
   3  -1   0  430.23   11.26
  -3   1   0  431.36   11.46
   3   1   0  422.52    8.98
  -3   1   0  435.08    8.31
   3   1   0  421.88   11.23
  -3   1   0  404.36   11.19
   3   1   0  430.14   11.17
  -4  -1   0  158.94    6.44
   4  -1   0  147.59    7.32
  -4  -1   0  151.92    7.62
  -4  -1   0  154.91    7.47
   4   1   0  147.67    7.52
  -4   1   0  156.81    5.42
  -4   1   0  151.94    7.43
  -4   1   0  150.89    7.87
   4   1   0  156.56    6.24
   4   1   0  153.07    7.74
  -4   1   0  148.68    7.64
  -5  -1   0   14.78    3.28
  -5  -1   0    8.32    2.52
  -5  -1   0   11.81    2.40
   5  -1   0   12.27    2.80
   5  -1   0   10.79    2.79
   5   1   0   18.09    3.26
  -5   1   0    9.04    2.54
  -5   1   0   10.25    2.93
   5   1   0   13.11    3.14
   5   1   0    5.80    2.20
  -5   1   0   11.63    2.30
   6  -1   0  104.99    7.53
   6  -1   0  120.16    7.97
  -6  -1   0  125.32    6.23
  -6  -1   0  121.38    8.05
  -6  -1   0  133.61    8.24
   6   1   0  133.22    7.09
  -6   1   0  117.60    8.00
  -6   1   0  134.87    8.64
   6   1   0  131.19    8.49
  -6   1   0  123.84    6.21
   6   1   0  119.19    7.85
  -7  -1   0    0.66    1.69
   7  -1   0    2.36    1.74
  -7  -1   0    4.35    2.14
   7  -1   0    2.45    1.77
   7  -1   0   -0.06    1.32
  -7  -1   0    1.43    1.12
  -7   1   0    0.29    1.45
  -7   1   0    1.50    1.28
   7   1   0    1.06    1.36
   7   1   0    1.03    1.17
  -7   1   0    1.83    1.70
   7   1   0    3.06    1.69
  -8  -1   0    5.59    2.76
   8  -1   0    5.52    2.32
   8  -1   0    2.83    1.62
  -8  -1   0    6.74    2.07
  -8  -1   0    3.85    2.43
   8  -1   0    1.56    1.55
  -8   1   0    2.61    1.80
   8   1   0    7.63    2.83
  -8   1   0    4.14    2.09
   8   1   0    7.40    2.60
  -8   1   0    4.93    1.72
   8   1   0    3.37    2.06
  -9  -1   0    8.71    2.10
  -9  -1   0    7.98    3.56
   9  -1   0   10.92    3.74
   9  -1   0    6.43    2.20
  -9  -1   0    4.64    2.31
   9  -1   0    6.56    2.84
  -9   1   0    7.61    2.69
   9   1   0    9.03    3.34
   9   1   0    8.21    3.08
  -9   1   0   10.68    3.27
   9   1   0   10.09    3.71
  -9   1   0    8.15    3.22
 -10  -1   0    0.14    1.37
 -10  -1   0    1.79    2.30
 -10  -1   0    3.92    2.74
  10  -1   0    1.82    1.86
  10  -1   0    0.51    1.23
  10  -1   0    1.86    1.70
  10   1   0    0.06    1.32
  10   1   0   -1.29    1.81
 -10   1   0    0.91    1.58
 -10   1   0    0.38    2.10
 -10   1   0   -1.81    1.83
  10   1   0    0.34    1.92
 -11  -1   0   41.29    7.81
  11  -1   0   47.06    8.27
 -11  -1   0   35.51    7.90
  11  -1   0   24.17    6.04
 -11   1   0   32.40    6.84
 -11   1   0   37.74    5.93
  11   1   0   26.76    6.81
 -11   1   0   38.18    7.58
  11   1   0   37.90    7.96
  11   1   0   36.91    6.64
 -12  -1   0   62.07    9.92
 -12  -1   0   50.60    8.96
  12  -1   0   46.28    9.05
  12  -1   0   53.87    9.13
  12   1   0   59.99   10.23
 -12   1   0   66.13   11.53
  12   1   0   80.66   11.76
 -12   1   0   50.23    7.52
 -12   1   0   69.02   11.65
  12   1   0   61.57    9.64
  13  -1   0    7.80    3.17
 -13  -1   0   -3.50    2.44
  13  -1   0    5.56    3.33
 -13  -1   0    3.34    2.96
  13   1   0   -1.07    2.70
 -13   1   0    2.09    2.88
 -13   1   0    6.96    3.07
  13   1   0    4.34    4.05
  13   1   0    4.62    2.83
 -13   1   0    2.65    2.93
  14  -1   0    1.83    2.64
 -14  -1   0   -0.79    3.22
 -14  -1   0    0.67    3.20
  14  -1   0    7.30    3.86
  14  -1   0    2.90    3.29
 -14   1   0    0.03    2.54
  14   1   0    3.40    2.58
 -14   1   0    3.80    2.54
  14   1   0    6.73    3.11
 -14   1   0    0.93    2.97
  14   1   0    5.77    4.22
  15  -1   0   -3.55    2.43
 -15  -1   0   -0.09    2.84
 -15  -1   0    2.39    2.74
  15  -1   0    2.75    2.99
  15  -1   0    0.93    3.43
  15   1   0    1.26    3.77
 -15   1   0   -0.86    2.99
 -15   1   0    2.19    3.15
  15   1   0   -5.81    2.98
  15   1   0   -2.98    2.42
 -16  -1   0   12.42    5.29
  16  -1   0   19.93    5.38
  16  -1   0    3.18    4.56
 -16  -1   0    8.64    5.12
  16  -1   0    8.90    4.48
  16   1   0    9.16    4.39
 -16   1   0    7.49    4.30
  16   1   0   13.59    4.03
 -16   1   0   12.35    4.41
  16   1   0    8.00    4.58
 -17  -1   0   -0.60    3.67
 -17  -1   0    3.24    3.67
  17  -1   0   -2.92    4.29
  17  -1   0   -2.91    3.83
  17  -1   0   -2.14    3.29
  17   1   0   -1.08    3.77
 -17   1   0   -2.21    3.61
  17   1   0   -0.34    4.23
 -17   1   0   -5.79    3.37
  17   1   0    3.73    3.23
 -18  -1   0   -2.41    3.96
 -18  -1   0    2.33    4.64
  18  -1   0   -4.80    3.84
  18  -1   0   -3.67    3.83
  18  -1   0    9.47    5.34
 -18   1   0   -1.21    3.92
 -18   1   0    0.46    4.80
  18   1   0   -1.61    4.35
  18   1   0    0.28    3.86
   0  -2   0   18.43    2.61
   0  -2   0   16.16    3.18
   0   2   0   13.46    2.99
   0   2   0   18.52    3.18
   0   2   0   19.15    3.05
   0   2   0   22.42    2.69
  -1  -2   0   11.90    2.51
  -1  -2   0    7.47    2.42
   1  -2   0    8.53    2.13
   1  -2   0    5.68    1.73
   1  -2   0    6.29    1.43
  -1  -2   0    9.25    2.00
  -1   2   0    7.03    2.12
  -1   2   0    3.83    1.63
   1   2   0    6.88    2.02
  -1   2   0    8.12    2.27
   1   2   0   10.13    2.67
   1   2   0    8.97    1.96
  -1   2   0    6.75    1.58
   1   2   0   10.50    2.01
   2  -2   0   63.08    4.32
  -2  -2   0   57.56    3.89
  -2  -2   0   56.31    4.43
  -2  -2   0   62.33    6.50
   2  -2   0   53.58    4.20
  -2   2   0   58.18    4.08
  -2   2   0   56.22    5.98
   2   2   0   54.48    4.35
  -2   2   0   55.95    6.12
   2   2   0   42.12    5.16
  -2   2   0   55.34    4.69
   2   2   0   51.01    3.36
   3  -2   0   18.49    2.92
   3  -2   0   16.90    3.67
  -3  -2   0   15.75    2.98
  -3  -2   0   20.79    4.20
  -3  -2   0   16.36    3.77
  -3   2   0   20.67    3.65
  -3   2   0   18.63    3.63
   3   2   0   19.37    3.63
   3   2   0   18.24    2.65
  -3   2   0   16.24    3.63
   3   2   0   14.39    3.32
  -3   2   0   18.36    3.33
   4  -2   0    5.74    2.13
   4  -2   0    3.61    0.94
  -4  -2   0    5.87    2.08
  -4  -2   0    3.47    1.60
  -4  -2   0    5.17    2.32
  -4   2   0    6.31    2.24
   4   2   0    9.30    2.78
  -4   2   0    8.55    2.60
   4   2   0    2.94    1.69
   4   2   0    5.57    1.55
  -4   2   0    6.48    2.31
  -5  -2   0  113.52    8.13
   5  -2   0  111.40    7.88
  -5  -2   0  107.39    7.01
   5  -2   0   95.70    3.66
   5   2   0   95.80    7.18
   5   2   0  100.28    7.22
   5   2   0  115.25    6.10
  -5   2   0  104.75    7.39
  -5   2   0  110.92    7.91
  -6  -2   0    0.23    1.04
   6  -2   0    1.15    1.39
  -6  -2   0   -0.50    1.18
  -6  -2   0   -2.24    1.15
  -6   2   0    0.75    1.40
  -6   2   0   -0.98    1.04
  -6   2   0   -0.96    1.10
   6   2   0    0.98    1.34
   6   2   0   -0.25    1.39
   6   2   0    0.59    1.16
  -7  -2   0  118.62    9.32
   7  -2   0  128.59    9.57
  -7  -2   0  139.97    9.26
  -7  -2   0  127.71    8.11
  -7   2   0  150.29   10.74
   7   2   0  125.68    7.63
  -7   2   0  126.33    9.45
  -7   2   0  131.57    6.02
   7   2   0  131.01    9.40
   7   2   0  133.99    9.91
  -7   2   0  137.34    9.17
  -8  -2   0   21.13    5.62
  -8  -2   0   13.34    3.93
  -8  -2   0   16.89    3.57
   8  -2   0   15.64    4.38
   8  -2   0   22.81    4.87
   8   2   0   11.62    3.81
  -8   2   0   19.47    5.08
   8   2   0   13.06    3.97
   8   2   0   16.14    3.49
  -8   2   0   12.60    3.72
  -8   2   0   13.96    2.78
  -9  -2   0   12.96    3.54
   9  -2   0   15.01    4.73
  -9  -2   0   13.31    4.69
  -9  -2   0   18.37    5.20
   9  -2   0   13.33    4.33
   9  -2   0   11.59    3.18
  -9   2   0   18.47    5.75
   9   2   0   10.24    3.14
   9   2   0    7.85    2.96
   9   2   0   10.63    3.79
  -9   2   0    7.18    3.08
  -9   2   0   11.09    2.69
 -10  -2   0   56.53    9.74
 -10  -2   0   49.47    8.55
  10  -2   0   58.08    7.31
 -10  -2   0   50.48    6.62
  10  -2   0   65.71    9.85
  10  -2   0   62.22    9.91
 -10   2   0   46.05    8.15
  10   2   0   49.31    8.50
  10   2   0   44.38    7.00
  10   2   0   53.09    8.91
 -10   2   0   46.54    8.82
 -10   2   0   53.10    6.32
 -11  -2   0   13.98    4.91
  11  -2   0    7.33    3.63
 -11  -2   0    8.38    3.69
  11  -2   0   14.64    3.99
 -11  -2   0    9.13    2.44
  11  -2   0   16.88    5.53
 -11   2   0   11.04    4.20
  11   2   0    7.68    3.76
  11   2   0   10.62    4.14
 -11   2   0    9.02    3.62
 -11   2   0   11.34    2.73
  11   2   0    8.66    3.47
 -12  -2   0    9.92    4.10
  12  -2   0    5.63    3.42
  12  -2   0    4.17    3.03
 -12  -2   0    0.98    2.70
  12   2   0    6.13    2.84
 -12   2   0    2.29    2.91
 -12   2   0    3.92    2.49
  12   2   0    6.22    3.83
  12   2   0    3.27    2.63
  13  -2   0   12.28    4.73
 -13  -2   0   20.09    6.49
  13  -2   0   11.54    4.82
 -13  -2   0   22.17    7.33
  13   2   0   12.14    4.89
 -13   2   0   10.98    4.78
  13   2   0   22.83    7.11
  13   2   0    8.71    3.64
 -13   2   0    6.04    3.27
  14  -2   0    1.45    3.44
  14  -2   0    0.36    3.26
 -14  -2   0    1.77    2.97
 -14  -2   0   -3.69    2.58
 -14   2   0    3.59    3.58
  14   2   0    6.42    3.33
 -14   2   0    3.26    3.07
  14   2   0    2.35    3.24
  14   2   0    0.69    2.23
  15  -2   0    4.42    3.46
  15  -2   0    3.10    3.74
 -15  -2   0    9.03    4.28
 -15  -2   0   11.67    4.50
  15   2   0    3.01    3.69
 -15   2   0   -0.77    2.85
  15   2   0   -0.73    3.64
 -15   2   0   12.04    4.83
  16  -2   0   -5.85    3.79
 -16  -2   0    7.91    4.60
  16  -2   0    5.08    4.06
 -16  -2   0    1.27    3.42
 -16   2   0   -1.49    3.82
  16   2   0   -0.67    3.68
 -16   2   0    1.04    3.86
  16   2   0    6.08    3.49
  17  -2   0    4.18    4.38
  17  -2   0    1.87    4.01
 -17  -2   0    2.45    4.20
  17  -2   0   -1.70    4.67
 -17  -2   0    9.23    4.41
 -17   2   0    0.97    4.35
  17   2   0   11.81    5.42
  17   2   0   -0.32    3.97
 -17   2   0    5.00    3.80
  18  -2   0    3.06    4.43
  18  -2   0    1.49    4.46
 -18  -2   0   -3.21    4.22
 -18  -2   0    0.91    4.05
  18  -2   0   -2.92    4.04
  18   2   0   -3.21    3.61
  18   2   0   -4.08    4.97
 -18   2   0   -6.15    4.19
 -18   2   0    6.21    3.48
   0  -3   0    0.52    0.97
   0  -3   0   -0.10    0.89
   0  -3   0   -0.24    1.40
   0   3   0    1.61    0.89
   0   3   0   -0.22    0.98
   0   3   0    0.22    1.15
   0   3   0   -0.55    1.29
  -1  -3   0   -0.34    0.80
  -1  -3   0    1.40    1.59
   1  -3   0   -0.62    0.94
   1  -3   0    1.12    1.01
  -1  -3   0    0.38    0.78
   1  -3   0    2.50    1.74
   1   3   0    1.78    1.54
   1   3   0    0.77    1.17
  -1   3   0   -2.20    0.97
   1   3   0   -1.09    1.22
  -1   3   0    1.48    0.98
  -1   3   0    1.59    1.58
  -1   3   0    0.26    1.32
   1   3   0    0.12    1.19
  -2  -3   0   19.17    4.80
   2  -3   0   24.86    4.53
  -2  -3   0   20.75    3.83
  -2  -3   0   20.76    3.53
   2   3   0   24.49    4.93
   2   3   0   24.09    3.68
  -2   3   0   21.44    4.20
  -2   3   0   21.02    4.53
   2   3   0   22.80    4.63
  -2   3   0   22.71    3.67
   2   3   0   22.46    3.35
  -2   3   0   21.76    4.35
  -3  -3   0    3.51    2.07
  -3  -3   0    3.83    2.09
   3  -3   0    5.67    1.68
  -3  -3   0    3.69    1.78
   3  -3   0    4.39    1.91
  -3   3   0    5.76    2.50
   3   3   0    5.81    1.72
  -3   3   0    4.96    2.21
   3   3   0    0.62    1.17
  -3   3   0    8.06    2.53
  -3   3   0    2.91    2.01
   3   3   0    4.11    1.96
   4  -3   0   19.38    4.14
  -4  -3   0   14.03    3.75
  -4  -3   0   24.67    4.58
   4  -3   0   22.06    3.47
  -4  -3   0   20.42    4.52
  -4   3   0   20.91    5.12
  -4   3   0   13.69    3.78
   4   3   0   18.17    3.12
   4   3   0   17.93    3.83
  -4   3   0   16.70    3.80
  -4   3   0   23.31    4.48
   4   3   0   17.99    4.71
   5  -3   0   19.87    4.50
   5  -3   0   22.45    3.37
  -5  -3   0   21.13    4.25
  -5  -3   0   17.16    3.94
  -5  -3   0   15.12    4.06
   5   3   0   24.38    5.45
   5   3   0   20.59    3.28
  -5   3   0   17.27    3.81
  -5   3   0   15.04    4.19
   5   3   0   13.04    3.55
  -5   3   0   12.81    3.45
  -6  -3   0   82.88    9.45
  -6  -3   0   89.64   11.24
   6  -3   0   76.89    4.43
  -6  -3   0   79.37    8.99
   6  -3   0   98.60   10.87
  -6   3   0   84.62   10.10
   6   3   0   72.39    8.95
  -6   3   0   79.39   10.19
   6   3   0   77.71    5.41
   6   3   0   83.06   10.17
  -6   3   0   71.84    8.24
  -7  -3   0   84.74   10.64
  -7  -3   0   97.47   11.10
  -7  -3   0  108.40   11.62
   7  -3   0   89.87   10.72
   7  -3   0   88.44    4.41
  -7   3   0  101.13   11.66
   7   3   0   97.77    6.48
  -7   3   0   92.25   10.61
  -7   3   0   90.81   11.10
   7   3   0   82.24   10.78
   7   3   0   96.57   11.42
   8  -3   0   11.97    4.04
  -8  -3   0   11.92    4.27
  -8  -3   0   11.75    3.69
  -8   3   0    8.02    3.53
  -8   3   0    2.19    1.77
   8   3   0    8.48    3.43
   8   3   0   10.89    2.88
  -8   3   0    8.59    3.49
   8   3   0   10.11    3.80
  -9  -3   0   46.32    8.61
  -9  -3   0   48.03    7.48
  -9  -3   0   47.37    8.09
   9  -3   0   52.60    8.51
  -9   3   0   40.84    8.10
  -9   3   0   52.25    9.45
   9   3   0   48.23    8.41
  -9   3   0   34.94    6.74
   9   3   0   37.27    7.74
 -10  -3   0   -0.85    1.78
 -10  -3   0    0.03    1.93
  10  -3   0    4.98    3.21
  10  -3   0    1.47    2.52
  10  -3   0   -1.32    1.67
 -10  -3   0   -1.80    2.13
  10   3   0   -4.98    2.25
  10   3   0    1.67    1.57
  10   3   0    1.83    2.79
 -10   3   0   -4.18    1.87
 -10   3   0    2.26    2.78
  11  -3   0  117.52   14.61
 -11  -3   0  129.06   14.51
 -11  -3   0  119.44    9.41
 -11  -3   0  112.54   14.91
  11  -3   0  112.12   14.08
  11  -3   0  115.38    9.38
 -11   3   0  120.90   14.82
  11   3   0  127.74   15.64
  11   3   0  119.02   14.57
  11   3   0  114.93    8.83
 -11   3   0  124.24   15.70
 -12  -3   0   11.64    5.19
  12  -3   0    4.76    3.66
 -12  -3   0    6.66    2.95
  12  -3   0    8.74    3.96
 -12  -3   0    9.36    3.51
  12  -3   0    6.42    3.88
 -12   3   0   21.53    6.20
  12   3   0   17.73    5.16
  12   3   0   13.73    5.24
 -12   3   0   12.27    5.22
  13  -3   0    2.39    3.24
  13  -3   0   -2.49    2.36
 -13  -3   0   -7.14    2.64
 -13  -3   0   -3.48    2.37
 -13   3   0    0.71    2.92
  13   3   0   -1.39    2.56
 -13   3   0    1.27    3.46
  13   3   0   -5.88    2.64
 -14  -3   0    1.89    3.42
  14  -3   0    6.53    3.79
 -14  -3   0    4.31    3.31
  14  -3   0   -1.16    2.72
 -14   3   0   14.45    4.96
  14   3   0    9.41    5.46
  14   3   0    7.15    3.78
  15  -3   0   -2.27    3.24
  15  -3   0   -2.10    3.40
 -15  -3   0   -2.41    2.98
 -15  -3   0   -2.75    4.05
 -15   3   0   -1.74    3.16
  15   3   0   -1.75    3.06
 -15   3   0    0.02    4.03
  15   3   0    2.73    3.65
 -16  -3   0   -9.16    3.07
  16  -3   0   -2.05    3.78
 -16  -3   0    1.31    3.76
  16  -3   0   -1.07    3.71
 -16   3   0   -5.65    3.71
  16   3   0    1.82    3.99
 -16   3   0    0.47    3.95
  16   3   0    3.92    4.59
  17  -3   0    2.00    3.93
 -17  -3   0   10.00    4.88
  17  -3   0   15.69    4.98
 -17  -3   0    6.13    4.54
  17   3   0   13.40    5.79
 -17   3   0   15.99    6.71
 -17   3   0    1.69    3.74
  17   3   0    2.58    4.29
   0  -4   0  387.04   12.32
   0  -4   0  384.11   15.39
   0  -4   0  370.62   12.94
   0   4   0  387.17   11.87
   0   4   0  390.88   13.93
   0   4   0  386.36   15.89
   0   4   0  386.63   17.00
   1  -4   0   86.05    6.26
   1  -4   0   79.40    5.32
  -1  -4   0   87.38    6.55
   1  -4   0   83.93    9.31
  -1  -4   0   86.46    9.69
   1   4   0   82.63    6.31
  -1   4   0   76.77    8.41
   1   4   0   94.83   10.87
  -1   4   0   85.02   10.05
  -1   4   0   83.86    9.45
   1   4   0   93.43    9.96
   1   4   0   80.64    5.74
  -1   4   0   81.31    5.51
  -2  -4   0   12.44    2.97
   2  -4   0   13.10    3.40
  -2  -4   0   10.04    3.44
   2  -4   0    8.42    2.78
  -2  -4   0   11.84    3.19
   2   4   0   12.11    3.72
  -2   4   0    9.10    3.20
   2   4   0   12.87    2.82
   2   4   0   11.10    3.74
  -2   4   0    7.06    2.86
  -2   4   0   11.42    3.99
   2   4   0    8.88    2.64
  -2   4   0   12.24    3.30
   3  -4   0   19.65    4.04
  -3  -4   0   16.22    4.19
  -3  -4   0   24.12    4.26
  -3  -4   0   14.01    3.95
  -3   4   0   16.80    4.83
   3   4   0   22.88    4.28
  -3   4   0   17.49    4.69
   3   4   0   12.88    3.96
  -3   4   0   17.86    3.89
   3   4   0   21.77    5.42
   3   4   0   18.97    3.59
  -3   4   0   18.10    5.16
   4  -4   0    9.46    3.09
  -4  -4   0    5.78    2.80
  -4  -4   0    2.77    1.94
   4  -4   0    6.86    2.20
  -4  -4   0    5.57    2.17
  -4   4   0    4.39    2.15
  -4   4   0    5.38    2.33
   4   4   0    5.08    2.44
   4   4   0    3.18    1.70
  -4   4   0    4.29    2.27
   4   4   0    6.64    2.75
  -4   4   0    6.26    2.82
   4   4   0    8.46    3.24
  -5  -4   0  144.08   10.53
   5  -4   0  127.87    7.51
  -5  -4   0  142.17   10.49
   5  -4   0  130.15    9.78
  -5  -4   0  136.15    8.65
  -5   4   0  120.70    9.85
   5   4   0  142.63    7.64
  -5   4   0  129.37    8.59
   5   4   0  123.44    9.64
  -5   4   0  145.65   11.03
   5   4   0  133.66   10.66
   6  -4   0   -0.70    1.61
  -6  -4   0    2.90    1.92
  -6  -4   0   -0.01    1.80
   6  -4   0   -0.19    1.28
  -6  -4   0    0.82    1.50
   6   4   0   -0.15    1.49
   6   4   0    1.69    1.75
  -6   4   0    0.84    1.78
  -6   4   0    0.24    2.06
  -6   4   0   -0.97    1.69
   6   4   0    2.55    2.10
  -7  -4   0   31.99    7.30
   7  -4   0   31.16    6.43
  -7  -4   0   36.76    6.79
  -7  -4   0   32.55    4.76
  -7  -4   0   24.47    6.15
   7  -4   0   32.12    4.10
  -7   4   0   27.14    6.93
  -7   4   0   29.93    6.09
   7   4   0   44.93    8.64
   7   4   0   27.54    4.13
  -7   4   0   28.71    6.38
   7   4   0   30.78    6.97
  -8  -4   0    4.26    3.05
   8  -4   0   10.14    3.12
  -8  -4   0   10.70    3.77
  -8  -4   0    8.31    3.53
   8   4   0    7.68    2.98
  -8   4   0    6.22    2.67
  -8   4   0    3.29    3.16
   8   4   0   10.34    3.86
  -8   4   0    9.59    3.35
  -9  -4   0    3.23    2.46
  -9  -4   0    0.30    1.72
  -9  -4   0   -1.44    1.74
   9  -4   0    0.89    2.20
  -9   4   0    1.50    2.29
  -9   4   0   -1.20    2.20
   9   4   0    0.06    3.11
   9   4   0    0.10    2.37
  -9   4   0    2.52    2.44
  10  -4   0    2.33    2.79
  10  -4   0   -1.36    2.01
 -10  -4   0   -2.70    1.88
 -10  -4   0    7.26    3.42
 -10  -4   0   -3.13    2.25
 -10   4   0   -2.77    2.01
  10   4   0    3.89    3.25
 -10   4   0    6.63    2.84
  10   4   0   -3.15    2.92
 -10   4   0    1.93    2.63
 -11  -4   0   29.23    7.49
 -11  -4   0   45.12    8.54
  11  -4   0   34.09    8.02
  11  -4   0   21.83    5.86
 -11  -4   0   29.90    7.33
  11  -4   0   37.56    8.84
 -11   4   0   28.59    7.38
  11   4   0   29.88    7.07
  11   4   0   32.49    8.60
 -11   4   0   28.38    7.29
 -12  -4   0   27.24    6.74
 -12  -4   0   15.90    5.26
  12  -4   0   20.03    5.40
 -12  -4   0   19.80    5.68
  12  -4   0   19.31    5.36
  12  -4   0   32.16    7.39
 -12   4   0   23.25    7.13
  12   4   0   21.32    7.38
 -12   4   0   20.18    5.59
  12   4   0   15.16    6.09
 -13  -4   0   34.95    7.88
  13  -4   0   33.39    8.53
 -13  -4   0   17.58    6.07
 -13  -4   0   25.89    5.50
  13  -4   0   35.97    7.46
  13  -4   0   27.73    7.42
 -13   4   0   36.47    8.94
 -13   4   0   26.77    7.01
  13   4   0   27.11    7.80
  13   4   0   23.75    7.51
 -14  -4   0    3.07    3.63
 -14  -4   0    3.70    3.23
  14  -4   0    1.90    3.25
  14  -4   0    2.59    3.93
  14   4   0   -1.18    3.60
 -14   4   0    2.28    4.29
  14   4   0   -3.88    3.18
 -14   4   0    0.10    3.16
  15  -4   0    1.70    3.77
  15  -4   0    5.17    3.83
 -15  -4   0   10.48    5.55
 -15  -4   0   -3.98    3.27
  15   4   0    7.22    4.53
  15   4   0    0.80    4.74
 -15   4   0    7.35    4.59
 -15   4   0    2.48    3.88
  16  -4   0    3.51    4.34
  16  -4   0   -1.26    4.11
 -16  -4   0    9.02    5.83
  16   4   0    7.31    5.86
 -16   4   0   -3.03    4.87
  16   4   0   10.91    4.39
 -16   4   0    5.74    4.41
  17   4   0    0.41    4.17
   0  -5   0    0.51    1.34
   0  -5   0   -2.25    1.33
   0  -5   0   -1.17    1.59
   0   5   0    2.60    2.61
   0   5   0    2.57    2.29
   0   5   0    0.41    1.32
   0   5   0   -0.10    1.57
   1  -5   0    5.73    3.00
  -1  -5   0    8.70    2.91
  -1  -5   0    9.96    3.83
   1  -5   0   14.54    3.90
   1  -5   0    9.10    2.29
  -1  -5   0    9.57    2.57
  -1   5   0    9.21    2.76
   1   5   0   11.44    3.01
  -1   5   0    7.84    3.50
   1   5   0    5.88    2.84
   1   5   0   15.26    5.11
   1   5   0    6.65    2.44
  -1   5   0    8.00    3.33
  -1   5   0    9.08    2.98
  -2  -5   0   33.96    6.93
   2  -5   0   45.99    7.80
  -2  -5   0   43.60    6.94
   2  -5   0   36.72    6.24
  -2   5   0   46.36    7.62
   2   5   0   46.02    8.32
   2   5   0   32.19    6.28
   2   5   0   48.70    6.39
  -2   5   0   39.81    7.69
   2   5   0   39.56    6.27
  -2   5   0   37.19    6.85
  -2   5   0   51.20    6.72
  -3  -5   0   11.51    3.69
   3  -5   0   11.72    3.75
   3  -5   0   18.46    4.56
  -3  -5   0    9.00    3.47
   3   5   0   10.77    3.00
  -3   5   0   16.86    4.06
   3   5   0    9.37    3.55
   3   5   0   13.17    4.86
  -3   5   0   11.17    4.08
  -3   5   0   14.38    4.41
   3   5   0   16.60    3.39
  -3   5   0    9.48    3.74
   4  -5   0   41.47    6.53
  -4  -5   0   42.62    7.48
  -4  -5   0   59.36    9.73
  -4  -5   0   45.48    7.10
   4  -5   0   30.23    6.04
  -4   5   0   38.08    7.74
   4   5   0   31.45    6.83
   4   5   0   31.72    6.50
  -4   5   0   33.46    6.96
  -4   5   0   32.45    5.50
   4   5   0   50.59    7.10
  -4   5   0   44.80    7.71
   4   5   0   49.83    6.35
   5  -5   0    1.47    1.38
   5  -5   0   -0.74    1.80
  -5  -5   0   -2.17    1.83
  -5  -5   0    2.13    2.33
  -5  -5   0    2.22    2.11
   5   5   0   -2.50    2.14
  -5   5   0    0.82    1.97
   5   5   0    1.81    2.48
  -5   5   0   -0.27    1.90
  -5   5   0   -0.96    1.88
   5   5   0   -0.06    1.84
  -6  -5   0    7.92    4.02
  -6  -5   0    9.95    3.79
   6  -5   0   19.89    4.77
  -6  -5   0   15.99    4.43
   6  -5   0   15.06    3.60
   6   5   0   19.06    5.48
  -6   5   0   18.20    4.78
  -6   5   0   19.59    4.97
   6   5   0   15.41    5.24
  -6   5   0   19.63    5.91
   6   5   0    9.26    3.73
   7  -5   0    4.60    3.00
  -7  -5   0    6.49    3.09
  -7  -5   0    4.86    2.96
  -7  -5   0    7.50    3.46
  -7   5   0    4.72    2.88
  -7   5   0    4.72    3.50
  -7   5   0   11.00    3.55
   7   5   0    3.80    3.39
   7   5   0    5.27    3.34
  -8  -5   0   17.16    5.50
  -8  -5   0   18.43    4.91
  -8  -5   0   22.72    5.62
   8  -5   0   17.02    5.41
   8   5   0    9.71    4.28
  -8   5   0   21.45    6.61
  -8   5   0   15.81    4.20
   8   5   0   27.64    7.66
  -8   5   0   32.03    7.31
   9  -5   0    2.66    3.10
  -9  -5   0   -3.78    2.36
   9  -5   0   -0.80    2.25
  -9  -5   0   -3.79    2.30
  -9  -5   0    2.26    2.15
   9   5   0   -3.35    2.50
  -9   5   0   -2.56    2.34
   9   5   0    1.57    3.71
  -9   5   0    2.89    2.50
  -9   5   0   -5.05    2.37
 -10  -5   0   11.13    4.53
 -10  -5   0    4.37    2.99
 -10  -5   0    0.03    2.79
  10  -5   0    4.00    2.91
  10  -5   0    6.72    4.14
 -10   5   0    6.99    3.60
 -10   5   0    5.57    3.54
 -10   5   0    4.12    2.67
  10   5   0    1.38    2.73
  10   5   0    6.11    3.92
  11  -5   0   -3.73    2.81
 -11  -5   0    2.60    3.69
 -11  -5   0    1.51    3.37
 -11  -5   0    2.16    2.83
  11  -5   0   -7.36    2.53
  11   5   0    5.92    4.83
 -11   5   0   -0.34    3.20
 -11   5   0   -1.61    2.83
 -11   5   0    0.14    3.13
  11   5   0   -4.95    3.50
 -12  -5   0    3.50    3.24
  12  -5   0    7.72    5.00
  12  -5   0    2.89    3.55
  12  -5   0    4.53    3.28
 -12  -5   0   10.29    4.06
 -12  -5   0    2.47    3.17
  12   5   0    2.42    3.35
 -12   5   0   11.60    4.38
 -12   5   0    4.57    4.11
 -12   5   0    8.27    4.52
  12   5   0    7.19    4.51
  13  -5   0    9.36    4.08
 -13  -5   0    8.33    4.29
  13  -5   0    5.52    3.63
 -13  -5   0   -3.54    3.25
 -13  -5   0    5.07    3.49
  13  -5   0   10.18    5.17
 -13   5   0   11.73    5.16
 -13   5   0    6.61    4.07
  13   5   0    2.93    4.56
  13   5   0    5.47    4.51
 -14  -5   0    0.72    3.63
  14  -5   0    2.34    3.66
 -14  -5   0    2.08    3.64
 -14  -5   0    3.11    3.81
  14  -5   0    0.17    3.79
  14   5   0   -0.39    4.17
  14   5   0    5.82    4.16
 -14   5   0   -0.78    3.56
 -14   5   0    1.92    3.70
 -15  -5   0   -1.59    3.63
 -15  -5   0    0.30    4.16
  15  -5   0    5.11    5.17
  15  -5   0   -2.19    3.79
  15   5   0    7.08    4.84
  15   5   0    2.93    4.21
 -15   5   0   -0.16    3.88
 -15   5   0    5.88    4.81
   0  -6   0   85.17   12.30
   0  -6   0   67.02    8.68
   0   6   0   59.75   11.21
   0   6   0   52.51    8.87
   0   6   0   72.45    9.58
  -1  -6   0    1.28    1.94
  -1  -6   0    0.92    2.06
  -1  -6   0   -0.28    1.79
   1  -6   0   -1.99    1.54
   1  -6   0    0.49    2.13
   1   6   0   -1.27    2.26
  -1   6   0   -3.03    2.08
   1   6   0   -3.02    2.00
  -1   6   0    1.51    2.04
  -1   6   0   -3.42    2.00
   1   6   0    3.29    2.42
   2  -6   0   11.79    3.28
   2  -6   0   19.93    5.58
  -2  -6   0   24.18    5.41
  -2  -6   0    8.06    3.43
   2   6   0   23.12    6.42
  -2   6   0   19.38    5.68
  -2   6   0   15.08    5.15
   2   6   0   14.50    4.94
  -2   6   0   22.44    5.48
  -3  -6   0   -1.86    2.02
   3  -6   0    2.82    1.99
   3  -6   0   -0.88    1.71
  -3  -6   0   -0.22    1.77
  -3   6   0   -0.41    2.27
  -3   6   0    2.66    2.97
  -3   6   0    3.23    2.91
   3   6   0   -1.96    2.17
   3   6   0   -1.71    2.55
  -4  -6   0    2.45    2.60
   4  -6   0    3.94    2.00
   4  -6   0    8.75    3.44
  -4  -6   0    3.34    3.07
  -4   6   0    6.13    3.26
   4   6   0    2.21    2.66
  -4   6   0    5.06    3.46
   4   6   0    4.34    3.03
   5  -6   0    2.89    3.06
  -5  -6   0   -1.23    1.99
  -5  -6   0   -0.97    2.12
   5  -6   0    0.94    1.98
  -5  -6   0    2.15    2.91
  -5   6   0    0.54    2.29
   5   6   0    2.35    3.09
   5   6   0    3.36    2.99
  -5   6   0    0.41    2.91
  -6  -6   0    1.43    1.93
  -6  -6   0   -2.54    2.05
   6  -6   0    3.15    2.71
  -6  -6   0    3.47    2.82
  -6   6   0    1.06    2.77
   6   6   0    2.76    2.76
   6   6   0    7.48    4.64
  -6   6   0    0.80    2.50
  -7  -6   0   -3.29    1.93
   7  -6   0    2.87    3.08
  -7  -6   0    0.96    2.44
  -7  -6   0    1.07    2.65
   7   6   0   -3.23    3.31
  -7   6   0    0.42    2.51
   7   6   0    0.68    3.10
  -7   6   0   -0.61    2.46
   7   6   0    4.61    2.92
  -8  -6   0   26.12    7.21
  -8  -6   0   35.29    7.02
   8  -6   0   29.53    7.49
  -8  -6   0   33.30    8.51
   8  -6   0   36.98    8.28
  -8   6   0   38.00    8.21
  -8   6   0   28.45    7.71
   8   6   0   36.92    9.30
   8   6   0   26.37    7.20
   8   6   0   29.72    6.61
  -9  -6   0    0.86    2.16
   9  -6   0    1.37    4.12
  -9  -6   0    1.63    2.94
   9  -6   0    2.44    2.76
   9   6   0    0.44    3.19
  -9   6   0   -2.48    2.86
  -9   6   0    0.23    2.79
   9   6   0    4.68    3.49
   9   6   0   -2.20    3.01
 -10  -6   0   11.30    4.18
  10  -6   0    8.21    4.77
 -10  -6   0   11.39    5.01
 -10  -6   0   13.15    5.55
  10  -6   0   18.92    5.74
  10   6   0    7.76    4.51
 -10   6   0    7.33    4.61
  10   6   0   12.58    5.13
 -10   6   0    4.59    4.14
 -11  -6   0    6.11    2.63
 -11  -6   0    6.33    3.58
 -11  -6   0   11.45    5.71
  11  -6   0   -1.50    3.22
  11  -6   0   -1.47    4.02
  11   6   0    6.44    4.97
 -11   6   0    3.96    4.37
  11   6   0    5.76    3.87
 -11   6   0   11.99    5.18
 -12  -6   0   -2.87    3.41
 -12  -6   0   -1.35    2.66
 -12  -6   0    5.34    4.23
  12  -6   0    2.15    3.74
  12  -6   0   -0.91    3.80
 -12   6   0    1.00    3.44
  12   6   0   -4.76    3.94
  12   6   0    1.56    3.71
 -12   6   0   -0.15    3.51
 -13  -6   0   -3.88    2.91
 -13  -6   0    7.54    3.90
 -13  -6   0   -1.82    3.46
  13  -6   0    5.29    4.40
  13  -6   0    1.55    3.59
  13   6   0   -0.57    3.64
 -13   6   0   -1.60    4.59
  13   6   0   -9.66    4.18
 -14  -6   0    0.22    3.77
  14  -6   0    2.00    4.07
 -14  -6   0   -1.05    3.78
 -14  -6   0    3.13    3.46
  14  -6   0    4.31    4.30
  14  -6   0   -5.01    3.98
 -14   6   0    1.23    4.28
  14   6   0    5.88    4.90
  14   6   0   -6.18    4.86
   0  -7   0   -2.36    1.94
   0   7   0   -4.39    2.39
   0   7   0   -1.05    2.82
  -1  -7   0   43.88    8.53
   1  -7   0   43.27    8.65
   1   7   0   44.73    8.59
  -1   7   0   49.34   10.37
   1   7   0   50.67   11.54
  -1   7   0   46.61    9.37
  -1   7   0   56.39   11.05
   2  -7   0   12.07    4.39
  -2  -7   0   18.06    5.17
   2  -7   0   20.02    4.81
  -2   7   0   10.12    4.80
  -2   7   0   17.73    4.91
   2   7   0   17.11    5.75
   2   7   0   13.15    4.81
  -2   7   0   23.77    6.26
  -3  -7   0    0.18    2.50
  -3  -7   0    9.53    3.17
   3  -7   0    5.55    2.82
  -3   7   0    8.03    4.50
   3   7   0    4.74    4.46
  -3   7   0    8.97    3.99
   3   7   0    4.78    3.18
   4  -7   0   10.66    3.60
  -4  -7   0    9.29    3.70
  -4  -7   0    1.56    2.59
  -4  -7   0    9.10    3.82
   4  -7   0   11.17    3.86
   4   7   0   10.86    5.38
   4   7   0    1.32    2.61
  -4   7   0    8.76    3.88
  -4   7   0   -0.48    3.02
   5  -7   0    1.27    2.65
  -5  -7   0   -2.66    2.19
  -5  -7   0   -3.14    2.61
   5  -7   0    4.48    2.72
  -5  -7   0   -0.39    2.46
  -5   7   0    1.99    2.87
   5   7   0    0.64    2.76
  -5   7   0    1.04    3.25
   6  -7   0    4.55    3.42
  -6  -7   0    4.48    2.77
   6  -7   0    8.79    4.19
   6   7   0   -2.02    3.06
  -6   7   0    1.34    3.13
   6   7   0    1.31    3.16
  -6   7   0   -1.01    3.96
   7  -7   0   13.47    6.23
  -7  -7   0    4.92    4.44
  -7  -7   0    4.83    3.59
   7  -7   0    0.98    3.99
   7   7   0    7.73    5.47
  -7   7   0    4.55    4.11
   7   7   0   17.39    5.44
  -7   7   0    9.15    4.89
   8  -7   0    2.84    2.95
   8  -7   0   -3.04    2.83
  -8  -7   0    1.18    2.90
  -8  -7   0    0.56    3.49
  -8   7   0    3.29    3.94
  -8   7   0   -3.33    2.90
   8   7   0    1.79    3.46
   8   7   0    8.79    4.79
  -9  -7   0    0.35    4.04
  -9  -7   0    0.33    3.45
   9  -7   0   -5.25    3.39
   9  -7   0    5.07    3.48
  -9   7   0    0.90    3.66
   9   7   0    2.23    4.24
   9   7   0    0.82    3.80
  -9   7   0   -0.48    3.54
 -10  -7   0    3.89    3.79
  10  -7   0    2.87    3.28
  10  -7   0   -1.89    3.17
 -10  -7   0   -2.85    3.37
  10   7   0    2.12    4.43
  10   7   0   -3.56    3.97
 -10   7   0    0.48    3.69
 -10   7   0    0.38    4.09
 -11  -7   0    5.09    4.40
  11  -7   0    2.11    3.48
  11  -7   0   -0.24    4.69
 -11  -7   0    8.45    4.02
 -11   7   0    0.46    4.07
 -11   7   0    0.81    3.74
  11   7   0   -0.05    4.84
  11   7   0    3.88    4.19
  12  -7   0    6.75    3.64
 -12  -7   0   10.55    3.88
  12  -7   0   -1.50    3.94
 -12  -7   0    0.86    3.99
 -12   7   0   -3.61    3.97
  12   7   0   -1.34    4.71
 -12   7   0    2.73    4.31
   0  -8   0    8.92    3.81
   0  -8   0    0.30    3.09
   0   8   0   -5.20    3.54
   0   8   0    6.38    4.16
  -1  -8   0    2.46    3.42
   1  -8   0    5.34    4.63
   1  -8   0    9.08    4.40
  -1  -8   0   -1.57    2.86
  -1   8   0    1.25    4.31
   1   8   0    6.77    3.63
  -1   8   0    2.62    3.76
   1   8   0   -0.63    3.09
  -2  -8   0    3.58    3.17
  -2  -8   0    0.54    3.60
   2  -8   0   -3.85    2.84
   2  -8   0   -2.56    2.73
  -2   8   0   -6.32    3.27
   2   8   0   -2.20    3.39
   2   8   0   -5.51    2.98
  -2   8   0   -4.81    3.45
   3  -8   0   -3.62    3.31
  -3  -8   0   -0.64    2.63
  -3  -8   0    1.13    3.03
   3  -8   0    1.09    2.96
   3   8   0   -3.13    3.28
   3   8   0    0.46    3.72
  -3   8   0    6.85    4.55
  -3   8   0    2.88    3.88
  -4  -8   0    4.54    2.91
   4  -8   0    3.41    3.34
  -4  -8   0   -1.97    2.73
   4  -8   0   -3.74    2.68
  -4   8   0    4.05    3.78
   4   8   0    6.67    4.93
  -4   8   0   -4.83    3.46
   4   8   0   -1.09    3.44
   5  -8   0    5.28    3.13
  -5  -8   0    4.17    3.75
   5  -8   0    0.36    2.99
   5   8   0    0.31    3.52
   5   8   0    0.64    3.48
  -5   8   0   10.02    5.03
  -5   8   0   -4.12    3.24
  -6  -8   0    0.18    3.76
  -6  -8   0   -2.16    3.65
   6  -8   0   -0.87    3.32
   6  -8   0    5.40    4.17
  -6   8   0    8.14    5.09
  -6   8   0    1.34    3.62
   6   8   0    3.79    4.81
   6   8   0   -0.79    3.70
  -7  -8   0    7.01    4.71
   7  -8   0    9.01    3.68
  -7  -8   0    4.43    3.50
   7  -8   0    1.23    3.79
  -7   8   0    1.79    3.59
  -7   8   0    1.77    3.77
   7   8   0    2.92    3.59
   7   8   0   14.02    6.21
  -8  -8   0    9.14    5.12
  -8  -8   0    8.32    3.87
   8  -8   0    9.88    4.55
   8  -8   0    4.27    3.84
  -8   8   0    3.25    4.26
   8   8   0    6.07    4.51
   8   8   0    5.46    5.37
  -8   8   0   10.07    4.18
  -9  -8   0    6.65    4.19
   9  -8   0   -1.66    3.27
  -9  -8   0   -5.04    3.67
   9  -8   0    8.86    4.82
   9   8   0   -1.93    3.99
  -9   8   0    1.16    3.90
  -9   8   0   -1.77    4.05
   9   8   0   -1.61    4.25
   0  -9   0   -0.74    3.35
   0  -9   0    3.34    3.41
   0   9   0    0.89    4.06
  -1  -9   0   -6.26    3.16
   1  -9   0    4.17    3.59
  -1  -9   0    7.90    4.07
   1  -9   0    4.60    3.50
  -1   9   0    6.29    4.92
   1   9   0    3.10    3.73
  -2  -9   0    0.80    3.24
   2  -9   0   -7.34    3.53
  -2  -9   0    6.58    4.27
   2  -9   0   -6.68    3.32
   2   9   0    2.31    3.88
  -2   9   0    3.93    4.19
  -3  -9   0    6.09    3.99
  -3  -9   0    9.36    3.96
   3  -9   0   -0.30    3.35
   3  -9   0   -2.27    4.11
  -3   9   0    3.25    4.44
   3   9   0    4.08    3.53
  -4  -9   0    5.41    3.61
  -4  -9   0    1.91    3.40
   4  -9   0    6.16    4.18
   4   9   0    3.18    4.37
  -4   9   0    2.89    3.92
 -18   0   1   -6.34    4.37
  18   0  -1    4.90    4.70
  18   0  -1    4.12    3.82
  18   0  -1   -2.91    3.85
  17   0  -1    6.57    3.63
 -17   0   1   -2.28    3.26
  17   0  -1   -0.19    3.73
  17   0  -1    4.59    3.80
 -17   0   1   -0.19    5.43
  16   0  -1    4.93    3.67
  16   0  -1   -0.48    3.47
 -16   0   1    3.23    4.63
  16   0  -1    2.56    3.18
 -16   0   1   -3.76    3.32
  15   0  -1    3.38    4.09
  15   0  -1    3.38    3.03
  15   0  -1   13.46    4.47
 -15   0   1    9.70    4.38
 -15   0   1   10.24    3.90
 -14   0   1   -2.30    2.55
 -14   0   1    1.24    2.42
  14   0  -1    3.58    3.79
  14   0  -1    6.25    2.64
 -14   0   1   -4.21    2.57
  14   0  -1    2.20    2.83
  13   0  -1   22.75    5.82
 -13   0   1   33.36    7.33
 -13   0   1   27.65    6.55
 -13   0   1   23.37    6.53
  13   0  -1   30.88    7.61
  13   0  -1   14.05    4.07
 -12   0   1    0.24    2.37
 -12   0   1    0.91    2.27
 -12   0   1   -1.06    2.29
  12   0  -1    2.69    2.71
  12   0  -1    4.66    2.79
  12   0  -1   -1.68    2.41
  11   0  -1   74.11    9.89
 -11   0   1   92.83   12.20
  11   0  -1   87.78   11.62
 -11   0   1   50.12    8.28
  11   0  -1   87.27   11.78
 -11   0   1   86.89   12.86
 -10   0   1    1.99    2.03
  10   0  -1    0.31    1.85
 -10   0   1   -0.43    1.71
  10   0  -1   -1.45    1.46
  10   0  -1   -3.10    1.71
 -10   0   1   -3.22    1.42
  -9   0   1   10.62    1.80
  -9   0   1   17.21    5.44
   9   0  -1   13.35    3.59
  -9   0   1   17.24    4.51
   9   0  -1   20.48    5.14
   9   0  -1   12.74    3.90
  -9   0   1    2.42    1.74
   8   0  -1    0.65    1.08
  -8   0   1   -0.66    0.75
  -8   0   1   -0.47    1.21
   8   0  -1   -1.72    1.12
   8   0  -1    1.35    1.83
  -8   0   1   -0.95    1.26
  -8   0   1    1.34    1.68
  -7   0   1   72.46    8.93
   7   0  -1   73.13    6.03
  -7   0   1   66.06    7.73
  -7   0   1   66.91    3.47
   7   0  -1   79.55    8.71
   7   0  -1   71.57    8.35
  -6   0   1   -0.47    0.96
   6   0  -1    0.84    1.21
   6   0  -1   -0.44    1.25
  -6   0   1   -0.26    0.79
  -6   0   1    0.03    0.98
  -6   0   1   -1.42    0.69
  -5   0   1    0.37    1.13
  -5   0   1   -0.88    0.66
   5   0  -1    1.11    0.91
   5   0  -1    0.91    1.23
  -5   0   1    0.92    0.62
   5   0  -1    0.06    1.04
  -5   0   1    0.77    0.96
  -4   0   1    0.99    0.58
  -4   0   1   -2.31    0.89
   4   0  -1    0.53    1.09
  -4   0   1   -0.37    0.40
  -4   0   1    0.07    0.94
   4   0  -1   -0.44    0.74
   3   0  -1  541.44   11.51
  -3   0   1  550.28   11.75
   3   0  -1  551.38   11.20
  -3   0   1  550.66   11.30
   2   0  -1    0.29    0.44
  -2   0   1   -0.70    0.48
  -2   0   1    0.22    0.23
   2   0  -1   -0.01    0.30
  -2   0   1    0.34    0.58
  -1   0  -1    5.73    1.09
  -2   0  -1   -0.80    0.28
  -2   0  -1   -0.38    0.39
  -2   0  -1    0.14    0.55
   2   0   1    0.43    0.54
   2   0   1    0.01    0.66
   3   0   1  665.74   12.93
  -3   0  -1  647.56   13.84
  -3   0  -1  647.55    8.76
  -3   0  -1  588.32   12.19
   3   0   1  660.52   11.66
  -3   0  -1  651.22   12.91
  -4   0  -1   -0.13    0.83
  -4   0  -1    0.37    0.91
   4   0   1   -0.45    0.82
  -4   0  -1   -0.80    0.70
   4   0   1   -0.29    0.62
  -4   0  -1    0.56    0.47
   5   0   1  241.67   10.09
  -5   0  -1  240.96   10.84
  -5   0  -1  227.28    9.27
  -5   0  -1  245.53   10.22
   5   0   1  244.72    9.26
  -5   0  -1  237.18    6.13
  -6   0  -1    0.13    0.60
  -6   0  -1   -0.78    0.90
  -6   0  -1   -0.50    1.17
  -6   0  -1   -0.41    0.98
   6   0   1    2.09    1.20
   6   0   1   -2.20    0.93
   7   0   1   -0.19    1.12
   7   0   1    1.29    1.48
  -7   0  -1    0.39    1.02
  -7   0  -1    1.37    1.12
  -7   0  -1   -0.24    1.40
  -7   0  -1   -0.92    0.70
  -8   0  -1    1.55    1.83
   8   0   1   -3.42    1.30
  -8   0  -1    0.47    1.28
  -8   0  -1    0.59    1.82
  -8   0  -1   -1.29    0.86
   8   0   1   -0.11    1.05
   8   0   1    0.44    1.62
   9   0   1   -0.55    1.61
   9   0   1    0.68    1.69
  -9   0  -1   -0.48    0.98
  -9   0  -1    3.90    1.75
  -9   0  -1    2.11    1.91
   9   0   1   -0.70    1.74
  -9   0  -1   -1.28    1.27
 -10   0  -1    0.12    2.07
 -10   0  -1    0.99    1.81
 -10   0  -1   -1.57    1.65
  10   0   1   -0.43    1.91
  10   0   1    0.19    1.42
  10   0   1    0.04    2.06
 -11   0  -1    3.24    2.78
 -11   0  -1    2.40    2.27
  11   0   1    1.08    2.79
  11   0   1   -2.51    2.26
  11   0   1    2.23    2.14
 -11   0  -1    1.57    2.83
  12   0   1   -1.71    1.81
 -12   0  -1   -1.72    2.05
 -12   0  -1    1.44    2.39
  12   0   1   -1.14    2.49
  12   0   1    0.13    2.76
 -12   0  -1    1.18    2.30
  13   0   1    0.14    2.71
 -13   0  -1   -3.07    2.82
 -13   0  -1    5.70    2.49
  13   0   1   -3.11    2.39
  13   0   1    2.29    2.56
 -13   0  -1    1.12    2.49
  14   0   1   -0.26    2.28
 -14   0  -1   -0.45    2.69
  14   0   1    3.64    3.04
 -14   0  -1   -3.48    2.73
  14   0   1   -2.95    3.23
 -14   0  -1   -5.46    2.71
  15   0   1   23.57    7.79
  15   0   1   12.93    5.11
  15   0   1   30.45    8.18
 -15   0  -1   12.84    4.64
 -15   0  -1   17.27    4.84
 -16   0  -1   -5.59    3.23
  16   0   1   -2.94    3.29
 -16   0  -1    2.50    3.01
  16   0   1   -2.17    2.94
  16   0   1   -2.06    3.52
  17   0   1    6.47    4.19
  17   0   1   10.25    4.66
 -17   0  -1   -0.09    3.65
  17   0   1    3.65    3.88
  18   0   1    2.10    3.70
  18   0   1    1.94    3.98
 -18   0  -1    0.58    4.31
  18   0   1    2.28    3.80
  18  -1  -1   -4.95    3.61
  18  -1  -1    0.47    4.87
  18  -1  -1    2.51    4.50
 -18  -1   1    3.31    4.20
 -18  -1   1   -1.22    4.07
  18   1  -1    7.86    4.07
  18   1  -1    0.96    3.81
 -18   1   1    8.17    5.85
 -18   1   1    4.83    3.69
  18   1  -1    4.91    4.80
  17  -1  -1    0.67    3.67
  17  -1  -1    4.57    4.26
  17  -1  -1    1.45    4.20
 -17  -1   1    6.96    5.24
 -17  -1   1    5.04    4.36
  17   1  -1    3.06    3.50
 -17   1   1    1.06    3.47
 -17   1   1    2.86    5.13
  17   1  -1   10.47    5.77
  17   1  -1   11.29    5.09
 -16  -1   1    5.26    4.17
  16  -1  -1    1.33    3.23
 -16  -1   1    0.87    3.59
  16  -1  -1    6.06    4.03
  16  -1  -1    2.70    3.90
 -16   1   1   -1.27    3.07
  16   1  -1    6.59    3.59
  16   1  -1    4.29    4.00
 -16   1   1    4.31    3.89
  16   1  -1    3.83    3.93
 -15  -1   1   38.18    9.32
  15  -1  -1   31.90    7.84
 -15  -1   1   26.77    6.84
  15  -1  -1   37.92    8.08
  15  -1  -1   31.07    7.70
 -15   1   1   22.84    7.62
  15   1  -1   21.72    5.91
  15   1  -1   37.07    9.52
 -15   1   1   17.83    5.71
  15   1  -1   26.13    6.43
  14  -1  -1    5.29    2.88
  14  -1  -1    3.24    3.30
 -14  -1   1    4.95    3.57
 -14  -1   1    6.15    4.19
  14  -1  -1    8.40    4.05
 -14   1   1    4.79    3.26
  14   1  -1   -2.66    2.89
 -14   1   1   11.64    4.63
  14   1  -1    1.58    2.74
  14   1  -1    1.05    2.74
 -14   1   1    5.58    2.74
 -13  -1   1   28.96    7.19
  13  -1  -1   31.25    7.11
 -13  -1   1   19.69    5.39
  13  -1  -1   23.25    6.28
 -13   1   1   26.03    5.82
  13   1  -1   22.97    5.65
 -13   1   1   23.84    5.89
  13   1  -1   24.23    7.33
 -13   1   1   26.46    7.86
  13   1  -1   31.19    7.32
 -12  -1   1   23.32    6.83
  12  -1  -1   21.50    5.87
 -12  -1   1   22.69    6.33
  12  -1  -1   16.19    5.05
 -12   1   1   16.81    5.59
  12   1  -1   12.95    4.63
 -12   1   1   25.86    5.70
 -12   1   1   14.34    4.94
  12   1  -1   16.42    5.39
  12   1  -1   16.48    5.27
  11  -1  -1   -1.37    1.62
  11  -1  -1    1.71    2.57
 -11  -1   1    2.74    2.23
 -11  -1   1    1.78    1.68
 -11  -1   1   -0.85    1.97
 -11   1   1    3.70    2.84
  11   1  -1    2.03    2.81
 -11   1   1   -0.96    1.74
 -11   1   1   -0.82    1.58
  11   1  -1    1.38    2.36
  11   1  -1    0.18    1.75
  10  -1  -1    9.59    2.40
  10  -1  -1    6.74    3.03
 -10  -1   1    8.03    3.57
  10  -1  -1    6.66    3.17
 -10  -1   1    8.45    1.80
 -10  -1   1    4.18    2.63
  10   1  -1    9.07    3.81
  10   1  -1   10.33    3.70
 -10   1   1   10.43    3.68
  10   1  -1    6.35    2.90
 -10   1   1   10.35    3.87
 -10   1   1    7.52    3.09
   9  -1  -1   75.53    9.58
  -9  -1   1   70.44    9.01
   9  -1  -1   68.05    8.91
   9  -1  -1   69.79    5.10
  -9  -1   1   80.46   10.40
  -9  -1   1   73.09    4.98
   9   1  -1   71.59   10.21
  -9   1   1   71.90    9.33
  -9   1   1   71.37    9.37
   9   1  -1   62.87    8.59
  -9   1   1   76.03    6.51
  -8  -1   1    2.20    2.11
   8  -1  -1    1.44    1.19
  -8  -1   1    1.31    1.68
  -8  -1   1    1.34    1.36
   8  -1  -1    2.14    2.03
   8  -1  -1    4.88    2.07
   8   1  -1   -0.21    1.61
   8   1  -1   -0.88    1.48
   8   1  -1    0.66    1.28
  -8   1   1    3.79    1.73
  -8   1   1    0.76    1.57
  -8   1   1    0.35    1.92
   7  -1  -1   66.59    8.06
  -7  -1   1   62.15    7.57
  -7  -1   1   63.32    4.94
  -7  -1   1   58.89    7.66
   7  -1  -1   63.62    4.80
   7  -1  -1   68.60    7.96
   7   1  -1   72.21    8.06
   7   1  -1   64.60    8.30
  -7   1   1   68.19    8.47
   7   1  -1   67.31    8.18
  -7   1   1   68.72    8.32
  -7   1   1   70.17    5.29
  -6  -1   1   12.78    3.42
   6  -1  -1   12.71    2.96
  -6  -1   1   16.25    2.96
  -6  -1   1   12.05    3.07
   6  -1  -1    9.92    2.73
   6  -1  -1   18.24    3.25
   6   1  -1   14.62    3.18
   6   1  -1   12.66    3.21
  -6   1   1   17.40    4.04
  -6   1   1   14.29    3.69
  -6   1   1   11.43    2.30
   6   1  -1   15.59    3.98
   5  -1  -1   46.01    5.67
  -5  -1   1   50.88    4.02
   5  -1  -1   51.62    3.97
   5  -1  -1   55.35    6.21
  -5  -1   1   59.57    6.18
  -5  -1   1   48.39    6.09
   5   1  -1   58.88    6.99
   5   1  -1   59.97    6.49
  -5   1   1   57.75    6.68
   5   1  -1   56.15    4.44
  -5   1   1   52.02    3.81
  -5   1   1   56.99    6.38
  -4  -1   1  215.68    8.37
   4  -1  -1  229.19    8.80
   4  -1  -1  241.14    8.06
  -4  -1   1  235.71    8.13
   4  -1  -1  232.54    9.16
  -4  -1   1  230.26    9.36
  -4   1   1  238.44    9.41
   4   1  -1  239.93    9.24
   4   1  -1  241.90    9.55
  -4   1   1  237.82    9.07
   4   1  -1  235.94    8.47
  -4   1   1  244.03    7.14
  -3  -1   1    0.16    0.69
   3  -1  -1    0.02    0.89
  -3  -1   1    1.01    0.84
   3  -1  -1    0.21    0.91
  -3  -1   1    0.65    1.27
  -3   1   1    1.90    1.14
  -3   1   1   -0.13    0.96
   3   1  -1   -0.43    0.74
  -3   1   1   -0.48    0.71
  -3   1   1    0.70    1.78
   3   1  -1   -0.51    0.80
   3   1  -1    0.63    0.92
   2  -1  -1   43.43    2.53
  -2  -1   1   37.32    2.97
  -2  -1   1   38.65    3.09
  -2  -1   1   39.90    2.65
   2  -1  -1   36.10    2.83
   2  -1  -1   42.04    3.16
  -2   1   1   44.57    3.26
  -2   1   1   34.93    2.79
   2   1  -1   36.74    2.87
   2   1  -1   41.06    2.78
   2   1  -1   43.23    3.37
   1  -1  -1  363.08    7.74
  -1  -1   1  382.50    7.83
   1  -1  -1  379.16    8.45
   1  -1  -1  383.77    7.54
  -1  -1   1  367.37    8.36
   1   1  -1  372.47    8.50
  -1   1   1  375.45    7.20
   1   1  -1  386.70    8.88
  -1   1   1  381.40    8.24
   1   1  -1  383.65    7.91
   0  -1   1    8.38    1.64
   0  -1  -1    9.38    1.57
   0  -1  -1    7.17    1.38
   0  -1  -1    8.99    1.69
   0   1   1    9.50    1.84
   0   1  -1   10.49    1.95
   0   1  -1    6.50    1.48
   0   1  -1    9.17    1.57
   1  -1   1  551.51    8.77
  -1  -1  -1  546.43    8.76
  -1  -1  -1  551.90   10.68
  -1  -1  -1  555.22   10.56
  -1  -1  -1  552.85   10.13
  -1   1  -1  561.75   11.14
   1   1   1  555.95    8.94
   1   1   1  562.21   10.71
  -1   1  -1  548.65   10.76
  -1   1  -1  553.01   11.15
   2  -1   1   10.06    1.56
  -2  -1  -1    7.10    1.85
  -2  -1  -1    9.89    2.40
  -2  -1  -1    7.34    1.41
  -2  -1  -1    7.26    1.64
   2  -1   1    7.15    1.84
  -2   1  -1    6.01    1.77
  -2   1  -1    9.24    2.13
   2   1   1    6.51    1.93
  -2   1  -1    7.86    1.77
  -2   1  -1    9.40    2.28
   2   1   1    6.45    1.65
  -3  -1  -1  389.99   11.89
   3  -1   1  355.83   10.78
  -3  -1  -1  362.49   10.46
   3   1   1  367.92   10.60
  -3   1  -1  367.51   11.11
   3   1   1  365.22   10.99
  -3   1  -1  375.33   11.28
   3   1   1  364.34    7.45
  -3   1  -1  323.73    9.64
  -3   1  -1  359.62   10.98
   4  -1   1   32.00    4.64
  -4  -1  -1   32.31    4.00
  -4  -1  -1   30.82    4.59
  -4  -1  -1   26.49    4.14
   4   1   1   31.89    4.67
   4   1   1   34.33    3.68
   4   1   1   37.50    5.12
  -4   1  -1   29.97    4.95
  -4   1  -1   30.35    2.51
  -4   1  -1   37.56    5.47
  -5  -1  -1   45.99    5.87
  -5  -1  -1   41.77    4.67
   5  -1   1   44.73    6.19
  -5  -1  -1   48.87    6.05
   5   1   1   41.65    3.48
  -5   1  -1   45.69    3.43
   5   1   1   49.43    6.50
  -5   1  -1   50.99    6.80
   5   1   1   49.31    6.14
  -5   1  -1   45.74    5.92
  -5   1  -1   54.16    6.91
  -6  -1  -1    0.51    0.93
   6  -1   1   -0.08    1.38
  -6  -1  -1    0.59    1.44
  -6  -1  -1    0.90    1.29
   6  -1   1    0.90    1.38
   6   1   1   -0.05    1.19
  -6   1  -1    0.10    0.88
  -6   1  -1    1.77    1.28
   6   1   1   -0.07    1.15
  -6   1  -1    1.02    1.84
   6   1   1    2.14    1.08
   7  -1   1   31.87    5.73
  -7  -1  -1   36.63    6.24
  -7  -1  -1   35.55    4.43
  -7  -1  -1   35.29    6.34
   7  -1   1   33.09    5.55
  -7   1  -1   35.76    6.39
   7   1   1   32.07    4.90
   7   1   1   28.46    5.34
  -7   1  -1   33.39    6.05
   7   1   1   31.89    5.70
  -7   1  -1   35.13    4.62
  -8  -1  -1    0.32    1.87
   8  -1   1   -0.42    1.57
  -8  -1  -1   -0.19    1.19
   8  -1   1    3.38    2.08
  -8  -1  -1   -0.41    1.41
  -8   1  -1   -1.08    1.19
  -8   1  -1    2.32    1.41
  -8   1  -1    2.43    1.87
   8   1   1    1.61    1.67
   8   1   1    0.89    1.73
   8   1   1    0.30    1.64
  -9  -1  -1  120.19    9.84
  -9  -1  -1  110.50    9.30
  -9  -1  -1  109.01    6.57
   9  -1   1  111.47    9.28
   9  -1   1  113.89   12.23
   9   1   1  106.23    8.05
  -9   1  -1  120.55    8.29
  -9   1  -1  127.52    9.75
   9   1   1  122.50    9.71
  -9   1  -1  111.79   12.30
   9   1   1  115.89    9.46
  10  -1   1    2.48    2.65
 -10  -1  -1    4.95    2.46
 -10  -1  -1   -0.97    1.45
  10  -1   1    1.77    1.56
  10  -1   1    1.18    1.91
 -10  -1  -1    1.38    1.86
 -10   1  -1    1.47    1.79
  10   1   1    0.69    1.78
  10   1   1    0.06    2.26
  10   1   1    0.50    1.83
 -10   1  -1    0.45    1.90
 -10   1  -1    1.32    2.08
 -11  -1  -1   31.25    6.56
  11  -1   1   35.54    7.38
 -11  -1  -1   31.43    7.14
  11  -1   1   32.92    6.94
  11   1   1   35.06    6.55
  11   1   1   33.77    6.99
 -11   1  -1   34.98    7.54
 -11   1  -1   40.95    8.53
  11   1   1   36.46    7.83
 -11   1  -1   29.48    5.31
  12  -1   1    8.50    4.24
  12  -1   1    7.61    3.31
 -12  -1  -1    8.07    2.98
 -12  -1  -1    8.63    3.35
  12   1   1    5.53    2.99
  12   1   1   -1.23    2.92
 -12   1  -1    8.72    2.53
 -12   1  -1    6.78    2.72
  12   1   1   10.33    4.01
 -12   1  -1    1.74    2.51
 -13  -1  -1   -0.99    2.41
 -13  -1  -1   -1.16    2.46
  13  -1   1    1.32    2.38
  13  -1   1   -2.04    2.54
  13   1   1    4.97    3.59
 -13   1  -1   -0.35    2.51
  13   1   1    4.63    3.11
  13   1   1    1.44    2.49
 -13   1  -1   -1.16    2.19
 -13   1  -1   -0.62    2.31
  14  -1   1   -1.11    3.02
 -14  -1  -1    0.22    2.74
  14  -1   1   -4.40    2.25
 -14  -1  -1    1.18    2.91
  14  -1   1   -2.84    2.62
  14   1   1   -3.02    2.73
 -14   1  -1   -1.03    2.62
  14   1   1   -0.31    2.73
  14   1   1   -4.16    2.51
 -14   1  -1   -2.55    3.20
 -14   1  -1    0.16    2.51
  15  -1   1    2.59    3.59
 -15  -1  -1    5.19    3.62
  15  -1   1    7.55    3.32
 -15  -1  -1   -1.05    3.03
  15  -1   1    2.71    3.49
  15   1   1    5.23    3.74
  15   1   1    8.47    3.26
 -15   1  -1    3.76    3.21
  15   1   1   -3.29    3.08
 -15   1  -1   -6.65    2.91
  16  -1   1   -2.96    3.13
  16  -1   1    8.34    5.49
  16  -1   1    0.00    3.31
 -16  -1  -1    5.15    3.72
  16   1   1    5.78    3.53
 -16   1  -1   -6.20    3.90
  16   1   1    7.84    4.09
  16   1   1   -1.39    3.55
 -16   1  -1    1.73    2.97
  17  -1   1    6.37    3.85
 -17  -1  -1    5.09    4.32
  17  -1   1    6.99    4.13
 -17  -1  -1   -0.10    3.35
  17  -1   1    7.31    5.98
 -17   1  -1    5.37    4.53
 -17   1  -1    0.73    4.70
  17   1   1    6.32    4.75
  17   1   1    4.05    3.61
  18  -1   1   -4.96    3.84
  18  -1   1    2.19    4.87
 -18  -1  -1   -2.25    3.72
 -18  -1  -1    6.46    4.85
  18  -1   1   -5.82    3.69
 -18   1  -1    3.63    5.67
  18   1   1    8.54    5.29
 -18   1  -1    5.07    4.63
  18   1   1   -0.67    3.96
 -18  -2   1   12.86    5.76
  18  -2  -1    3.74    5.30
  18  -2  -1    0.93    4.71
 -18  -2   1    4.54    4.01
  18  -2  -1    1.31    4.31
 -18   2   1    5.05    4.48
  18   2  -1    5.61    4.27
  18   2  -1    5.39    4.99
 -18   2   1   16.34    7.26
 -17  -2   1    6.23    4.79
  17  -2  -1    6.71    4.09
  17  -2  -1    7.95    4.04
 -17  -2   1    4.64    3.71
  17  -2  -1    6.19    4.25
 -17   2   1    9.45    4.84
 -17   2   1    8.49    5.26
  17   2  -1   16.16    6.73
  17   2  -1    8.13    4.26
  16  -2  -1   -3.55    2.97
  16  -2  -1   -4.20    3.50
 -16  -2   1   -3.56    3.81
  16   2  -1   -0.43    3.09
 -16   2   1    2.55    3.65
 -16   2   1   -0.80    3.48
  16   2  -1   -0.96    3.84
  15  -2  -1   -4.92    3.00
  15  -2  -1    0.89    3.26
 -15  -2   1    3.21    3.88
 -15  -2   1   -1.11    3.56
  15   2  -1    2.44    3.63
 -15   2   1   -1.48    3.37
  15   2  -1   -0.27    2.65
 -15   2   1    0.36    3.07
  15   2  -1    1.88    3.72
 -14  -2   1    3.95    3.12
  14  -2  -1    6.02    3.50
  14  -2  -1   -5.03    2.46
 -14  -2   1    2.39    2.72
  14   2  -1   -1.69    2.47
  14   2  -1   -1.51    2.57
 -14   2   1    0.54    3.48
  14   2  -1   -0.47    3.09
 -14   2   1   -5.98    2.79
  13  -2  -1    4.21    3.23
 -13  -2   1   12.35    4.27
 -13  -2   1   12.48    4.80
  13  -2  -1   10.79    3.83
  13   2  -1   -0.88    2.48
  13   2  -1    4.04    3.30
 -13   2   1    9.89    5.37
  13   2  -1    7.32    3.31
 -13   2   1    6.52    4.05
  12  -2  -1   -2.64    2.15
 -12  -2   1    1.47    2.64
 -12  -2   1   -2.39    2.48
  12  -2  -1   -1.50    2.27
 -12  -2   1   -1.53    2.26
  12   2  -1   -3.41    1.98
 -12   2   1    1.85    2.56
 -12   2   1   -1.67    2.41
  12   2  -1   -0.94    2.53
  12   2  -1   -1.45    1.91
 -11  -2   1   32.15    7.41
 -11  -2   1   29.55    4.82
  11  -2  -1   26.18    4.84
  11  -2  -1   16.89    4.68
 -11  -2   1   25.45    6.12
  11  -2  -1   21.65    5.45
  11   2  -1   26.90    6.64
  11   2  -1   31.71    6.60
 -11   2   1   16.36    5.24
 -11   2   1   35.61    5.48
  11   2  -1   27.76    5.95
 -11   2   1   30.02    6.51
 -10  -2   1    8.14    4.12
  10  -2  -1    2.45    2.04
  10  -2  -1   10.75    3.78
  10  -2  -1   14.63    3.75
 -10  -2   1    7.43    2.16
 -10  -2   1    7.13    3.12
 -10   2   1    2.88    1.82
 -10   2   1    2.47    2.65
 -10   2   1    4.21    3.30
  10   2  -1    5.39    2.68
  10   2  -1    7.43    3.35
  10   2  -1    8.79    3.45
  -9  -2   1    7.40    2.79
   9  -2  -1   13.37    4.09
   9  -2  -1   14.05    3.45
  -9  -2   1   10.90    2.92
  -9  -2   1    7.41    3.24
   9  -2  -1   11.90    3.52
  -9   2   1    7.42    3.42
   9   2  -1   16.57    4.51
  -9   2   1    6.27    3.08
   9   2  -1   11.71    3.71
  -9   2   1    9.74    2.55
   9   2  -1   12.05    3.99
  -8  -2   1  212.56   10.62
  -8  -2   1  214.33   12.00
   8  -2  -1  212.60   12.34
  -8  -2   1  225.84   13.06
   8  -2  -1  219.24   10.67
   8  -2  -1  200.19   12.59
  -8   2   1  216.26    9.21
   8   2  -1  215.61   11.06
  -8   2   1  216.07   12.92
   8   2  -1  195.06   12.02
  -8   2   1  191.72   12.18
   8   2  -1  191.77   12.88
  -7  -2   1    2.37    1.47
  -7  -2   1    2.76    2.02
   7  -2  -1    1.09    1.21
   7  -2  -1    4.45    1.93
   7  -2  -1    2.11    1.76
  -7  -2   1   -0.71    1.25
   7   2  -1   -0.23    1.64
  -7   2   1    2.65    1.31
   7   2  -1   -0.76    1.39
   7   2  -1    1.48    1.07
  -7   2   1    0.61    1.93
  -7   2   1    1.23    1.86
   6  -2  -1   76.99    6.10
  -6  -2   1   87.20    9.87
   6  -2  -1   81.11    6.73
  -6  -2   1   82.03    6.58
  -6  -2   1   76.90    7.97
   6   2  -1   80.74    5.82
  -6   2   1   78.01    4.42
   6   2  -1   68.49    8.43
  -6   2   1   85.46    9.42
  -6   2   1   80.52    9.39
   6   2  -1   78.70    8.66
  -6   2   1   71.22    8.12
  -5  -2   1    1.48    1.40
  -5  -2   1   -0.14    0.92
   5  -2  -1    3.15    0.90
  -5  -2   1    0.59    1.26
   5  -2  -1    1.20    1.60
   5   2  -1    0.27    1.25
   5   2  -1    3.39    1.48
  -5   2   1    3.45    1.78
   5   2  -1    4.74    2.36
  -5   2   1   -0.07    1.03
  -5   2   1    0.77    1.52
   4  -2  -1  166.02    5.78
   4  -2  -1  162.28    8.55
  -4  -2   1  172.92    8.93
  -4  -2   1  175.26    8.86
  -4  -2   1  162.79    7.71
   4   2  -1  171.85    7.51
   4   2  -1  173.94    9.16
  -4   2   1  164.41    8.77
   4   2  -1  164.60    8.87
  -4   2   1  156.23    8.27
  -3  -2   1    1.38    1.11
  -3  -2   1    0.60    0.91
  -3  -2   1    0.36    1.06
   3  -2  -1    2.36    1.30
   3  -2  -1    0.96    0.80
   3   2  -1    0.93    0.87
   3   2  -1    1.69    1.10
  -3   2   1    2.63    1.48
  -3   2   1    2.47    1.60
   3   2  -1    1.75    1.09
  -3   2   1    0.16    1.03
   2  -2  -1  121.19    4.12
  -2  -2   1  116.44    6.59
  -2  -2   1  116.00    6.21
  -2  -2   1  121.47    5.11
   2  -2  -1  122.35    5.56
   2   2  -1  116.45    6.71
   2   2  -1  115.01    6.66
   2   2  -1  126.72    6.03
  -2   2   1  119.68    5.86
  -2   2   1  123.11    6.26
  -2   2   1  125.63    7.06
   1  -2  -1    0.56    0.86
  -1  -2   1   -0.12    0.54
   1  -2  -1    0.38    0.74
  -1  -2   1   -0.09    0.71
   1  -2  -1    1.47    0.85
  -1  -2   1   -0.31    0.78
  -1   2   1   -0.83    0.63
  -1   2   1    0.64    1.02
   1   2  -1    0.14    0.87
   1   2  -1   -0.51    0.55
  -1   2   1   -1.13    0.88
   1   2  -1   -0.46    0.91
   1   2  -1   -0.26    0.99
  -1   2   1    0.83    0.89
   0  -2  -1    6.98    1.55
   0  -2   1    4.51    1.76
   0  -2   1    8.51    1.78
   0  -2  -1   10.06    2.22
   0  -2  -1    3.58    1.42
   0   2  -1    7.56    2.13
   0   2   1    6.76    1.76
   0   2  -1    7.03    2.10
   0   2   1    8.57    1.93
   0   2  -1    4.33    1.95
   0   2   1    7.59    2.18
   0   2   1    7.41    1.78
   1  -2   1  247.32    8.52
  -1  -2  -1  253.77    8.35
  -1  -2  -1  243.25    8.68
  -1  -2  -1  253.29    9.45
   1   2   1  242.28    8.06
  -1   2  -1  236.27    9.66
   1   2   1  262.47    8.70
  -1   2  -1  249.01    9.37
  -1   2  -1  254.20    9.62
   1   2   1  248.00    6.45
   1   2   1  245.77    9.78
  -1   2  -1  246.38    6.20
   2  -2   1  474.66   11.20
  -2  -2  -1  487.31   13.40
  -2  -2  -1  475.07   13.39
  -2  -2  -1  478.81   12.27
   2  -2   1  465.65   13.30
  -2   2  -1  477.50   14.51
   2   2   1  474.77   12.38
  -2   2  -1  460.99   13.64
  -2   2  -1  476.42   10.32
   2   2   1  482.17   14.12
   2   2   1  483.38    8.31
  -2   2  -1  478.40   14.03
   3  -2   1   47.98    3.39
  -3  -2  -1   55.21    6.18
   3  -2   1   48.62    5.63
  -3  -2  -1   52.62    6.27
  -3  -2  -1   46.43    3.29
  -3  -2  -1   57.35    6.18
   3   2   1   42.52    5.48
  -3   2  -1   42.76    5.74
  -3   2  -1   48.08    3.91
  -3   2  -1   53.93    6.40
  -3   2  -1   42.93    5.91
   3   2   1   53.93    5.66
  -4  -2  -1   20.48    4.39
  -4  -2  -1   21.90    4.02
  -4  -2  -1   18.64    2.50
  -4  -2  -1   22.16    3.78
   4  -2   1   20.92    4.11
   4  -2   1   22.21    2.73
   4   2   1   23.85    4.46
  -4   2  -1   23.98    3.94
  -4   2  -1   13.73    3.45
  -4   2  -1   18.34    3.80
   4   2   1   26.14    2.97
   4   2   1   23.91    4.26
  -4   2  -1   19.38    4.18
   5  -2   1   64.08    7.72
  -5  -2  -1   70.02    7.91
  -5  -2  -1   82.79   10.02
   5  -2   1   62.11    3.24
  -5   2  -1   63.92    5.39
   5   2   1   54.54    3.85
  -5   2  -1   74.74    8.82
   5   2   1   71.40    8.72
   5   2   1   72.22    8.32
  -5   2  -1   60.98    7.71
  -6  -2  -1   -1.03    1.33
  -6  -2  -1    2.85    1.98
   6  -2   1    0.94    0.66
  -6  -2  -1    0.85    1.11
   6  -2   1    5.37    2.45
   6   2   1    1.69    1.28
   6   2   1    4.25    2.25
  -6   2  -1    1.27    1.66
  -6   2  -1    2.05    1.56
   6   2   1    0.84    1.58
  -6   2  -1    0.59    1.03
  -7  -2  -1   10.16    2.64
  -7  -2  -1   14.28    3.90
  -7  -2  -1   16.05    5.30
   7  -2   1   10.63    3.55
  -7   2  -1   13.58    3.57
  -7   2  -1   11.61    2.03
  -7   2  -1   12.99    4.11
   7   2   1    9.93    3.32
   7   2   1    9.34    3.43
   7   2   1   10.62    2.80
  -7   2  -1   12.07    3.72
  -8  -2  -1    2.74    1.44
  -8  -2  -1    4.66    2.53
  -8  -2  -1    5.18    2.75
   8  -2   1    3.74    2.24
   8  -2   1    3.67    2.40
  -8   2  -1    4.76    2.69
  -8   2  -1    3.60    1.33
  -8   2  -1    1.41    1.65
   8   2   1    1.03    1.54
  -8   2  -1    3.98    2.16
   8   2   1    0.94    1.81
   8   2   1    1.70    2.16
  -9  -2  -1   49.72    8.49
  -9  -2  -1   51.18    9.17
   9  -2   1   39.14    7.02
  -9  -2  -1   46.54    6.52
   9  -2   1   54.51    8.60
   9   2   1   41.58    8.12
   9   2   1   49.22    8.68
   9   2   1   48.05    6.65
  -9   2  -1   34.49    6.33
  -9   2  -1   48.59    8.88
  -9   2  -1   45.32    5.27
  10  -2   1   57.71    9.22
 -10  -2  -1   84.98   11.86
 -10  -2  -1   76.91    8.74
  10  -2   1   78.06   10.33
 -10  -2  -1   70.30   10.86
  10   2   1   91.11   12.75
  10   2   1   78.00   10.91
  10   2   1   77.24    8.92
 -10   2  -1   77.74   11.04
 -10   2  -1   68.83    5.57
 -10   2  -1   80.99   12.08
 -11  -2  -1    8.36    3.71
  11  -2   1    6.53    2.29
  11  -2   1    4.90    3.00
 -11  -2  -1    7.93    2.45
 -11  -2  -1    7.81    3.15
  11  -2   1   -0.50    2.85
 -11   2  -1    4.49    2.88
  11   2   1    3.04    2.47
  11   2   1    7.45    3.53
  11   2   1    7.14    3.62
 -11   2  -1    4.30    2.94
  12  -2   1   59.49   10.30
  12  -2   1   53.50    9.41
 -12  -2  -1   51.83    9.58
 -12  -2  -1   68.89   12.47
 -12   2  -1   31.57    7.84
  12   2   1   43.93    9.14
  12   2   1   48.46    7.47
 -12   2  -1   44.81    8.72
  12   2   1   60.55   10.17
  13  -2   1    2.39    3.44
 -13  -2  -1    5.82    3.05
  13  -2   1    0.42    2.66
 -13  -2  -1    5.62    3.68
  13   2   1   -0.30    2.64
 -13   2  -1    4.40    2.48
  13   2   1    6.43    3.82
  13   2   1    5.22    2.63
 -13   2  -1    1.76    2.62
 -14  -2  -1    2.05    3.11
  14  -2   1    6.72    3.44
 -14  -2  -1   -5.90    2.72
  14  -2   1   -0.69    3.22
 -14   2  -1   -0.16    2.84
  14   2   1   -5.08    3.24
  14   2   1   -1.24    2.99
 -14   2  -1   -4.07    2.81
 -15  -2  -1   16.00    5.20
 -15  -2  -1   20.95    6.43
  15  -2   1   19.77    6.27
  15  -2   1   18.47    6.35
 -15   2  -1    4.48    3.20
  15   2   1    9.57    4.98
  15   2   1   22.40    6.37
 -15   2  -1    7.57    4.73
  16  -2   1    3.76    3.83
 -16  -2  -1   -9.94    3.30
  16  -2   1    6.44    4.30
 -16  -2  -1    0.45    3.23
 -16   2  -1   -1.93    3.61
  16   2   1    1.24    4.62
  16   2   1    4.22    4.35
 -16   2  -1   -1.05    3.54
 -17  -2  -1    0.62    4.34
  17  -2   1   -6.53    3.88
  17  -2   1    6.46    4.33
  17  -2   1   -3.26    4.06
 -17  -2  -1    1.41    3.48
  17   2   1    5.45    4.73
 -17   2  -1   -8.20    4.31
 -17   2  -1    7.21    4.14
  17   2   1    0.57    3.88
  18  -2   1    4.12    4.29
  18  -2   1   10.48    6.37
 -18  -2  -1   25.21    7.60
  18  -2   1    1.22    4.00
 -18  -2  -1   13.72    4.62
 -18   2  -1   11.95    4.51
 -18   2  -1    8.52    5.10
  18   2   1    9.64    4.85
  18   2   1    5.09    4.54
  17  -3  -1    2.34    3.94
 -17  -3   1   -0.57    4.24
  17  -3  -1   -3.04    3.61
 -17  -3   1   -4.45    3.89
  17   3  -1    6.52    4.42
 -17   3   1    1.50    4.54
  17   3  -1    2.87    3.89
 -17   3   1    2.57    3.44
 -16  -3   1   -1.39    4.03
  16  -3  -1    4.17    4.09
 -16  -3   1    5.55    3.83
  16  -3  -1   -3.47    3.55
  16   3  -1    1.56    3.75
  16   3  -1    6.41    4.03
 -16   3   1    2.19    4.21
 -16   3   1   -5.00    2.88
  15  -3  -1    4.53    3.51
 -15  -3   1    5.86    5.61
 -15  -3   1    0.23    3.10
  15  -3  -1    3.95    4.39
  15   3  -1    5.91    4.19
  15   3  -1    1.10    3.89
 -15   3   1    1.54    3.31
 -15   3   1   10.19    4.75
  14  -3  -1   57.94   11.39
 -14  -3   1   48.75   10.59
 -14  -3   1   71.56   12.05
  14  -3  -1   56.10   10.43
 -14   3   1   53.26    9.85
  14   3  -1   42.71    8.95
  14   3  -1   38.94    8.57
 -14   3   1   55.43   11.36
 -13  -3   1   14.18    5.04
  13  -3  -1    7.07    4.46
 -13  -3   1   11.38    5.16
  13  -3  -1    6.56    4.03
 -13   3   1    8.30    4.89
  13   3  -1   10.22    4.54
 -13   3   1   11.96    4.24
  13   3  -1    6.91    3.91
  12  -3  -1   59.59   10.48
  12  -3  -1   55.30    8.57
 -12  -3   1   62.30   11.60
 -12  -3   1   53.31    9.51
  12  -3  -1   62.07   10.85
 -12  -3   1   51.87    8.12
  12   3  -1   58.08    8.69
 -12   3   1   47.19    9.34
  12   3  -1   72.86   11.85
  12   3  -1   55.42   10.19
 -12   3   1   59.40   10.43
 -11  -3   1   10.62    3.97
  11  -3  -1   10.64    3.93
 -11  -3   1    6.85    3.61
  11  -3  -1    5.45    2.74
  11  -3  -1   -0.79    2.33
 -11  -3   1    4.95    2.22
 -11   3   1    5.96    4.40
 -11   3   1    5.14    3.46
  11   3  -1    2.13    2.44
  11   3  -1    5.76    3.71
  11   3  -1    4.60    2.36
 -10  -3   1   66.58    9.26
 -10  -3   1   60.68    9.48
 -10  -3   1   56.41    9.57
  10  -3  -1   74.07   10.42
  10  -3  -1   77.96   11.92
  10  -3  -1   72.27    9.85
  10   3  -1   73.89   11.68
 -10   3   1   61.81    9.82
  10   3  -1   84.97   11.66
 -10   3   1   56.34    9.41
  10   3  -1   70.32    9.13
  -9  -3   1    0.39    1.65
   9  -3  -1    0.96    1.96
   9  -3  -1    0.32    1.69
  -9  -3   1   -0.69    1.91
  -9  -3   1    2.03    1.92
   9  -3  -1   -1.61    1.65
   9   3  -1   -3.14    2.07
  -9   3   1    6.62    2.65
  -9   3   1    3.80    2.72
   9   3  -1    2.33    1.77
  -9   3   1    5.37    2.73
   9   3  -1    1.52    2.60
  -8  -3   1    4.03    2.20
  -8  -3   1   -1.27    1.33
   8  -3  -1    0.65    1.64
   8  -3  -1    4.47    2.48
  -8  -3   1    3.20    3.26
   8   3  -1    2.21    1.68
  -8   3   1   -0.25    1.89
   8   3  -1    5.46    3.14
   8   3  -1    5.30    2.55
  -8   3   1    2.05    2.17
  -8   3   1    5.20    2.50
   7  -3  -1   32.31    6.61
  -7  -3   1   43.40    7.13
  -7  -3   1   28.26    6.08
  -7  -3   1   33.49    6.18
   7  -3  -1   30.86    5.97
   7  -3  -1   36.75    2.84
   7   3  -1   40.81    6.02
  -7   3   1   38.67    7.01
   7   3  -1   38.53    7.19
   7   3  -1   46.81    7.67
  -7   3   1   28.23    6.07
  -6  -3   1  110.21   12.20
  -6  -3   1   84.79    9.35
   6  -3  -1   66.54    4.30
  -6  -3   1   77.68    9.80
   6  -3  -1   64.22    8.36
  -6   3   1   64.22    7.88
  -6   3   1   79.48   10.30
   6   3  -1   87.71   10.89
  -6   3   1   67.43    8.48
   6   3  -1   76.51    9.63
   6   3  -1   70.03    5.75
   5  -3  -1    6.46    2.62
  -5  -3   1   17.66    3.98
  -5  -3   1   13.21    4.07
   5  -3  -1    8.14    2.02
  -5  -3   1    9.91    3.46
   5   3  -1   13.06    3.89
   5   3  -1   11.60    3.36
  -5   3   1   14.33    3.57
  -5   3   1   10.65    3.05
  -5   3   1   17.70    4.68
   5   3  -1   11.02    2.75
  -4  -3   1   13.15    3.65
   4  -3  -1   15.48    3.07
   4  -3  -1   13.48    3.58
  -4  -3   1   11.27    3.27
  -4   3   1   16.96    4.24
  -4   3   1   16.00    3.98
  -4   3   1   18.16    3.82
   4   3  -1   18.61    4.58
   4   3  -1   20.71    4.47
   4   3  -1   16.75    3.12
   3  -3  -1   -0.38    0.87
  -3  -3   1    0.58    1.58
  -3  -3   1    0.32    1.31
   3  -3  -1    2.21    1.19
  -3  -3   1   -0.47    1.02
   3   3  -1   -2.13    0.96
  -3   3   1    0.69    1.51
  -3   3   1    3.05    1.53
  -3   3   1   -0.74    1.12
   3   3  -1    0.48    1.13
   3   3  -1    3.02    1.53
  -2  -3   1   22.67    4.79
  -2  -3   1   24.64    4.46
   2  -3  -1   25.25    4.18
   2  -3  -1   21.43    2.83
   2  -3  -1   24.87    4.21
  -2  -3   1   26.92    3.86
   2   3  -1   23.70    3.77
  -2   3   1   25.24    3.99
  -2   3   1   21.65    4.12
   2   3  -1   23.42    3.38
   2   3  -1   20.09    4.33
  -2   3   1   18.80    3.71
   2   3  -1   19.07    4.03
  -2   3   1   20.87    4.27
   1  -3  -1    2.05    1.09
   1  -3  -1    1.52    0.97
  -1  -3   1    0.27    1.38
   1  -3  -1    0.70    0.97
  -1  -3   1    1.13    0.98
  -1   3   1    0.04    1.34
   1   3  -1   -0.82    1.23
   1   3  -1    1.22    1.13
  -1   3   1    1.37    1.19
  -1   3   1    0.18    0.88
  -1   3   1    0.48    1.28
   1   3  -1   -0.61    0.95
   1   3  -1    0.64    1.05
   0  -3   1    9.71    2.24
   0  -3  -1    7.82    2.60
   0  -3   1    6.62    2.44
   0  -3  -1    8.88    2.19
   0  -3  -1    4.81    1.87
   0   3  -1    8.25    2.72
   0   3  -1    7.08    2.34
   0   3   1   13.21    2.92
   0   3   1    6.35    2.25
   0   3   1    7.37    2.33
   0   3   1    9.91    2.49
   0   3  -1    6.84    2.47
   1  -3   1   -0.02    1.01
  -1  -3  -1    0.90    0.98
  -1  -3  -1    0.89    0.99
  -1  -3  -1   -0.63    1.13
   1  -3   1    1.22    1.58
  -1   3  -1   -0.01    1.23
   1   3   1   -0.08    1.06
  -1   3  -1    0.24    1.29
  -1   3  -1    0.56    0.84
   1   3   1    1.75    1.35
   1   3   1    2.30    1.41
   1   3   1    2.72    1.93
  -1   3  -1    2.23    1.82
   2  -3   1  233.55   10.65
  -2  -3  -1  239.58    9.65
   2  -3   1  237.23   10.03
  -2  -3  -1  223.54   10.29
  -2  -3  -1  223.87   11.31
   2   3   1  221.52   10.23
  -2   3  -1  230.21   11.22
   2   3   1  221.18    9.33
  -2   3  -1  242.87   11.36
  -2   3  -1  222.93    8.10
   2   3   1  242.76    7.87
   2   3   1  236.26   11.79
   3  -3   1    0.68    1.24
  -3  -3  -1    0.80    1.40
   3  -3   1    1.83    1.54
  -3  -3  -1   -0.80    1.03
  -3  -3  -1    0.87    1.26
  -3   3  -1    0.16    1.05
   3   3   1    0.44    1.20
  -3   3  -1    0.87    1.29
   3   3   1    0.07    1.22
  -3   3  -1    0.45    1.23
   3   3   1   -0.76    1.21
  -3   3  -1    0.63    1.24
   3   3   1    1.41    1.13
   4  -3   1   13.58    2.92
  -4  -3  -1   16.59    4.11
  -4  -3  -1   16.90    3.18
  -4  -3  -1   10.59    3.21
   4  -3   1   14.71    3.49
  -4  -3  -1   19.03    4.13
  -4   3  -1   12.59    3.86
  -4   3  -1    9.84    2.85
   4   3   1   15.80    4.00
  -4   3  -1   11.86    3.47
  -4   3  -1   17.39    4.29
   4   3   1   16.96    3.94
   5  -3   1   41.32    6.63
  -5  -3  -1   41.53    4.66
   5  -3   1   49.84    5.34
  -5  -3  -1   47.11    7.12
  -5  -3  -1   40.67    6.43
  -5  -3  -1   49.57    7.62
  -5   3  -1   44.15    7.18
   5   3   1   49.38    7.46
   5   3   1   42.53    3.57
  -5   3  -1   45.73    6.32
  -5   3  -1   44.66    7.20
   5   3   1   39.61    7.08
  -5   3  -1   41.64    6.93
  -6  -3  -1   69.41    8.46
  -6  -3  -1   63.61    8.89
   6  -3   1   58.48    8.61
   6  -3   1   60.75    4.20
  -6  -3  -1   58.63    4.15
  -6  -3  -1   59.66    8.21
   6   3   1   62.69    4.51
  -6   3  -1   72.24    9.67
  -6   3  -1   51.58    7.29
  -6   3  -1   62.24    8.91
   6   3   1   52.42    8.38
   6   3   1   53.25    7.66
   7  -3   1    0.07    0.93
  -7  -3  -1    1.74    1.55
   7  -3   1    0.40    1.89
  -7  -3  -1    4.06    2.33
  -7  -3  -1   -0.29    1.88
   7   3   1    1.90    2.01
   7   3   1    0.52    1.60
  -7   3  -1    1.14    1.71
  -7   3  -1    3.19    2.17
  -7   3  -1    2.24    1.77
   7   3   1    1.17    1.31
  -8  -3  -1   43.69    8.42
  -8  -3  -1   56.80    8.80
   8  -3   1   56.93    9.23
  -8   3  -1   56.11    8.94
  -8   3  -1   55.58    8.93
  -8   3  -1   71.27   10.46
   8   3   1   39.01    7.13
   8   3   1   54.47    6.54
   8   3   1   62.34   10.30
  -9  -3  -1    0.52    1.77
  -9  -3  -1   -0.04    1.87
  -9  -3  -1    1.65    1.94
   9  -3   1    0.14    2.00
   9   3   1   -0.11    1.56
  -9   3  -1   -0.40    1.95
  -9   3  -1    0.55    2.61
   9   3   1    9.87    3.47
   9   3   1    1.29    2.28
  -9   3  -1    2.49    1.77
 -10  -3  -1   -3.75    1.75
  10  -3   1   -3.09    1.99
  10  -3   1    2.26    3.08
 -10  -3  -1    0.11    1.82
 -10  -3  -1    1.50    2.41
  10   3   1    3.03    3.25
  10   3   1   -0.21    1.57
  10   3   1    0.70    2.50
 -10   3  -1    0.13    2.15
 -10   3  -1    2.53    2.38
 -10   3  -1   -1.35    2.41
 -11  -3  -1    1.41    2.14
 -11  -3  -1    2.38    2.88
  11  -3   1    4.44    2.82
  11  -3   1    2.18    2.58
 -11  -3  -1   11.25    3.91
  11  -3   1    1.15    2.59
 -11   3  -1    3.86    2.87
  11   3   1   -1.18    2.56
 -11   3  -1    9.93    4.20
  11   3   1    2.34    2.85
  12  -3   1   28.45    6.91
 -12  -3  -1   25.89    6.61
  12  -3   1   23.02    5.07
 -12  -3  -1   30.79    7.36
  12  -3   1   21.53    5.73
 -12  -3  -1   23.07    4.52
 -12   3  -1   23.41    6.83
  12   3   1   31.34    7.31
  12   3   1   25.67    6.91
 -12   3  -1   26.72    7.24
  13  -3   1    0.82    2.94
  13  -3   1    4.93    3.54
 -13  -3  -1    3.30    2.85
 -13  -3  -1    4.39    3.87
 -13   3  -1    5.94    3.21
  13   3   1   10.12    4.62
 -13   3  -1    2.62    2.88
  13   3   1    2.29    3.84
 -14  -3  -1   14.44    4.74
  14  -3   1   15.20    5.29
  14  -3   1   10.00    3.93
 -14  -3  -1   17.25    5.70
  14   3   1   14.27    5.60
 -14   3  -1    8.60    4.46
 -14   3  -1   15.75    5.38
  14   3   1    9.40    5.27
  15  -3   1    8.15    5.06
 -15  -3  -1    2.85    3.40
 -15  -3  -1    4.92    3.89
  15  -3   1   -2.40    3.05
 -15   3  -1    1.33    3.36
  15   3   1   -0.72    3.92
 -15   3  -1   -3.60    2.85
  15   3   1   -1.93    3.58
  16  -3   1   12.13    4.85
 -16  -3  -1   17.23    5.93
  16  -3   1   -1.47    4.39
 -16  -3  -1   22.62    6.99
  16   3   1   16.02    6.18
 -16   3  -1   13.83    4.75
 -16   3  -1    3.26    4.21
  16   3   1   10.14    4.51
  17  -3   1   -2.63    3.90
 -17  -3  -1    2.63    3.86
  17  -3   1   -7.13    3.81
 -17  -3  -1    0.29    4.44
 -17   3  -1    1.92    3.86
  17   3   1   -3.24    4.24
  17   3   1    0.95    3.81
 -17   3  -1   -2.16    4.36
  17  -4  -1   -0.75    3.83
 -17  -4   1    0.91    4.04
  17  -4  -1    3.59    4.24
 -17  -4   1   -0.40    4.07
  17   4  -1    1.79    5.40
 -17   4   1   -0.95    3.74
  17   4  -1    2.07    5.16
 -17   4   1    5.61    5.82
 -16  -4   1   15.03    5.42
  16  -4  -1   10.47    5.92
 -16  -4   1    7.29    5.05
  16  -4  -1   13.51    5.66
 -16   4   1   18.88    5.99
 -16   4   1    8.04    4.62
  16   4  -1   11.70    6.36
  16   4  -1   10.69    5.90
  15  -4  -1   -4.64    3.21
 -15  -4   1    1.49    3.73
  15  -4  -1   -3.57    3.66
 -15  -4   1    0.99    3.65
  15   4  -1   -1.76    3.64
 -15   4   1   -2.31    3.81
 -15   4   1    3.88    3.60
  15   4  -1    3.87    3.96
  14  -4  -1   13.19    5.29
  14  -4  -1   23.06    7.48
 -14  -4   1   13.11    4.64
 -14  -4   1   16.28    6.34
  14   4  -1   16.91    5.63
 -14   4   1   10.37    4.87
  14   4  -1   21.76    7.33
 -14   4   1   11.47    5.90
  13  -4  -1   37.75    7.75
  13  -4  -1   42.27    8.12
 -13  -4   1   32.11    7.28
 -13  -4   1   31.74    7.41
  13  -4  -1   37.82    9.26
 -13  -4   1   36.87    7.31
 -13   4   1   29.72    7.17
  13   4  -1   42.43    9.65
  13   4  -1   43.48    9.68
 -13   4   1   34.70    8.47
  12  -4  -1    4.79    2.89
  12  -4  -1   -0.38    2.90
 -12  -4   1    4.09    3.58
  12  -4  -1    1.36    3.11
 -12  -4   1    3.60    2.76
 -12  -4   1    0.23    3.11
 -12   4   1    6.05    4.71
  12   4  -1    7.11    4.26
  12   4  -1    3.81    3.81
 -12   4   1   -1.13    2.53
  11  -4  -1   32.00    7.35
  11  -4  -1   17.72    5.91
  11  -4  -1   26.81    6.88
 -11  -4   1   21.99    5.68
 -11  -4   1   28.47    7.15
 -11  -4   1   21.24    6.68
 -11   4   1   15.44    5.30
  11   4  -1   26.46    6.94
  11   4  -1   24.01    6.04
 -11   4   1   28.17    6.99
 -10  -4   1   26.45    6.23
  10  -4  -1   30.52    7.34
  10  -4  -1   40.52    7.72
 -10  -4   1   35.53    8.27
  10  -4  -1   41.40    8.11
 -10  -4   1   51.51    9.39
 -10   4   1   30.43    7.57
 -10   4   1   27.78    6.65
  10   4  -1   24.68    6.03
  10   4  -1   15.70    5.27
   9  -4  -1    1.68    1.99
  -9  -4   1    6.41    3.02
  -9  -4   1    7.57    3.93
   9  -4  -1    6.42    3.51
  -9  -4   1    2.19    2.28
   9   4  -1   14.88    4.94
   9   4  -1    9.39    3.02
  -9   4   1    2.66    2.60
  -9   4   1    1.49    2.97
  -9   4   1    3.26    2.18
   9   4  -1    0.96    2.90
  -8  -4   1   41.63    8.76
  -8  -4   1   41.41    7.45
   8  -4  -1   44.42    8.73
   8  -4  -1   31.36    6.63
  -8  -4   1   50.77    8.99
  -8   4   1   64.50   10.27
   8   4  -1   24.59    6.25
   8   4  -1   35.72    5.40
   8   4  -1   37.50    7.49
  -8   4   1   37.99    7.80
  -8   4   1   34.58    7.18
   7  -4  -1   -0.18    1.71
   7  -4  -1    0.79    2.10
  -7  -4   1    3.68    2.44
  -7  -4   1    3.65    2.03
  -7  -4   1   -0.92    1.90
   7  -4  -1    3.20    1.47
   7   4  -1    5.14    2.36
   7   4  -1    7.22    2.82
  -7   4   1    4.56    2.69
   7   4  -1    2.79    2.69
  -7   4   1    4.83    2.29
  -7   4   1    2.61    2.05
  -6  -4   1   37.84    6.25
   6  -4  -1   30.66    4.51
  -6  -4   1   39.51    7.52
   6  -4  -1   44.35    7.80
  -6  -4   1   43.86    8.13
  -6   4   1   40.98    7.07
  -6   4   1   37.50    7.01
   6   4  -1   42.33    7.94
  -6   4   1   35.36    7.39
   6   4  -1   34.57    5.30
   6   4  -1   33.35    7.02
   5  -4  -1    1.78    1.79
   5  -4  -1   -1.48    1.10
  -5  -4   1    2.91    2.52
  -5  -4   1   -0.47    1.73
  -5  -4   1    1.13    1.34
  -5   4   1   -0.40    1.74
   5   4  -1   -0.42    1.48
   5   4  -1   -2.06    1.51
  -5   4   1    0.52    1.43
  -5   4   1    0.60    1.81
   5   4  -1    2.43    1.87
  -4  -4   1   28.40    4.85
  -4  -4   1   32.66    6.02
   4  -4  -1   28.31    5.67
   4  -4  -1   44.53    6.21
  -4  -4   1   36.58    7.59
  -4   4   1   35.22    5.71
  -4   4   1   28.39    5.85
   4   4  -1   35.74    5.38
   4   4  -1   41.70    7.91
   4   4  -1   39.63    7.32
  -4   4   1   29.84    6.38
  -3  -4   1   91.38   11.09
  -3  -4   1   77.96    5.35
  -3  -4   1   76.38    9.07
   3  -4  -1   81.44    6.72
   3  -4  -1   72.42    7.86
  -3   4   1   74.48    6.03
   3   4  -1   80.91    6.10
  -3   4   1   96.21   10.15
  -3   4   1   89.85   11.51
   3   4  -1   87.89   10.56
   3   4  -1   73.64    9.27
   3   4  -1   78.86    5.60
  -3   4   1   70.15    8.42
  -2  -4   1    6.98    1.89
  -2  -4   1    7.53    2.76
   2  -4  -1   10.59    2.33
   2  -4  -1    8.43    2.77
  -2  -4   1    6.94    3.20
   2  -4  -1   12.31    3.40
  -2   4   1    4.30    2.40
  -2   4   1    7.09    2.98
   2   4  -1    7.98    2.06
  -2   4   1    6.64    2.70
   2   4  -1    5.99    2.80
  -2   4   1    5.20    2.64
   2   4  -1    7.06    3.10
   2   4  -1    3.34    2.02
  -1  -4   1   18.90    5.03
   1  -4  -1   12.48    3.32
  -1  -4   1   16.39    3.48
   1  -4  -1   15.61    3.22
   1  -4  -1   14.33    2.98
   1   4  -1   20.82    5.11
  -1   4   1    9.88    3.51
   1   4  -1   15.74    3.69
  -1   4   1   14.10    3.51
  -1   4   1   19.28    3.89
   1   4  -1   17.55    3.06
  -1   4   1   14.78    3.50
   1   4  -1   16.99    4.25
   0  -4  -1   62.46    8.28
   0  -4  -1   53.17    4.53
   0  -4  -1   65.72    5.44
   0  -4   1   59.56    4.70
   0  -4   1   71.12    8.60
   0   4  -1   64.64    4.32
   0   4   1   53.28    7.50
   0   4  -1   69.10    8.99
   0   4   1   60.60    7.73
   0   4   1   60.03    6.92
   0   4  -1   62.70    7.64
   0   4   1   64.26    4.97
   0   4  -1   74.76    9.85
  -1  -4  -1   36.47    5.52
  -1  -4  -1   51.21    8.35
   1  -4   1   38.08    5.67
   1  -4   1   31.95    5.61
   1  -4   1   36.10    4.32
  -1  -4  -1   45.69    5.32
  -1   4  -1   41.05    4.93
  -1   4  -1   39.03    6.93
   1   4   1   34.60    5.90
  -1   4  -1   36.10    5.91
   1   4   1   40.24    5.40
  -1   4  -1   36.38    6.55
   1   4   1   50.75    8.46
   1   4   1   36.33    4.96
  -2  -4  -1  142.80    9.97
  -2  -4  -1  138.46    8.90
   2  -4   1  150.07    9.59
  -2  -4  -1  143.56    8.03
  -2   4  -1  149.95   10.24
   2   4   1  145.63    7.99
  -2   4  -1  143.83   10.42
   2   4   1  140.24   10.38
   2   4   1  137.10    7.22
   2   4   1  154.14    9.93
  -2   4  -1  155.35    9.97
  -2   4  -1  138.49    7.19
  -3  -4  -1   23.37    5.35
   3  -4   1   27.45    5.17
   3  -4   1   22.95    4.71
  -3  -4  -1   22.58    4.34
  -3  -4  -1   26.29    5.41
   3   4   1   20.99    3.53
  -3   4  -1   19.22    3.89
  -3   4  -1   17.73    4.59
   3   4   1   36.20    5.46
  -3   4  -1   27.08    5.91
   3   4   1   21.34    5.12
   3   4   1   27.03    5.70
  -3   4  -1   24.67    5.92
   4  -4   1   -0.50    1.35
  -4  -4  -1    0.86    1.31
  -4  -4  -1   -1.47    1.21
   4  -4   1    0.51    1.59
  -4  -4  -1    2.00    1.66
  -4  -4  -1   -0.08    1.53
  -4   4  -1    1.88    1.51
   4   4   1   -0.20    1.55
  -4   4  -1    0.86    1.96
  -4   4  -1    0.46    1.70
  -4   4  -1    0.43    1.71
   4   4   1    4.43    1.90
   4   4   1    1.42    1.93
  -5  -4  -1   13.65    3.93
  -5  -4  -1   13.96    3.74
  -5  -4  -1   15.84    3.27
   5  -4   1   11.79    3.03
   5  -4   1   15.14    3.92
  -5  -4  -1   14.95    4.13
  -5   4  -1   12.42    3.97
   5   4   1    9.84    3.32
   5   4   1   14.33    4.69
  -5   4  -1   15.06    4.16
  -5   4  -1   16.93    4.16
   5   4   1   16.67    2.87
  -5   4  -1    9.32    3.66
  -6  -4  -1   16.85    4.34
   6  -4   1   20.69    4.88
  -6  -4  -1   28.51    6.60
   6  -4   1   19.41    3.60
  -6  -4  -1   22.50    5.26
  -6  -4  -1   29.23    4.83
  -6   4  -1   19.85    5.47
  -6   4  -1   25.90    5.38
   6   4   1   19.32    4.92
   6   4   1   24.47    3.54
  -6   4  -1   17.05    4.67
   6   4   1   18.34    5.38
   7  -4   1    3.76    2.40
   7  -4   1    5.78    1.80
  -7  -4  -1    6.20    1.95
  -7  -4  -1    4.01    2.43
  -7  -4  -1    7.52    3.02
  -7  -4  -1    6.66    3.31
  -7   4  -1    5.47    3.04
   7   4   1    9.41    3.51
   7   4   1    9.91    3.82
  -7   4  -1    4.79    2.13
  -7   4  -1    5.14    3.42
   8  -4   1   26.80    6.50
  -8  -4  -1   23.23    5.85
  -8  -4  -1   28.02    6.44
  -8  -4  -1   31.86    7.70
  -8   4  -1   25.86    6.52
  -8   4  -1   21.06    4.74
  -8   4  -1   12.27    4.08
   8   4   1   29.99    6.72
   8   4   1   24.16    6.12
   9  -4   1   24.56    6.37
  -9  -4  -1   19.25    5.53
  -9  -4  -1   11.68    4.36
  -9  -4  -1   20.37    6.05
   9   4   1   14.91    4.90
  -9   4  -1   23.10    6.57
   9   4   1   14.50    5.14
  -9   4  -1   10.03    3.66
  -9   4  -1   11.16    4.35
 -10  -4  -1   32.49    7.72
 -10  -4  -1   30.33    7.18
  10  -4   1   29.69    7.61
 -10  -4  -1   15.85    4.43
  10   4   1   37.97    8.75
  10   4   1   31.57    7.10
 -10   4  -1   32.84    7.56
 -10   4  -1   37.47    7.50
 -10   4  -1   29.79    7.65
 -11  -4  -1   -1.15    2.35
  11  -4   1   -3.26    2.35
 -11  -4  -1   -0.73    2.47
  11  -4   1    1.67    3.09
  11  -4   1    1.73    3.35
 -11  -4  -1    2.29    2.59
 -11   4  -1   -3.70    2.64
 -11   4  -1    1.30    2.72
  11   4   1    0.06    3.28
  11   4   1    0.39    3.12
 -11   4  -1    2.08    3.27
 -12  -4  -1    7.79    3.72
 -12  -4  -1    1.29    2.60
  12  -4   1    6.20    3.26
  12  -4   1    4.33    3.99
  12  -4   1    1.38    3.07
 -12  -4  -1    5.28    3.11
  12   4   1    1.67    3.29
 -12   4  -1   -0.32    2.79
 -12   4  -1    0.83    2.84
  12   4   1    0.76    3.17
 -13  -4  -1   -0.88    3.00
 -13  -4  -1    0.53    2.99
  13  -4   1    1.94    4.54
  13  -4   1    8.41    3.71
  13  -4   1    0.46    3.25
 -13  -4  -1    3.39    3.72
  13   4   1    4.79    3.90
 -13   4  -1    3.97    3.67
 -13   4  -1   -4.19    2.96
  13   4   1   -0.32    3.65
 -14  -4  -1   -1.01    2.99
 -14  -4  -1   10.58    5.69
  14  -4   1    7.85    4.74
  14  -4   1    0.60    3.52
  14   4   1    5.36    4.79
 -14   4  -1    7.47    4.25
  14   4   1    6.73    5.57
 -14   4  -1    1.88    3.29
  15  -4   1    0.11    3.96
 -15  -4  -1    4.80    5.19
  15  -4   1    5.21    3.68
 -15  -4  -1    2.05    3.96
 -15   4  -1   -3.36    3.70
  15   4   1    3.18    4.33
 -15   4  -1    1.22    3.59
  15   4   1    5.71    5.56
  16  -4   1    0.14    3.95
  16  -4   1   12.37    5.17
 -16  -4  -1    1.55    4.47
 -16  -4  -1    2.24    3.53
 -16   4  -1   -1.66    3.15
  16   4   1    4.23    5.51
  16   4   1    2.16    4.38
 -16   4  -1    8.78    4.70
 -15  -5   1    5.84    4.27
  15  -5  -1    2.17    4.79
  15  -5  -1   -4.87    4.09
 -15  -5   1    6.29    4.49
  15   5  -1   -2.01    4.55
  15   5  -1    5.66    4.61
 -15   5   1    6.82    5.07
 -15   5   1   10.56    5.01
 -14  -5   1   13.67    4.27
  14  -5  -1    2.04    4.05
 -14  -5   1    6.97    3.67
 -14  -5   1    3.76    3.78
  14  -5  -1    0.93    4.08
 -14   5   1    6.75    3.83
 -14   5   1    8.05    4.29
  14   5  -1    8.07    5.04
 -13  -5   1   -0.23    2.79
  13  -5  -1   -0.61    3.57
 -13  -5   1   -2.77    3.37
  13  -5  -1   -4.64    3.49
  13  -5  -1   -0.32    3.79
 -13  -5   1    2.01    3.88
  13   5  -1   -3.28    4.07
 -13   5   1   -0.69    3.79
 -13   5   1   -1.72    3.21
  13   5  -1   -2.07    3.88
  12  -5  -1    1.88    3.26
 -12  -5   1   -3.81    2.58
  12  -5  -1   -1.27    3.52
  12  -5  -1    3.52    3.58
 -12  -5   1   -1.20    3.16
 -12  -5   1    0.20    2.55
 -12   5   1    1.43    3.59
 -12   5   1    0.66    3.35
  12   5  -1   -0.56    3.31
  12   5  -1   -3.99    3.56
 -11  -5   1    3.65    3.01
  11  -5  -1   10.04    4.21
 -11  -5   1    3.96    2.70
  11  -5  -1    1.43    2.92
 -11  -5   1    0.48    3.04
 -11   5   1   -1.81    2.85
 -11   5   1    0.08    2.80
 -11   5   1   -5.63    2.95
  11   5  -1   -5.31    2.90
  11   5  -1    3.87    4.98
 -10  -5   1    3.43    3.23
  10  -5  -1    3.54    2.77
  10  -5  -1    7.81    4.54
 -10  -5   1    8.02    3.71
 -10  -5   1    2.12    2.61
  10   5  -1   -4.49    2.84
 -10   5   1   10.31    3.72
  10   5  -1   -0.20    4.37
 -10   5   1    5.66    3.91
 -10   5   1    7.44    3.32
  -9  -5   1   13.07    4.56
   9  -5  -1    6.32    3.39
  -9  -5   1   20.43    6.20
  -9  -5   1   13.10    3.95
   9  -5  -1    6.18    3.33
   9   5  -1   11.72    4.31
  -9   5   1    4.07    2.58
  -9   5   1    8.00    3.90
   9   5  -1    0.83    2.76
  -9   5   1    7.52    4.20
  -8  -5   1   -2.02    1.89
   8  -5  -1    3.60    2.71
  -8  -5   1   -3.09    1.95
   8  -5  -1    4.26    2.90
  -8  -5   1    9.77    3.85
  -8   5   1   -1.65    2.42
   8   5  -1    1.93    2.70
  -8   5   1    2.15    2.56
  -8   5   1    5.95    3.22
   8   5  -1   -1.59    2.55
  -7  -5   1   54.53   10.16
   7  -5  -1   54.90    9.18
  -7  -5   1   58.05    8.44
  -7  -5   1   58.61   10.70
   7  -5  -1   53.30    9.68
  -7   5   1   45.75    7.91
   7   5  -1   60.31   10.41
   7   5  -1   49.93    9.50
  -7   5   1   46.74    8.58
  -7   5   1   43.40    8.72
  -6  -5   1    8.14    2.49
  -6  -5   1    9.60    3.48
   6  -5  -1    4.36    2.14
   6  -5  -1    3.30    2.79
   6  -5  -1    8.44    4.27
  -6  -5   1    7.66    3.41
  -6   5   1    4.45    3.54
  -6   5   1    6.49    2.94
  -6   5   1    8.85    3.58
   6   5  -1    7.97    4.11
   6   5  -1    9.94    4.40
  -5  -5   1   -1.64    1.63
   5  -5  -1    0.79    1.76
   5  -5  -1    3.86    2.12
  -5  -5   1    0.22    1.66
  -5  -5   1   -0.63    1.76
   5   5  -1    0.33    2.22
  -5   5   1    0.42    1.77
   5   5  -1    1.11    2.24
   5   5  -1    1.80    2.70
   5   5  -1    0.95    1.97
  -5   5   1    4.38    2.37
  -5   5   1    2.87    2.59
  -4  -5   1   77.82    9.81
  -4  -5   1   80.18   11.44
   4  -5  -1   73.74    9.05
  -4   5   1   88.76   10.06
   4   5  -1   82.61    6.51
  -4   5   1   66.42    9.91
  -4   5   1   89.07   11.29
   4   5  -1   87.44    9.35
   4   5  -1   72.33   10.22
   4   5  -1   82.67   11.62
   3  -5  -1    3.55    2.14
  -3  -5   1    0.13    1.49
   3  -5  -1    3.19    2.00
  -3  -5   1    2.53    2.12
  -3  -5   1    6.40    3.38
  -3   5   1    4.20    2.20
  -3   5   1    0.75    1.85
   3   5  -1    3.20    1.70
   3   5  -1    6.22    2.64
   3   5  -1    3.62    3.05
  -3   5   1    4.45    2.83
   2  -5  -1  104.85    7.93
  -2  -5   1  133.60   14.43
  -2  -5   1   93.57    7.64
   2  -5  -1   98.64   10.72
   2  -5  -1   97.97    5.92
   2   5  -1   93.64    6.25
  -2   5   1  103.77   12.10
  -2   5   1   98.16    8.22
   2   5  -1   93.70    7.70
  -2   5   1   97.27    7.18
  -2   5   1  100.95   13.47
   2   5  -1  101.05   11.33
   2   5  -1  107.05   12.65
   1  -5  -1   34.01    6.66
   1  -5  -1   40.42    5.59
  -1  -5   1   29.98    5.25
  -1  -5   1   30.75    7.32
   1  -5  -1   29.73    4.97
   1   5  -1   32.92    5.86
  -1   5   1   26.74    5.25
  -1   5   1   26.06    6.07
   1   5  -1   45.67    8.57
  -1   5   1   22.01    5.94
   1   5  -1   31.43    6.38
  -1   5   1   30.82    5.47
   1   5  -1   34.65    4.96
   0  -5   1   26.92    6.40
   0  -5  -1   26.58    5.95
   0  -5   1   31.48    5.08
   0  -5  -1   27.02    4.79
   0  -5   1   25.31    5.24
   0  -5  -1   21.61    4.32
   0   5   1   34.40    5.80
   0   5  -1   27.93    5.76
   0   5  -1   34.80    4.83
   0   5   1   27.89    5.94
   0   5   1   29.07    7.01
   0   5  -1   20.73    4.99
   0   5  -1   21.43    4.95
   0   5   1   20.28    4.42
  -1  -5  -1   30.11    5.70
   1  -5   1   38.36    6.52
  -1  -5  -1   36.94    6.65
  -1  -5  -1   38.30    5.25
   1  -5   1   27.79    4.29
   1  -5   1   33.32    7.05
  -1   5  -1   42.91    5.80
  -1   5  -1   22.69    5.82
   1   5   1   34.72    8.22
  -1   5  -1   35.19    6.67
   1   5   1   29.87    6.42
   1   5   1   25.33    4.66
   1   5   1   38.79    5.96
  -1   5  -1   38.38    7.51
  -2  -5  -1    1.92    1.92
   2  -5   1    4.55    2.35
  -2  -5  -1    5.98    1.79
   2  -5   1    4.37    2.65
  -2  -5  -1    0.98    1.85
  -2   5  -1    6.18    2.74
   2   5   1    5.71    2.05
  -2   5  -1    5.80    2.86
   2   5   1   10.06    2.77
   2   5   1    6.74    2.48
  -2   5  -1   11.42    3.84
  -2   5  -1    4.46    2.79
   2   5   1    7.17    3.89
  -3  -5  -1   44.57    8.50
  -3  -5  -1   52.62    8.32
  -3  -5  -1   47.60    6.86
   3  -5   1   54.28    7.97
   3   5   1   47.39    8.02
  -3   5  -1   45.19    9.07
  -3   5  -1   56.28    9.32
   3   5   1   59.01    9.38
   3   5   1   52.07    6.18
  -3   5  -1   44.51    7.95
  -3   5  -1   52.28    6.62
   3   5   1   60.40    7.67
  -4  -5  -1   18.85    4.73
   4  -5   1   23.85    4.84
  -4  -5  -1   24.49    5.37
  -4  -5  -1   27.36    5.55
   4  -5   1   21.72    5.30
  -4  -5  -1   22.93    5.61
  -4   5  -1   17.22    5.09
   4   5   1   25.61    6.40
   4   5   1   24.17    6.86
   4   5   1   30.27    5.72
  -4   5  -1   18.39    4.96
  -4   5  -1   29.00    5.14
  -4   5  -1   19.69    5.33
  -5  -5  -1   20.79    4.60
   5  -5   1   22.96    4.74
  -5  -5  -1   34.93    7.29
  -5  -5  -1   27.36    5.96
   5  -5   1   28.62    5.96
  -5  -5  -1   29.57    6.07
  -5   5  -1   23.60    6.02
   5   5   1   24.88    5.26
  -5   5  -1   31.54    7.69
   5   5   1   24.69    5.71
  -5   5  -1   26.45    6.75
   5   5   1   26.08    5.89
  -5   5  -1   22.30    4.01
   6  -5   1   12.91    4.09
  -6  -5  -1    8.00    3.36
   6  -5   1   10.41    3.46
  -6  -5  -1   13.18    3.41
  -6  -5  -1    9.40    3.83
  -6  -5  -1   10.71    3.34
   6   5   1   11.89    4.02
   6   5   1   12.33    4.79
  -6   5  -1   11.62    4.75
   6   5   1   12.86    3.78
  -6   5  -1   13.35    3.46
  -6   5  -1   11.49    4.38
  -7  -5  -1    2.75    3.38
   7  -5   1    1.78    2.64
  -7  -5  -1    0.57    2.25
  -7  -5  -1   -0.60    1.89
  -7   5  -1    1.39    2.75
   7   5   1    2.70    2.67
   7   5   1   -4.36    2.31
  -7   5  -1    4.16    2.22
  -7   5  -1    4.50    2.98
   8  -5   1   26.90    6.44
  -8  -5  -1    6.04    2.94
  -8  -5  -1   11.92    4.35
  -8  -5  -1   12.48    4.24
  -8   5  -1    9.71    3.34
  -8   5  -1    9.29    4.29
   8   5   1    4.62    4.11
   8   5   1    6.96    3.43
  -8   5  -1   17.12    5.65
  -9  -5  -1   -1.23    2.80
  -9  -5  -1    1.69    2.23
  -9  -5  -1    1.88    2.88
   9  -5   1   -1.38    2.56
  -9   5  -1   -2.53    2.56
  -9   5  -1   -2.15    2.45
  -9   5  -1    2.51    2.31
   9   5   1   -0.18    3.72
   9   5   1    0.51    3.03
  10  -5   1   14.85    5.15
 -10  -5  -1    6.12    3.42
 -10  -5  -1    2.83    3.16
 -10  -5  -1    6.77    3.62
  10   5   1    3.76    3.12
 -10   5  -1    9.04    3.63
 -10   5  -1   -1.17    2.77
  10   5   1   17.15    5.75
 -10   5  -1    6.20    3.80
 -11  -5  -1   28.49    6.75
  11  -5   1   16.61    6.09
  11  -5   1   24.73    6.18
 -11  -5  -1   10.77    4.27
 -11  -5  -1   21.55    6.05
 -11   5  -1   19.51    6.65
  11   5   1   21.30    6.26
 -11   5  -1   15.69    5.25
 -11   5  -1   18.12    5.70
  11   5   1   20.57    7.37
  12  -5   1   -3.18    3.52
  12  -5   1    0.64    2.92
 -12  -5  -1   -0.46    3.62
 -12  -5  -1   -1.24    3.07
 -12  -5  -1    7.34    4.51
  12  -5   1   -0.15    3.42
  12   5   1    3.11    3.60
 -12   5  -1   -2.50    3.09
  12   5   1    4.63    4.12
 -12   5  -1    8.36    4.15
 -12   5  -1    0.31    3.80
  13  -5   1    4.35    3.58
 -13  -5  -1    1.68    3.38
  13  -5   1    8.05    4.78
 -13  -5  -1    8.82    3.78
  13  -5   1    1.60    4.28
 -13  -5  -1    3.16    3.69
  13   5   1   14.56    5.60
 -13   5  -1    5.71    4.21
 -13   5  -1    3.58    3.56
  13   5   1   14.32    5.89
  14  -5   1   -3.72    4.25
 -14  -5  -1    9.17    5.15
 -14  -5  -1   -0.28    4.03
 -14  -5  -1    1.78    3.36
  14  -5   1   16.31    5.77
  14   5   1   -2.38    4.03
 -14   5  -1    6.25    3.52
  14   5   1    0.30    3.98
 -14   5  -1    5.35    4.26
 -15  -5  -1    3.66    4.15
  15  -5   1    2.93    3.68
 -15  -5  -1   -3.06    3.24
  15  -5   1    0.95    3.98
  15   5   1    3.49    5.03
 -15   5  -1    3.54    4.33
 -15   5  -1   -0.81    4.57
  14  -6  -1    0.29    3.97
  14  -6  -1    4.88    4.16
 -14  -6   1    0.35    3.99
 -14  -6   1    5.95    3.79
  14  -6  -1   -0.95    4.32
  14   6  -1   -5.50    4.45
 -14   6   1    0.05    3.74
  14   6  -1   -1.41    4.06
  13  -6  -1   -7.00    4.24
  13  -6  -1    5.18    4.54
 -13  -6   1   -0.51    3.42
  13  -6  -1    5.45    3.47
 -13  -6   1   11.63    4.37
 -13   6   1    7.69    4.27
  13   6  -1    2.64    4.68
  13   6  -1   -2.29    5.28
 -12  -6   1    3.86    3.67
  12  -6  -1    1.62    3.99
  12  -6  -1   -0.01    3.91
  12  -6  -1   -2.34    3.77
 -12  -6   1    2.72    3.61
 -12   6   1   -7.78    3.66
  12   6  -1    0.14    4.83
 -12   6   1    6.36    5.62
  12   6  -1   -4.05    3.80
  11  -6  -1    9.22    4.25
 -11  -6   1    9.18    4.19
  11  -6  -1    7.97    3.95
 -11  -6   1   14.45    4.62
 -11   6   1   17.20    6.09
 -11   6   1   17.03    6.25
  11   6  -1    7.65    3.90
  11   6  -1   16.12    5.79
  10  -6  -1   -0.34    3.15
  10  -6  -1    1.57    3.31
 -10  -6   1    1.54    3.56
 -10  -6   1    1.09    2.71
  10   6  -1    3.78    3.34
 -10   6   1    0.67    2.92
 -10   6   1    1.00    3.46
  10   6  -1   -0.48    3.63
   9  -6  -1    1.08    3.32
   9  -6  -1    0.24    2.97
  -9  -6   1   -3.11    2.44
  -9  -6   1   -0.73    2.61
  -9   6   1    0.93    2.85
  -9   6   1   -0.40    3.38
   9   6  -1    2.94    4.14
   9   6  -1   -2.02    3.45
  -8  -6   1    2.99    3.21
   8  -6  -1   -2.43    2.57
   8  -6  -1    4.49    2.84
  -8  -6   1    8.79    3.82
  -8   6   1    4.50    3.13
  -8   6   1    9.46    3.96
   8   6  -1    6.03    4.02
   8   6  -1    5.81    4.64
  -7  -6   1   -3.81    2.32
  -7  -6   1   -4.05    2.29
   7  -6  -1   -0.60    2.49
   7  -6  -1    0.07    2.30
   7   6  -1    0.32    2.87
  -7   6   1    1.76    2.57
   7   6  -1    4.32    3.33
  -7   6   1    0.74    2.82
  -6  -6   1   -0.02    2.37
  -6  -6   1   -1.65    2.01
   6  -6  -1    0.45    2.46
   6  -6  -1    2.22    2.34
  -6   6   1    2.72    2.30
  -6   6   1    3.72    4.47
   6   6  -1   -2.71    2.33
   6   6  -1   -0.42    2.56
  -5  -6   1   18.79    5.88
   5  -6  -1   19.71    6.40
   5  -6  -1   26.29    5.61
  -5  -6   1   16.68    5.57
  -5   6   1   27.88    7.43
   5   6  -1   22.08    7.15
   5   6  -1   19.55    5.59
  -5   6   1   25.34    6.19
  -4  -6   1   -1.20    1.91
  -4  -6   1   -1.55    2.23
   4  -6  -1   -0.53    2.41
   4  -6  -1    2.00    2.27
   4  -6  -1    5.45    2.29
   4   6  -1   -1.95    2.29
   4   6  -1    8.09    4.60
  -4   6   1   -1.02    2.34
  -4   6   1    4.26    3.24
  -4   6   1   -0.42    2.24
  -3  -6   1    4.90    2.27
  -3  -6   1   12.91    5.25
   3  -6  -1   15.04    4.63
   3  -6  -1   12.71    3.96
  -3   6   1    9.86    4.18
  -3   6   1   16.61    6.26
   3   6  -1   12.20    4.30
  -3   6   1   13.48    5.34
   3   6  -1   10.38    4.77
   2  -6  -1    4.17    2.99
  -2  -6   1    3.03    2.30
  -2  -6   1    8.26    3.98
  -2  -6   1    4.11    2.56
   2  -6  -1    0.52    1.86
  -2   6   1    3.70    2.73
  -2   6   1   10.31    3.97
   2   6  -1    2.14    2.47
   2   6  -1    2.79    2.49
  -2   6   1    2.92    3.26
   2   6  -1    6.56    2.77
  -2   6   1    2.43    2.90
  -1  -6   1   27.31    7.27
  -1  -6   1   20.57    4.61
  -1  -6   1   17.69    3.92
   1  -6  -1   21.07    4.62
   1  -6  -1   18.70    5.01
  -1   6   1   15.19    4.56
   1   6  -1   22.06    6.02
  -1   6   1   11.75    5.00
  -1   6   1   18.47    5.70
  -1   6   1   17.21    4.95
   1   6  -1   18.67    5.76
   1   6  -1   13.66    3.86
   0  -6  -1    0.00    1.44
   0  -6   1    1.89    1.76
   0  -6   1    2.33    2.19
   0  -6  -1   -1.68    2.08
   0  -6  -1   -1.32    1.51
   0   6   1   -1.20    2.10
   0   6   1    3.35    3.26
   0   6  -1   -0.61    2.59
   0   6   1   -2.91    1.96
   0   6  -1   -1.44    2.08
   0   6  -1   -1.53    2.44
   0   6   1    3.85    2.43
  -1  -6  -1    1.31    2.04
  -1  -6  -1   -1.32    1.84
   1  -6   1    3.80    2.18
   1  -6   1   -1.94    1.72
   1   6   1    0.58    2.02
  -1   6  -1   -3.22    2.24
  -1   6  -1   -0.27    2.26
   1   6   1    2.12    2.37
  -1   6  -1   -4.34    1.96
   1   6   1    0.73    2.57
  -2  -6  -1    9.24    3.07
   2  -6   1    4.53    3.06
  -2  -6  -1    6.66    3.42
  -2  -6  -1    6.43    2.73
   2  -6   1   10.25    3.81
  -2   6  -1   11.07    4.53
   2   6   1    9.08    3.88
   2   6   1    8.73    2.88
   2   6   1    5.97    3.10
  -2   6  -1   13.42    4.53
  -2   6  -1   11.66    4.54
   3  -6   1   19.59    5.29
  -3  -6  -1   -0.19    1.79
  -3  -6  -1   14.88    5.27
   3  -6   1   11.67    3.77
  -3  -6  -1   10.19    4.20
  -3   6  -1    6.62    3.80
   3   6   1    9.10    3.19
  -3   6  -1   11.32    4.32
  -3   6  -1   13.28    4.71
   3   6   1    3.41    2.65
   3   6   1    6.57    3.75
   4  -6   1   -1.00    1.97
   4  -6   1    3.67    2.53
  -4  -6  -1   -2.60    1.74
  -4  -6  -1    2.16    1.70
  -4  -6  -1    1.52    2.12
  -4  -6  -1    1.36    2.20
   4   6   1   -5.49    2.22
  -4   6  -1    0.21    2.30
   4   6   1   -1.65    2.40
   4   6   1   -3.43    2.30
  -4   6  -1    3.84    2.63
  -4   6  -1   -1.69    2.26
  -5  -6  -1   18.12    4.28
  -5  -6  -1   12.30    5.20
   5  -6   1   10.64    3.92
  -5  -6  -1   21.62    5.92
   5  -6   1   17.19    3.93
  -5  -6  -1   17.03    4.41
  -5   6  -1   22.85    7.48
  -5   6  -1   12.86    5.06
   5   6   1   13.16    4.85
   5   6   1   15.95    4.41
   5   6   1   17.80    5.44
  -5   6  -1   21.15    6.40
  -6  -6  -1   -0.29    2.52
  -6  -6  -1    0.67    2.13
  -6  -6  -1   -0.74    2.63
   6  -6   1   -0.07    2.49
  -6  -6  -1   -0.38    2.09
   6   6   1   -4.03    2.35
  -6   6  -1   11.61    3.76
   6   6   1   -2.39    2.82
   6   6   1   -1.28    2.46
  -6   6  -1    3.27    3.59
  -7  -6  -1   40.95    8.77
   7  -6   1   44.84    8.60
  -7  -6  -1   32.27    8.82
  -7  -6  -1   45.21    8.07
  -7   6  -1   43.25    9.24
   7   6   1   42.03    9.00
   7   6   1   37.36    8.71
   7   6   1   29.36    6.14
  -7   6  -1   43.31    9.00
  -8  -6  -1    1.71    2.74
  -8  -6  -1   -3.09    2.55
  -8  -6  -1    1.21    3.29
   8  -6   1    4.13    3.49
  -8   6  -1   -0.17    2.91
   8   6   1   -1.88    2.71
   8   6   1   -2.69    2.88
   8   6   1   -3.80    2.94
  -8   6  -1    4.05    3.91
  -9  -6  -1   14.46    5.42
  -9  -6  -1   11.40    3.69
  -9  -6  -1   17.31    5.64
  -9   6  -1    8.64    4.68
   9   6   1   13.91    4.78
  -9   6  -1    5.28    3.71
   9   6   1   17.79    5.11
   9   6   1    9.62    5.35
  10  -6   1    2.09    3.61
  10  -6   1    0.01    3.35
 -10  -6  -1    7.18    3.23
 -10  -6  -1    6.50    3.69
 -10  -6  -1    6.45    3.23
 -10   6  -1    5.96    3.46
  10   6   1    0.17    3.84
  10   6   1   -2.51    3.29
 -10   6  -1    0.00    3.51
 -11  -6  -1   -2.77    2.66
 -11  -6  -1    3.86    3.52
  11  -6   1   -3.02    3.18
 -11  -6  -1    0.46    3.37
  11  -6   1    0.31    4.07
 -11   6  -1   -0.33    3.55
 -11   6  -1   -1.55    3.43
  11   6   1    5.54    4.61
  11   6   1    1.65    3.96
 -12  -6  -1   -0.41    3.32
  12  -6   1   -3.13    3.61
 -12  -6  -1    2.04    3.07
 -12  -6  -1    2.26    3.61
  12  -6   1   -0.50    3.01
 -12   6  -1    2.31    4.43
  12   6   1    4.46    4.62
  12   6   1   -0.42    3.55
 -12   6  -1    3.34    4.42
  13  -6   1    3.56    3.68
 -13  -6  -1    3.45    3.30
  13  -6   1    4.88    4.25
  13  -6   1    8.19    4.41
 -13  -6  -1    3.51    4.12
 -13  -6  -1    0.23    3.77
  13   6   1    1.20    5.07
  13   6   1   -1.41    4.60
 -13   6  -1    9.08    4.48
 -14  -6  -1    3.45    4.19
  14  -6   1    9.14    4.93
  14  -6   1   -0.93    4.36
 -14  -6  -1    5.05    4.82
  14  -6   1   11.74    6.56
 -14  -6  -1    5.43    3.90
 -14   6  -1    5.48    4.35
  14   6   1    3.29    4.79
  14   6   1   -0.93    5.82
  12  -7  -1    0.00    4.05
 -12  -7   1    1.19    4.09
  12  -7  -1   -2.46    3.69
 -12  -7   1    0.96    3.67
  12   7  -1    9.20    4.55
 -12   7   1    1.22    4.37
 -12   7   1    3.09    4.38
  12   7  -1    1.85    4.67
  11  -7  -1   10.01    5.01
 -11  -7   1    1.93    4.07
 -11  -7   1    5.56    3.86
  11  -7  -1    7.32    4.14
 -11   7   1   11.21    4.90
 -11   7   1   -0.19    3.56
  11   7  -1    3.44    4.35
  11   7  -1    0.51    4.02
 -10  -7   1    1.15    3.40
  10  -7  -1    7.54    4.25
 -10  -7   1    5.31    3.14
  10  -7  -1   -6.43    3.34
  10   7  -1    3.73    4.46
  10   7  -1    1.92    4.02
 -10   7   1    5.72    4.98
 -10   7   1    1.98    3.37
   9  -7  -1   11.05    4.91
  -9  -7   1   13.71    5.26
   9  -7  -1   -0.14    3.11
  -9  -7   1    9.45    4.50
  -9   7   1    6.64    4.08
   9   7  -1   16.09    6.21
   9   7  -1   17.84    7.73
  -9   7   1   17.81    5.62
  -8  -7   1    7.50    3.59
   8  -7  -1    1.03    2.99
  -8  -7   1   -0.99    2.70
   8  -7  -1   -3.27    2.78
   8   7  -1    5.92    4.47
  -8   7   1    0.25    3.62
  -8   7   1    5.07    3.25
   8   7  -1   -0.27    3.67
  -7  -7   1   24.22    6.68
   7  -7  -1   23.55    7.27
  -7  -7   1   27.45    7.85
   7  -7  -1   36.35    7.75
  -7   7   1   38.18    8.15
   7   7  -1   25.03    6.04
  -7   7   1   41.17   10.21
   7   7  -1   35.47    7.95
  -6  -7   1   -1.16    2.91
   6  -7  -1    2.89    2.80
   6  -7  -1    3.33    3.31
   6   7  -1    4.00    3.29
   6   7  -1    0.50    3.22
  -6   7   1   -5.84    2.96
  -6   7   1   -2.13    2.92
   5  -7  -1    8.77    3.63
  -5  -7   1    5.18    2.94
   5  -7  -1   -1.05    2.82
  -5  -7   1    3.20    2.65
   5  -7  -1   14.47    6.32
   5   7  -1    4.90    3.70
   5   7  -1    1.39    3.69
  -5   7   1    1.24    3.16
  -5   7   1    6.49    3.79
  -4  -7   1    1.24    2.93
   4  -7  -1    0.03    2.42
   4  -7  -1   -3.76    2.24
   4  -7  -1    1.06    3.06
  -4  -7   1    3.25    2.47
   4   7  -1   -3.33    2.93
  -4   7   1   -0.11    3.00
   4   7  -1   -0.29    2.72
  -4   7   1    1.61    2.56
  -3  -7   1    2.03    2.81
   3  -7  -1    2.81    2.70
   3  -7  -1    1.69    2.47
   3  -7  -1    3.31    2.80
  -3   7   1    1.55    2.76
  -3   7   1    2.53    3.68
   3   7  -1    0.42    3.27
   3   7  -1    0.62    3.09
   2  -7  -1   18.60    6.38
   2  -7  -1   21.46    5.93
  -2  -7   1   14.21    5.02
  -2   7   1   18.88    6.38
   2   7  -1   19.32    5.52
  -2   7   1   19.62    5.20
   2   7  -1   22.67    6.21
   1  -7  -1    9.16    3.26
  -1  -7   1    8.54    4.40
   1  -7  -1    1.69    2.76
   1   7  -1   -0.45    3.05
  -1   7   1    5.77    3.35
   1   7  -1    0.36    2.66
  -1   7   1   -1.24    2.53
   0  -7  -1   -0.66    3.01
   0  -7  -1   -2.39    2.23
   0  -7   1   -2.83    2.32
   0   7   1    4.71    2.74
   0   7   1    1.78    2.84
   0   7  -1    2.10    3.04
   0   7  -1   -1.06    3.00
   0   7  -1    1.95    3.31
  -1  -7  -1   37.04    8.56
   1  -7   1   43.36    9.28
  -1  -7  -1   26.74    7.23
   1  -7   1   34.54    6.80
  -1   7  -1   34.35    9.43
   1   7   1   30.83    7.44
   1   7   1   26.52    6.70
  -1   7  -1   29.95    6.72
  -1   7  -1   33.16    7.45
   2  -7   1    1.73    2.52
  -2  -7  -1    0.35    2.33
   2  -7   1   -2.42    2.18
  -2  -7  -1   -1.42    2.40
  -2   7  -1   -3.42    3.06
   2   7   1    0.50    2.37
  -2   7  -1    3.06    2.73
   2   7   1   -0.05    2.93
  -2   7  -1    0.86    2.71
   3  -7   1   19.76    5.61
  -3  -7  -1    7.55    3.48
   3  -7   1   10.91    3.46
  -3  -7  -1    1.48    2.21
  -3  -7  -1    7.32    3.42
   3   7   1   11.03    4.31
   3   7   1   12.61    5.23
  -3   7  -1   13.04    6.06
  -3   7  -1   16.02    5.03
  -3   7  -1    5.16    2.96
   4  -7   1    1.26    2.76
   4  -7   1    3.68    2.51
  -4  -7  -1    0.84    3.11
  -4  -7  -1    0.90    2.77
  -4  -7  -1    4.87    2.88
  -4   7  -1    4.22    2.92
  -4   7  -1    2.51    3.57
   4   7   1    6.23    4.42
  -4   7  -1    2.48    3.44
   4   7   1    0.05    2.69
   5  -7   1    6.88    3.16
  -5  -7  -1   14.80    4.37
   5  -7   1    8.30    3.00
  -5  -7  -1    6.52    3.37
  -5  -7  -1    9.44    4.94
  -5   7  -1   10.19    3.70
   5   7   1    6.21    4.31
  -5   7  -1    7.51    3.99
   5   7   1    6.91    3.47
   6  -7   1    7.11    3.40
  -6  -7  -1    2.71    3.03
   6   7   1    5.61    3.46
  -6   7  -1    6.39    3.92
  -6   7  -1   -0.96    3.16
   6   7   1    1.81    2.85
  -7  -7  -1    6.01    4.19
  -7  -7  -1    6.68    3.89
   7  -7   1    2.87    4.18
  -7   7  -1    7.70    3.63
   7   7   1    0.95    3.76
   7   7   1    3.93    3.29
  -7   7  -1    0.26    2.95
  -8  -7  -1   -0.72    2.99
   8  -7   1    2.57    3.67
  -8  -7  -1   -0.92    2.90
   8   7   1    5.12    3.73
   8   7   1   -0.55    3.89
  -8   7  -1    1.39    3.21
  -8   7  -1    4.50    4.21
   9  -7   1    0.38    3.33
  -9  -7  -1    3.39    3.24
  -9  -7  -1    6.43    4.18
   9  -7   1   -0.10    3.34
   9   7   1    8.38    5.87
  -9   7  -1   -1.23    3.43
  -9   7  -1    6.78    4.95
   9   7   1   -0.24    3.69
  10  -7   1   -0.41    3.51
 -10  -7  -1   -1.81    3.14
  10  -7   1   -2.51    3.43
 -10  -7  -1    2.18    4.53
  10   7   1    1.17    4.04
  10   7   1   13.21    5.69
 -10   7  -1   -4.15    3.72
 -10   7  -1    0.91    3.85
 -11  -7  -1   17.91    5.44
  11  -7   1   18.86    6.18
 -11  -7  -1   13.75    4.69
  11  -7   1   25.23    7.38
  11   7   1   21.56    6.99
 -11   7  -1   15.19    4.93
  11   7   1   12.66    5.08
 -11   7  -1   21.46    6.60
  12  -7   1   -0.90    3.27
  12  -7   1    2.42    4.67
 -12  -7  -1   -1.07    4.09
 -12  -7  -1    3.16    3.88
 -12   7  -1    3.53    4.62
  12   7   1    8.05    4.81
 -12   7  -1    0.94    4.60
  12   7   1   -1.15    4.60
  -9  -8   1    4.68    4.21
  -9  -8   1    7.26    5.34
   9  -8  -1    4.71    3.95
   9  -8  -1   -0.87    4.18
  -9   8   1    9.66    4.45
  -9   8   1    0.08    4.17
   9   8  -1   -0.82    4.27
   9   8  -1    1.63    4.56
  -8  -8   1   11.11    5.55
   8  -8  -1   -1.99    3.44
  -8  -8   1    0.44    3.56
   8  -8  -1    2.07    3.37
  -8   8   1   -3.99    3.81
   8   8  -1    0.66    4.69
   8   8  -1    0.87    4.17
  -8   8   1   -3.82    3.69
  -7  -8   1    4.24    3.67
   7  -8  -1    1.10    3.15
   7  -8  -1   -2.96    3.15
  -7  -8   1    1.69    3.45
   7   8  -1    1.91    3.51
  -7   8   1    3.34    3.41
   7   8  -1    6.81    4.63
  -7   8   1   -2.97    3.78
  -6  -8   1    2.36    2.79
   6  -8  -1    1.66    2.89
   6  -8  -1    2.06    3.13
   6   8  -1   -1.77    3.61
   6   8  -1    1.55    3.99
  -6   8   1    1.30    2.97
  -6   8   1   -1.75    4.01
  -5  -8   1   -1.29    2.78
  -5  -8   1   -1.80    2.65
   5  -8  -1    1.34    3.48
  -5   8   1    0.96    3.49
  -5   8   1    1.59    3.34
   5   8  -1    3.80    5.01
   5   8  -1   -6.93    3.96
   4  -8  -1   -0.61    2.84
  -4  -8   1    0.26    3.17
   4  -8  -1   -3.56    3.06
  -4  -8   1   -1.60    2.74
  -4   8   1   -0.27    4.09
   4   8  -1    2.76    4.09
   4   8  -1   -0.04    3.41
  -4   8   1   -5.04    3.13
   3  -8  -1   12.93    4.56
  -3  -8   1    7.67    3.68
   3  -8  -1   13.96    4.93
  -3   8   1   26.57    8.05
  -3   8   1   19.38    5.33
   3   8  -1   10.64    5.11
   3   8  -1    9.30    5.22
   2  -8  -1    3.62    3.79
   2  -8  -1    4.26    3.73
  -2  -8   1   -1.06    2.36
  -2   8   1    1.27    3.56
  -2   8   1    0.47    3.07
   2   8  -1   -2.37    3.48
   2   8  -1    1.22    3.61
   1  -8  -1    4.31    3.33
   1  -8  -1   -0.16    2.81
  -1  -8   1   -1.67    2.52
  -1   8   1   -0.52    3.27
   1   8  -1   -0.72    3.13
  -1   8   1    0.20    3.55
   1   8  -1    6.26    4.10
   0  -8   1    1.41    2.91
   0  -8  -1   10.49    4.72
   0  -8  -1   18.09    6.39
   0   8  -1   16.12    4.92
   0   8  -1    9.72    4.99
   0   8   1   19.37    5.72
   0   8   1   12.25    5.52
   1  -8   1   -6.35    2.36
  -1  -8  -1    0.09    2.91
  -1  -8  -1   -0.80    2.90
  -1   8  -1   -4.12    3.62
   1   8   1   -0.39    2.93
  -1   8  -1    0.05    3.05
   1   8   1   -0.44    3.25
  -2  -8  -1    8.71    4.87
  -2  -8  -1    3.32    3.51
   2  -8   1    9.84    5.00
  -2   8  -1   23.81    7.46
  -2   8  -1   12.45    5.75
   2   8   1    8.38    4.09
   2   8   1   19.85    7.54
   3  -8   1   -3.64    2.75
  -3  -8  -1   -1.40    3.04
  -3  -8  -1   -0.46    3.01
   3   8   1   -3.37    3.34
  -3   8  -1   -0.65    3.57
  -3   8  -1    2.41    4.07
   3   8   1    0.27    3.24
   4  -8   1   14.23    4.01
  -4  -8  -1    7.21    3.49
  -4  -8  -1    0.35    3.31
   4  -8   1    5.80    3.17
   4   8   1    5.23    4.97
   4   8   1   -1.98    3.21
  -4   8  -1    3.64    3.98
  -4   8  -1    1.04    4.52
   5  -8   1    1.83    3.04
  -5  -8  -1    0.95    3.58
  -5   8  -1    6.73    4.56
   5   8   1    4.47    3.91
   5   8   1    9.44    4.99
  -5   8  -1    1.93    3.78
  -6  -8  -1    4.81    4.04
  -6  -8  -1    7.14    3.91
   6  -8   1   -2.15    3.08
   6  -8   1    0.01    3.73
   6   8   1    3.19    4.22
   6   8   1    6.26    3.85
  -6   8  -1    2.74    3.66
  -6   8  -1   -1.31    4.15
   7  -8   1    6.00    4.76
  -7  -8  -1    6.17    5.20
  -7  -8  -1    5.20    3.85
   7  -8   1   -5.45    2.86
  -7   8  -1    1.64    4.02
  -7   8  -1    3.18    4.51
   7   8   1    1.17    4.70
   7   8   1   10.10    4.13
   8  -8   1    9.99    4.57
  -8  -8  -1   10.69    3.87
  -8  -8  -1   21.85    7.25
   8  -8   1    2.67    4.50
  -8   8  -1   22.90    6.74
  -8   8  -1   31.07    8.43
   8   8   1   11.74    5.44
   8   8   1   21.43    5.95
  -9  -8  -1   -1.68    3.61
   9  -8   1    4.11    3.36
  -9  -8  -1   -0.48    4.38
   9  -8   1    3.84    3.92
   9   8   1    2.60    4.01
   9   8   1   -1.97    4.84
  -9   8  -1    2.64    4.12
  -9   8  -1    1.92    4.95
  -4  -9   1    5.21    4.08
  -4  -9   1    1.56    3.70
   4  -9  -1   -1.33    3.82
   4   9  -1    3.27    4.67
   4   9  -1    1.17    4.89
  -4   9   1    1.46    4.33
  -3  -9   1    2.66    4.01
   3  -9  -1    6.25    3.96
  -3  -9   1    2.80    4.09
   3  -9  -1    9.85    4.26
   3   9  -1    5.39    4.17
   3   9  -1   -0.18    4.12
  -3   9   1   -4.83    3.93
  -2  -9   1   12.56    6.16
   2  -9  -1    1.19    3.56
  -2  -9   1    6.32    4.03
   2  -9  -1    3.07    3.87
  -2   9   1    2.59    4.06
   2   9  -1   13.04    5.87
   2   9  -1    7.15    4.29
   1  -9  -1   -1.72    3.47
  -1  -9   1    2.18    3.98
  -1  -9   1    3.16    4.05
   1  -9  -1   -0.38    3.55
  -1   9   1    2.11    4.16
   1   9  -1   -2.27    4.33
   1   9  -1   -2.23    3.99
   0  -9   1    2.70    3.79
   0  -9  -1   11.22    5.29
   0  -9   1    0.40    4.03
   0   9  -1    9.28    4.82
   0   9   1    6.02    4.84
   0   9  -1    8.49    4.43
  -1  -9  -1   -0.20    3.59
   1  -9   1   -1.76    3.27
  -1  -9  -1    1.36    3.72
   1  -9   1    2.42    3.61
   1   9   1    4.42    4.30
  -1   9  -1   -1.23    3.99
  -1   9  -1    2.68    3.94
  -2  -9  -1    1.09    3.27
   2  -9   1    2.84    3.90
  -2  -9  -1   -4.78    3.60
   2  -9   1   -2.33    3.38
  -2   9  -1   -1.50    3.84
  -2   9  -1    3.65    4.27
   2   9   1    5.02    3.52
  -3  -9  -1    6.97    4.40
   3  -9   1   -0.08    4.04
  -3  -9  -1  -10.06    3.56
   3  -9   1    8.02    3.59
   3   9   1   -3.41    3.61
  -3   9  -1    6.61    5.23
  -3   9  -1    5.24    4.57
  -4  -9  -1   -0.67    3.29
   4  -9   1    1.43    3.66
  -4   9  -1   -1.41    4.08
  19   0  -2   -4.97    4.73
  19   0  -2   -0.01    4.37
 -18   0   2   11.67    5.62
  18   0  -2    6.95    4.95
  18   0  -2    5.62    3.72
 -18   0   2    9.75    5.46
  18   0  -2   20.23    5.68
  17   0  -2   -3.54    3.64
 -17   0   2   -1.88    3.77
 -17   0   2   -1.33    3.55
  17   0  -2    8.22    5.25
  17   0  -2   -0.33    3.66
 -16   0   2   58.42   10.25
 -16   0   2   70.15   13.68
  16   0  -2   41.86    9.16
  16   0  -2   47.79   10.20
  16   0  -2   42.27    8.81
  15   0  -2   -1.47    3.25
 -15   0   2   -0.47    2.84
  15   0  -2   -3.68    2.97
 -15   0   2    0.12    2.90
  15   0  -2   -2.85    2.79
 -14   0   2   51.05    9.05
  14   0  -2   64.77   10.42
 -14   0   2   67.63   12.47
  14   0  -2   66.33   10.53
  14   0  -2   72.66   12.23
 -13   0   2   -0.21    2.15
 -13   0   2    0.40    2.51
  13   0  -2    2.15    2.63
  13   0  -2   -2.93    2.67
 -13   0   2   -1.38    2.05
  13   0  -2   -1.71    2.50
  12   0  -2   24.08    5.84
  12   0  -2   21.59    6.10
 -12   0   2   25.77    6.57
 -12   0   2   25.30    6.69
  12   0  -2   27.04    6.47
  11   0  -2    1.14    1.96
 -11   0   2   -0.95    1.70
 -11   0   2    2.57    2.08
 -11   0   2    2.02    2.22
  11   0  -2   -4.54    1.71
  11   0  -2    3.26    2.40
 -10   0   2    8.46    3.19
  10   0  -2    6.99    3.15
  10   0  -2    9.78    3.24
 -10   0   2    3.89    1.11
 -10   0   2    9.25    3.64
  10   0  -2    3.12    1.97
 -10   0   2    0.34    1.74
  -9   0   2   -1.32    1.57
  -9   0   2    0.63    0.86
  -9   0   2   -0.71    1.44
   9   0  -2   -0.51    1.69
  -9   0   2    1.39    1.54
   9   0  -2    0.25    1.71
   9   0  -2   -0.35    1.16
  -8   0   2   -1.45    1.20
   8   0  -2    4.87    1.56
  -8   0   2    3.57    2.20
   8   0  -2    4.22    2.41
  -8   0   2    2.34    0.83
   8   0  -2    4.24    1.91
  -8   0   2    6.10    2.26
   8   0  -2    4.42    1.84
   7   0  -2   -0.76    1.05
  -7   0   2    0.86    0.98
   7   0  -2    0.10    1.17
  -7   0   2   -1.15    0.63
  -7   0   2    0.85    1.65
  -7   0   2    0.25    0.99
   7   0  -2   -0.29    1.22
  -6   0   2    0.10    1.11
   6   0  -2   -0.15    1.10
   6   0  -2    0.76    0.83
  -6   0   2   -0.14    1.42
  -6   0   2    1.70    0.86
   6   0  -2    0.33    1.15
  -6   0   2    0.43    0.64
   6   0  -2    1.37    0.99
  -5   0   2   -1.09    1.09
  -5   0   2   -0.07    0.89
  -5   0   2   -0.19    0.48
  -5   0   2    1.14    0.80
   5   0  -2    1.14    0.94
   5   0  -2    0.15    0.93
   5   0  -2   -0.43    0.65
  -4   0   2   78.70    5.45
   4   0  -2   83.56    5.25
   4   0  -2   82.08    5.27
  -4   0   2   86.84    5.11
   4   0  -2   86.85    4.05
  -4   0   2   83.45    3.67
  -3   0   2   -0.20    0.79
  -3   0   2   -0.11    1.27
  -3   0   2   -1.75    1.27
   3   0  -2    0.48    0.89
   3   0  -2   -0.02    0.67
   3   0  -2    0.69    0.74
  -3   0   2   -0.19    0.49
   2   0  -2  143.76    4.80
  -2   0   2  140.01    5.29
   2   0  -2  141.97    5.58
  -2   0   2  143.45    4.56
  -2   0   2  148.11    5.49
   1   0  -2   -0.05    0.64
   1   0  -2    0.32    0.55
  -1   0   2   -0.49    0.35
   1   0  -2    0.17    0.33
  -1   0   2    0.56    0.56
  -1   0  -2   -0.05    0.27
  -1   0  -2   -0.14    0.29
  -1   0  -2   -0.07    0.36
  -1   0  -2    0.56    0.35
  -1   0  -2    0.53    0.33
  -1   0  -2   -0.10    0.25
  -2   0  -2   61.99    3.68
  -2   0  -2   62.87    3.30
  -2   0  -2   59.44    3.73
  -2   0  -2   65.96    3.52
   2   0   2   65.83    3.50
   3   0   2    0.97    1.11
  -3   0  -2   -0.24    0.52
  -3   0  -2    0.54    0.69
  -3   0  -2    0.48    0.91
  -3   0  -2   -1.16    0.66
  -3   0  -2    1.32    0.66
   3   0   2    0.38    0.88
  -4   0  -2  965.10   19.00
  -4   0  -2  966.41   13.74
  -4   0  -2  912.59   17.61
   4   0   2 1000.00   18.58
   4   0   2  965.33   16.55
  -4   0  -2  967.22   20.39
  -5   0  -2    0.68    0.98
  -5   0  -2    1.93    1.21
   5   0   2    0.59    0.80
  -5   0  -2   -1.01    0.60
  -5   0  -2    0.48    1.15
   5   0   2   -0.15    1.05
  -6   0  -2  100.36    8.07
  -6   0  -2  100.01    6.70
   6   0   2  102.63    7.48
  -6   0  -2   97.69    4.72
   6   0   2   94.31    6.12
  -6   0  -2  101.17    7.38
  -7   0  -2   -1.15    0.84
   7   0   2   -0.31    1.50
  -7   0  -2   -0.06    1.10
  -7   0  -2    3.35    1.70
   7   0   2   -0.15    1.16
  -7   0  -2    0.62    1.06
  -8   0  -2    5.92    2.89
   8   0   2   12.73    4.19
   8   0   2   12.74    3.37
  -8   0  -2   11.13    2.06
  -8   0  -2   10.71    3.51
  -8   0  -2   10.82    3.46
   8   0   2    7.87    2.61
   9   0   2   -1.54    1.66
  -9   0  -2    0.96    1.71
  -9   0  -2    1.85    1.93
  -9   0  -2    3.56    2.21
  -9   0  -2    0.49    0.90
   9   0   2    0.83    1.52
 -10   0  -2   21.96    6.17
 -10   0  -2   27.22    5.70
  10   0   2   23.79    5.45
 -10   0  -2   23.47    5.49
  10   0   2   14.23    4.39
  10   0   2   29.43    6.57
  11   0   2    0.99    1.88
 -11   0  -2    1.57    2.14
 -11   0  -2    0.76    2.21
  11   0   2    1.68    2.31
 -11   0  -2    3.73    2.41
  11   0   2    0.43    2.00
 -12   0  -2   24.45    6.88
 -12   0  -2   26.13    5.60
  12   0   2   29.70    6.66
 -12   0  -2   33.61    6.95
  12   0   2   25.61    6.33
  12   0   2   28.99    7.26
 -13   0  -2   -4.72    2.02
 -13   0  -2   -3.43    2.07
  13   0   2    0.85    2.78
  13   0   2   -0.60    2.47
 -13   0  -2   -3.51    2.89
  13   0   2   -0.21    2.68
  14   0   2    4.30    3.94
  14   0   2    3.82    3.51
 -14   0  -2    9.71    3.74
  14   0   2    4.47    2.64
 -14   0  -2   10.89    4.89
 -14   0  -2    5.57    3.70
  15   0   2    2.57    3.55
 -15   0  -2    1.79    2.85
  15   0   2    1.07    2.90
 -15   0  -2   -2.32    3.25
  15   0   2    1.77    3.21
  16   0   2   12.34    4.52
 -16   0  -2   27.97    8.09
  16   0   2   22.18    7.84
 -16   0  -2   16.90    4.57
  16   0   2    9.97    5.34
  17   0   2    0.04    3.14
  17   0   2   11.93    4.32
  17   0   2    6.80    3.83
 -17   0  -2    1.37    3.76
  18   0   2    8.17    5.03
  18   0   2    7.99    4.01
 -18   0  -2   15.08    6.21
  18   0   2    9.65    5.05
  18  -1  -2    5.63    3.70
  18  -1  -2    8.68    5.36
 -18  -1   2   14.47    7.55
 -18  -1   2   13.10    4.54
  18  -1  -2   13.20    5.65
  18   1  -2   12.08    5.48
  18   1  -2    4.97    4.59
  18   1  -2    8.48    4.64
 -18   1   2   19.90    7.51
 -18   1   2   16.13    5.21
 -17  -1   2    5.32    3.65
  17  -1  -2    2.12    3.67
  17  -1  -2    0.91    3.66
  17  -1  -2    2.62    3.63
 -17  -1   2    5.43    4.26
  17   1  -2    5.81    4.81
 -17   1   2    3.48    3.93
 -17   1   2   -3.87    3.86
  17   1  -2   -0.38    3.81
  17   1  -2   -0.46    4.07
 -16  -1   2   -0.29    3.75
  16  -1  -2    0.60    4.01
 -16  -1   2   -1.00    3.24
  16  -1  -2   -6.24    2.99
  16  -1  -2   -1.50    3.72
  16   1  -2    3.91    3.83
  16   1  -2    6.37    4.26
  16   1  -2   -4.82    2.87
 -16   1   2    4.52    3.31
 -16   1   2    0.24    4.35
 -15  -1   2    0.56    4.11
  15  -1  -2   -5.11    2.84
  15  -1  -2    2.92    3.13
 -15  -1   2   -3.40    3.43
  15  -1  -2    5.63    3.57
 -15   1   2   -3.56    3.09
  15   1  -2    6.13    3.40
 -15   1   2    4.58    3.04
 -15   1   2    1.13    2.95
  15   1  -2    2.78    2.94
  14  -1  -2   -0.85    2.97
 -14  -1   2   -0.20    2.91
  14  -1  -2   -3.56    2.47
  14  -1  -2    1.05    3.10
 -14  -1   2    5.32    4.37
 -14   1   2   -1.81    2.71
 -14   1   2    1.41    2.77
  14   1  -2   -0.14    2.93
  14   1  -2   -0.22    2.78
  14   1  -2    1.23    2.64
 -14   1   2    1.35    3.00
  13  -1  -2   -1.10    2.08
  13  -1  -2    0.15    2.85
 -13  -1   2    1.21    2.31
 -13  -1   2    3.62    2.47
  13   1  -2    3.31    3.32
  13   1  -2    1.26    2.37
 -13   1   2   -0.03    2.14
 -13   1   2    1.77    3.03
 -13   1   2    3.79    2.72
  13   1  -2   -0.07    2.44
  12  -1  -2   26.33    6.81
 -12  -1   2   28.47    7.07
 -12  -1   2   26.13    6.03
  12  -1  -2   19.86    5.36
 -12   1   2   34.24    7.95
 -12   1   2   30.11    5.46
  12   1  -2   27.07    6.69
 -12   1   2   23.95    6.05
  12   1  -2   32.80    7.54
  12   1  -2   36.31    6.61
 -11  -1   2    8.76    3.69
 -11  -1   2   15.49    3.04
 -11  -1   2   16.91    5.58
  11  -1  -2    7.97    3.75
  11  -1  -2   12.78    2.70
  11  -1  -2   12.57    4.16
 -11   1   2    9.01    3.43
  11   1  -2   10.24    3.76
 -11   1   2   13.20    3.90
 -11   1   2   10.84    3.63
  11   1  -2   10.18    3.55
  11   1  -2   25.25    5.62
 -10  -1   2    7.55    3.03
 -10  -1   2    6.75    2.08
  10  -1  -2   10.02    2.50
 -10  -1   2   11.14    3.71
  10  -1  -2   10.72    3.74
  10  -1  -2   12.69    3.94
 -10   1   2    4.24    2.51
 -10   1   2   10.97    3.31
 -10   1   2    7.41    3.59
  10   1  -2    7.42    2.66
  10   1  -2    8.91    3.72
  10   1  -2    9.17    3.12
  -9  -1   2    0.75    1.69
  -9  -1   2    0.73    1.81
   9  -1  -2    2.07    1.78
   9  -1  -2    2.21    2.08
   9  -1  -2    2.05    1.56
  -9  -1   2   -0.82    1.42
   9   1  -2    1.65    1.71
   9   1  -2    2.92    1.79
  -9   1   2    1.71    2.10
  -9   1   2    0.98    1.70
   9   1  -2    3.11    2.46
  -9   1   2   -0.99    1.35
  -8  -1   2   77.69    9.73
  -8  -1   2   82.96   10.10
   8  -1  -2   63.10    8.74
   8  -1  -2   79.72    9.19
  -8  -1   2   75.62    5.46
   8  -1  -2   67.83    5.21
   8   1  -2   69.60    8.47
  -8   1   2   74.12    8.88
  -8   1   2   81.74    6.20
   8   1  -2   88.00   10.56
   8   1  -2   60.16    7.89
  -8   1   2   85.78   10.42
   7  -1  -2    7.00    2.21
  -7  -1   2   12.57    3.59
   7  -1  -2    8.94    3.20
   7  -1  -2    6.93    2.36
  -7  -1   2    6.10    1.69
  -7  -1   2   10.79    3.31
  -7   1   2    8.33    3.07
   7   1  -2    7.41    2.52
  -7   1   2    3.09    1.81
   7   1  -2    7.84    2.49
   7   1  -2    9.11    2.90
  -7   1   2    7.75    2.83
  -6  -1   2  365.18   13.27
   6  -1  -2  376.02   11.32
  -6  -1   2  372.12   11.29
  -6  -1   2  385.26   14.37
   6  -1  -2  384.63   14.21
   6  -1  -2  364.40   13.30
  -6   1   2  369.79   11.51
   6   1  -2  365.80   13.38
  -6   1   2  375.08   14.45
  -6   1   2  376.44   13.53
   6   1  -2  376.34   14.64
   6   1  -2  380.08   13.69
   5  -1  -2   37.11    4.27
   5  -1  -2   37.12    4.74
  -5  -1   2   38.62    5.27
   5  -1  -2   39.78    5.36
  -5  -1   2   42.95    5.92
  -5  -1   2   42.71    4.87
   5   1  -2   46.17    6.10
  -5   1   2   40.34    4.73
  -5   1   2   38.60    5.24
   5   1  -2   43.82    5.39
  -5   1   2   34.64    5.46
   4  -1  -2  258.85    9.92
   4  -1  -2  274.65    5.99
  -4  -1   2  266.34   10.21
   4  -1  -2  283.45    8.96
  -4  -1   2  287.60    9.13
  -4  -1   2  266.35    9.30
  -4   1   2  279.07    8.36
   4   1  -2  270.19   10.36
  -4   1   2  287.51    9.62
   4   1  -2  249.99    8.85
  -4   1   2  288.80   10.42
   3  -1  -2  648.11    9.86
  -3  -1   2  664.22   14.34
   3  -1  -2  643.05   12.15
   3  -1  -2  655.58   13.98
   3  -1  -2  632.34   12.78
  -3  -1   2  643.49   11.95
   3   1  -2  649.98   14.67
  -3   1   2  649.01   11.31
  -3   1   2  644.73   12.75
   3   1  -2  640.67   13.28
  -2  -1   2   81.53    3.57
  -2  -1   2   85.08    4.61
  -2  -1   2   79.34    4.77
   2  -1  -2   86.11    4.55
   2  -1  -2   80.07    3.71
  -2   1   2   83.82    3.84
   2   1  -2   89.19    4.66
  -2   1   2   84.52    4.77
  -2   1   2   81.04    3.75
   2   1  -2   82.54    4.74
   2   1  -2   69.99    4.03
  -2   1   2   84.02    4.12
  -1  -1   2   52.16    3.59
  -1  -1   2   47.80    3.21
   1  -1  -2   46.35    2.74
   1  -1  -2   47.74    2.99
   1  -1  -2   45.99    3.28
   1   1  -2   49.98    3.45
   1   1  -2   44.86    3.51
  -1   1   2   46.35    3.11
   0  -1  -2  831.09   13.12
   0  -1  -2  806.14   13.10
   0  -1   2  830.85   12.94
   0  -1  -2  827.38   13.04
   0  -1  -2  810.44   12.87
   0  -1   2  823.40   10.89
   0   1  -2  809.98   13.70
   0   1   2  816.13   12.98
   0   1  -2  834.46   14.04
  -1  -1  -2  129.54    5.65
  -1  -1  -2  128.91    5.58
  -1  -1  -2  128.07    4.75
  -1  -1  -2  125.72    5.71
   1  -1   2  134.35    5.07
  -1   1  -2  123.20    5.78
  -1   1  -2  129.57    5.73
  -1   1  -2  126.78    5.90
   1   1   2  128.54    5.49
   1   1   2  128.45    5.27
   1   1   2  131.68    4.16
  -2  -1  -2    5.52    1.89
  -2  -1  -2    8.10    2.10
   2  -1   2    9.22    2.23
  -2  -1  -2    5.63    1.85
  -2  -1  -2    7.69    1.54
   2  -1   2    7.30    1.61
   2   1   2    6.78    1.71
  -2   1  -2    4.64    1.79
  -2   1  -2    6.94    2.09
  -2   1  -2    8.99    1.65
  -2   1  -2    7.43    2.09
   2   1   2    6.38    1.97
  -3  -1  -2   65.63    5.00
  -3  -1  -2   74.06    5.09
   3  -1   2   65.23    3.25
   3  -1   2   62.99    4.69
   3   1   2   69.38    4.48
  -3   1  -2   60.11    4.63
   3   1   2   65.96    4.96
  -3   1  -2   64.90    3.10
   3   1   2   66.85    2.96
  -3   1  -2   63.16    4.20
  -3   1  -2   61.38    4.92
  -3   1  -2   56.23    4.68
  -4  -1  -2    3.61    1.68
   4  -1   2    2.80    1.56
   4  -1   2    2.29    1.00
  -4  -1  -2    1.61    1.05
  -4  -1  -2   -0.26    0.97
   4   1   2    0.95    1.15
   4   1   2    1.86    0.93
   4   1   2    1.23    1.22
  -4   1  -2    1.95    0.88
  -4   1  -2    1.10    1.09
  -4   1  -2    3.49    1.80
  -4   1  -2    5.30    2.17
  -4   1  -2    0.68    0.72
  -4   1  -2    3.09    1.08
  -5  -1  -2  113.21    7.62
   5  -1   2  112.85    4.14
   5  -1   2  121.81    7.58
  -5  -1  -2  105.16    5.96
  -5  -1  -2  108.88    7.36
   5   1   2  118.72    7.89
  -5   1  -2  104.92    6.72
  -5   1  -2  113.06    5.58
  -5   1  -2  112.98    7.78
   5   1   2  107.73    5.47
   5   1   2  118.35    7.36
  -5   1  -2  113.38    4.26
  -5   1  -2  108.65    7.50
   6  -1   2  106.14    7.62
  -6  -1  -2  108.44    8.14
  -6  -1  -2  107.72    7.86
   6  -1   2  104.24    7.77
  -6  -1  -2  104.49    6.23
   6  -1   2  109.47    4.02
  -6   1  -2  110.27    7.37
  -6   1  -2  133.60    9.17
  -6   1  -2  119.97    6.40
   6   1   2  106.64    7.63
   6   1   2  113.81    6.25
  -6   1  -2  109.04    4.15
  -6   1  -2  102.42    8.02
   6   1   2  107.11    7.89
   7  -1   2   27.27    5.02
   7  -1   2   43.22    2.41
  -7  -1  -2   38.21    6.74
   7  -1   2   53.67    7.45
  -7  -1  -2   46.80    5.54
  -7  -1  -2   47.58    6.90
  -7   1  -2   46.70    7.74
  -7   1  -2   52.41    7.03
   7   1   2   36.49    6.31
   7   1   2   42.50    5.47
  -7   1  -2   42.90    5.22
   7   1   2   53.41    7.93
  -7   1  -2   41.07    2.49
  -8  -1  -2  289.87   10.99
   8  -1   2  283.48   13.99
   8  -1   2  285.15   14.55
  -8  -1  -2  272.96   14.54
  -8  -1  -2  293.29   14.33
   8   1   2  287.32   11.86
   8   1   2  252.11   13.95
  -8   1  -2  292.48   14.90
  -8   1  -2  297.39   11.91
  -8   1  -2  311.98   14.63
   8   1   2  288.21   14.40
   9  -1   2    2.65    1.94
  -9  -1  -2   -1.26    1.79
  -9  -1  -2    5.73    2.45
   9  -1   2    2.22    2.04
  -9  -1  -2    0.80    1.36
   9   1   2    0.71    1.94
  -9   1  -2   -0.35    1.66
  -9   1  -2    1.21    1.74
   9   1   2   -0.43    1.13
  -9   1  -2    0.82    1.46
   9   1   2    2.53    2.00
 -10  -1  -2   60.17    8.88
 -10  -1  -2   67.25    5.10
  10  -1   2   65.38    9.48
 -10  -1  -2   76.29   11.65
  10  -1   2   69.47    9.79
  10   1   2   65.51    9.62
  10   1   2   70.18   10.63
 -10   1  -2   55.92    7.43
 -10   1  -2   65.05    9.87
  10   1   2   57.57    7.71
 -10   1  -2   47.94    8.17
  11  -1   2   33.91    7.20
 -11  -1  -2   21.60    5.43
  11  -1   2   15.38    4.52
 -11  -1  -2   16.41    4.73
  11   1   2   15.55    3.91
 -11   1  -2   16.68    5.61
  11   1   2   17.42    5.19
 -11   1  -2   22.78    5.71
 -11   1  -2   21.16    4.53
  11   1   2   14.25    5.12
 -12  -1  -2    8.30    4.32
  12  -1   2   -0.15    2.58
  12  -1   2   -2.27    2.29
 -12  -1  -2    8.40    3.68
  12   1   2    2.62    2.08
 -12   1  -2    5.80    3.57
  12   1   2    7.28    3.54
  12   1   2    4.01    2.39
 -12   1  -2    9.54    2.91
 -12   1  -2    3.53    3.15
  13  -1   2   -3.65    2.41
  13  -1   2    3.13    2.79
 -13  -1  -2    1.05    2.66
 -13  -1  -2    0.76    2.99
  13   1   2    0.84    2.88
 -13   1  -2   -2.09    2.25
  13   1   2    0.24    2.21
 -13   1  -2    0.98    3.05
 -13   1  -2   -1.76    2.14
  13   1   2    1.31    2.46
 -14  -1  -2    0.70    2.80
 -14  -1  -2    0.76    2.85
  14  -1   2   -4.40    2.90
  14  -1   2    1.37    3.30
  14  -1   2    1.24    2.80
 -14   1  -2    0.36    2.71
  14   1   2   -0.41    2.79
 -14   1  -2    1.99    3.12
  14   1   2    1.87    2.78
  14   1   2   -0.49    3.31
 -15  -1  -2   13.06    5.72
  15  -1   2    8.60    4.30
  15  -1   2   19.52    6.49
  15  -1   2    8.86    4.14
 -15  -1  -2   11.62    4.54
 -15   1  -2   17.93    5.48
  15   1   2   15.54    5.79
  15   1   2    8.60    3.68
 -15   1  -2    5.35    4.16
  15   1   2   14.86    5.28
  16  -1   2   25.62    7.45
 -16  -1  -2   33.90    9.07
 -16  -1  -2   18.58    6.50
  16  -1   2   27.84    7.75
  16  -1   2   18.38    5.82
 -16   1  -2   13.46    5.60
  16   1   2   23.44    7.91
 -16   1  -2   30.09    7.94
  16   1   2   27.36    7.80
  17  -1   2    0.11    3.87
  17  -1   2   -2.66    3.17
  17  -1   2   -2.50    4.35
 -17  -1  -2   -5.83    3.37
 -17  -1  -2   -1.73    4.22
  17   1   2    0.63    4.68
 -17   1  -2   -3.30    3.88
  17   1   2   -2.63    4.05
 -17   1  -2   -1.10    3.40
 -18  -1  -2    6.42    4.57
 -18  -1  -2   -1.86    4.96
  18  -1   2   -3.10    3.68
  18  -1   2    9.34    4.48
  18  -1   2    3.16    4.30
  18   1   2    0.80    4.37
 -18   1  -2    7.24    5.29
 -18   1  -2    1.01    3.76
  18   1   2    9.11    4.29
  18  -2  -2    7.76    4.60
  18  -2  -2    1.18    5.08
 -18  -2   2    7.47    4.85
  18  -2  -2    2.02    4.27
 -18  -2   2   -7.50    3.96
 -18   2   2   10.70    5.29
  18   2  -2    2.46    4.72
 -18   2   2    0.64    3.60
  18   2  -2   -5.05    4.40
  17  -2  -2   26.40    7.28
 -17  -2   2   23.50    7.80
 -17  -2   2   25.29    7.63
  17  -2  -2   24.07    8.31
  17  -2  -2   15.90    6.22
 -17   2   2   14.29    5.26
  17   2  -2   22.65    7.31
 -17   2   2   10.24    5.45
  17   2  -2   13.45    6.64
 -16  -2   2    0.08    3.49
 -16  -2   2    5.61    4.21
  16  -2  -2    0.12    3.50
  16  -2  -2    3.53    3.98
 -16   2   2   -4.68    3.08
  16   2  -2    1.48    2.88
  16   2  -2    2.38    4.59
 -16   2   2   -2.24    3.98
  16   2  -2    7.17    4.54
 -15  -2   2   -2.70    3.34
 -15  -2   2    2.47    3.31
  15  -2  -2    1.74    3.46
  15  -2  -2   -2.92    2.88
 -15   2   2   -5.49    2.56
 -15   2   2    3.04    3.54
  15   2  -2    9.33    5.15
  15   2  -2   -2.92    2.51
  15   2  -2    2.65    3.52
 -14  -2   2    0.62    2.70
  14  -2  -2   -1.39    2.61
 -14  -2   2    0.45    2.87
  14  -2  -2    5.12    3.68
  14   2  -2   -3.76    3.03
 -14   2   2    1.20    3.58
  14   2  -2    0.79    3.45
 -14   2   2    3.45    2.78
  14   2  -2    0.88    2.57
  13  -2  -2    9.11    4.20
  13  -2  -2    3.08    3.17
 -13  -2   2    5.99    3.54
 -13  -2   2   15.94    5.69
 -13   2   2   12.02    5.47
 -13   2   2   -1.33    2.41
  13   2  -2    6.54    3.68
  13   2  -2    5.30    3.91
  13   2  -2    7.81    3.11
  12  -2  -2    0.82    2.73
 -12  -2   2    1.86    2.08
 -12  -2   2    0.59    2.29
  12  -2  -2   -0.49    2.12
  12  -2  -2    1.57    2.25
 -12  -2   2   -1.01    2.60
  12   2  -2   -1.77    2.39
 -12   2   2   -0.30    2.74
  12   2  -2   -5.33    2.27
 -12   2   2    0.77    2.27
 -12   2   2    0.54    2.22
  12   2  -2    1.98    2.40
  11  -2  -2   10.08    3.61
 -11  -2   2    6.16    3.28
  11  -2  -2    8.81    2.94
 -11  -2   2    7.22    2.62
  11  -2  -2    7.72    4.45
 -11  -2   2    5.85    2.90
 -11   2   2    6.07    2.29
  11   2  -2   11.74    4.13
  11   2  -2    3.16    2.71
 -11   2   2   10.75    4.68
 -11   2   2    5.07    3.27
  11   2  -2    9.55    4.10
  10  -2  -2    7.92    2.87
  10  -2  -2    4.13    3.01
 -10  -2   2   13.44    4.01
  10  -2  -2    6.11    2.89
 -10  -2   2   11.26    4.64
 -10  -2   2   11.42    3.51
 -10   2   2    9.63    2.50
 -10   2   2    6.61    2.87
  10   2  -2   10.03    3.87
  10   2  -2    7.61    2.64
  10   2  -2    1.22    2.36
 -10   2   2   10.73    3.78
   9  -2  -2    7.61    3.35
  -9  -2   2   11.49    2.92
  -9  -2   2    4.68    2.54
   9  -2  -2    8.39    3.16
   9  -2  -2    5.90    2.13
  -9  -2   2    7.41    3.28
   9   2  -2   13.81    3.91
  -9   2   2   10.27    3.35
   9   2  -2    8.54    3.16
  -9   2   2    4.50    1.92
   9   2  -2   11.41    4.54
  -9   2   2   10.40    3.47
   8  -2  -2   38.19    6.46
  -8  -2   2   38.41    5.83
  -8  -2   2   29.95    6.00
  -8  -2   2   28.70    5.86
   8  -2  -2   28.74    5.36
   8  -2  -2   37.07    5.80
  -8   2   2   30.62    7.06
   8   2  -2   31.14    5.75
   8   2  -2   33.86    6.68
  -8   2   2   41.94    7.61
   8   2  -2   26.09    6.12
  -8   2   2   33.65    4.70
  -7  -2   2   -0.05    1.31
   7  -2  -2    2.27    1.47
  -7  -2   2    1.94    1.64
   7  -2  -2    0.71    1.51
   7  -2  -2   -0.52    1.10
  -7  -2   2    0.17    1.20
  -7   2   2   -1.77    1.05
  -7   2   2    0.57    1.65
   7   2  -2    1.20    1.44
   7   2  -2    1.05    1.87
   7   2  -2    2.23    1.55
  -7   2   2    0.77    1.69
   6  -2  -2    6.77    2.55
  -6  -2   2    2.41    1.80
  -6  -2   2   10.91    3.21
   6  -2  -2   10.76    1.83
   6  -2  -2    3.76    1.75
  -6  -2   2    3.12    1.41
   6  -2  -2    8.91    2.78
   6   2  -2    6.74    2.29
   6   2  -2    8.73    2.73
  -6   2   2    5.22    3.06
  -6   2   2    5.49    2.46
   6   2  -2   10.31    3.66
  -6   2   2   10.45    2.27
  -6   2   2    5.70    2.41
  -5  -2   2   38.90    5.25
  -5  -2   2   51.10    7.16
   5  -2  -2   44.46    6.06
  -5  -2   2   47.20    5.80
   5  -2  -2   41.84    2.98
   5  -2  -2   49.80    6.46
   5   2  -2   47.86    5.66
  -5   2   2   56.86    6.74
  -5   2   2   52.25    6.76
  -5   2   2   42.37    6.27
   5   2  -2   45.38    6.78
  -5   2   2   43.30    3.47
   5   2  -2   51.89    6.84
  -4  -2   2   22.63    4.11
   4  -2  -2   26.54    4.47
  -4  -2   2   25.16    3.87
   4  -2  -2   24.28    4.46
  -4  -2   2   26.93    4.50
   4  -2  -2   24.62    3.04
  -4   2   2   28.44    4.70
  -4   2   2   30.70    4.72
   4   2  -2   22.12    4.26
   4   2  -2   27.76    4.07
  -4   2   2   28.56    3.19
   4   2  -2   22.38    4.05
  -4   2   2   28.68    4.39
  -3  -2   2  289.29    8.54
   3  -2  -2  298.56   10.99
   3  -2  -2  304.02    9.06
  -3  -2   2  301.68   11.06
  -3  -2   2  282.10   10.85
  -3   2   2  281.83   10.46
  -3   2   2  266.05    7.15
   3   2  -2  278.48   10.87
  -3   2   2  265.60    9.15
   3   2  -2  287.84    9.64
   3   2  -2  290.39   11.21
   2  -2  -2    8.12    2.03
   2  -2  -2    6.22    1.80
  -2  -2   2    9.09    1.77
  -2  -2   2   10.37    2.49
   2  -2  -2   10.06    2.04
  -2  -2   2    9.67    2.45
   2  -2  -2    8.21    2.27
   2   2  -2    8.16    2.39
  -2   2   2   10.60    2.70
  -2   2   2    7.65    1.97
   2   2  -2    7.24    2.04
   2   2  -2    8.86    2.51
  -1  -2   2  505.92   11.36
   1  -2  -2  512.47   11.21
   1  -2  -2  517.37   12.92
   1  -2  -2  532.80   11.39
  -1  -2   2  527.83   13.93
   1  -2  -2  508.38   13.51
   1   2  -2  496.36   13.61
  -1   2   2  504.39   11.02
   1   2  -2  520.49   14.57
   1   2  -2  507.01   13.06
  -1   2   2  513.99   13.49
   0  -2  -2  102.94    6.07
   0  -2   2  112.93    4.70
   0  -2   2  117.52    6.36
   0  -2  -2  108.65    4.18
   0  -2  -2  108.84    6.08
   0  -2  -2  108.15    5.70
   0   2   2  109.76    6.36
   0   2  -2  105.79    6.32
   0   2   2  112.83    5.06
   0   2  -2  110.53    6.70
  -1  -2  -2  576.85   14.22
  -1  -2  -2  585.15   14.04
   1  -2   2  589.25   13.75
  -1  -2  -2  582.49   14.67
  -1   2  -2  597.56   15.29
   1   2   2  566.86   15.02
  -1   2  -2  571.09   15.21
  -1   2  -2  560.03   15.09
   1   2   2  577.76   12.13
  -2  -2  -2  593.05   14.39
   2  -2   2  603.58   15.82
  -2  -2  -2  607.96   15.46
   2  -2   2  613.98   13.36
  -2  -2  -2  601.21   12.88
  -2  -2  -2  590.12   15.39
  -2   2  -2  610.30   16.52
  -2   2  -2  592.32   16.36
   2   2   2  601.45   13.14
  -2   2  -2  588.34   16.10
  -2   2  -2  606.10   10.66
   2   2   2  600.61   15.67
  -3  -2  -2   31.75    3.59
  -3  -2  -2   34.87    5.19
  -3  -2  -2   27.18    4.45
   3  -2   2   31.46    3.85
  -3  -2  -2   29.92    4.59
   3  -2   2   27.58    4.37
   3   2   2   27.94    4.17
  -3   2  -2   29.61    3.84
  -3   2  -2   24.41    4.46
  -3   2  -2   25.76    4.52
  -3   2  -2   27.89    4.82
   3   2   2   38.09    5.75
   4  -2   2    3.11    1.67
  -4  -2  -2    2.67    1.01
  -4  -2  -2    1.99    1.60
  -4  -2  -2   -1.11    0.91
   4  -2   2    1.22    0.96
  -4  -2  -2    3.38    2.21
  -4   2  -2    4.01    1.99
  -4   2  -2    2.56    1.88
  -4   2  -2    0.23    1.09
   4   2   2    2.51    1.99
  -4   2  -2    2.42    1.74
   4   2   2    2.78    1.54
  -5  -2  -2   77.44    6.46
  -5  -2  -2   70.55    8.21
   5  -2   2   68.84    8.39
   5  -2   2   71.37    3.92
   5   2   2   74.25    8.19
  -5   2  -2   76.19    8.44
  -5   2  -2   76.29    8.94
   5   2   2   67.96    7.89
  -5   2  -2   77.55    8.85
  -5   2  -2   75.47    5.67
  -6  -2  -2    9.73    3.29
   6  -2   2    8.05    1.58
  -6  -2  -2   11.52    3.51
  -6  -2  -2    7.80    2.64
   6  -2   2    7.42    2.94
   6   2   2    7.60    2.11
  -6   2  -2    3.50    2.38
  -6   2  -2    7.86    2.79
   6   2   2    6.85    2.84
  -6   2  -2    4.75    2.21
   6   2   2    4.93    2.15
  -7  -2  -2   51.36    6.89
   7  -2   2   33.61    2.14
  -7  -2  -2   47.26    7.71
  -7  -2  -2   38.37    7.03
   7  -2   2   33.85    6.45
  -7   2  -2   45.47    8.08
   7   2   2   38.56    6.93
   7   2   2   44.29    5.19
  -7   2  -2   37.94    6.89
  -7   2  -2   37.24    4.04
   7   2   2   31.15    5.71
  -8  -2  -2   31.25    5.22
   8  -2   2   30.79    6.36
  -8  -2  -2   27.36    6.02
  -8  -2  -2   35.25    6.68
  -8   2  -2   29.16    3.72
  -8   2  -2   31.31    6.13
   8   2   2   34.61    5.31
  -8   2  -2   24.45    6.14
   8   2   2   24.57    5.45
  -8   2  -2   32.89    7.02
   8   2   2   26.30    6.09
   9  -2   2   62.88    9.74
  -9  -2  -2   44.50    8.48
  -9  -2  -2   48.01    8.30
   9  -2   2   51.40    9.04
  -9  -2  -2   44.61    6.43
   9   2   2   53.43    8.97
  -9   2  -2   45.68    8.08
  -9   2  -2   36.22    6.80
   9   2   2   33.32    6.50
   9   2   2   45.42    6.20
  -9   2  -2   39.37    4.96
 -10  -2  -2   20.02    3.94
 -10  -2  -2   24.15    6.59
  10  -2   2   18.41    5.23
  10  -2   2   19.40    5.44
 -10  -2  -2   21.43    5.53
  10   2   2   17.63    4.91
 -10   2  -2   13.32    3.98
  10   2   2   20.18    5.87
 -10   2  -2   12.10    4.74
 -10   2  -2   21.28    3.66
  10   2   2   15.51    3.77
  11  -2   2    3.43    2.75
 -11  -2  -2    5.53    2.47
  11  -2   2    9.76    4.00
 -11  -2  -2    5.64    3.16
 -11  -2  -2    5.54    3.05
  11   2   2   -1.00    2.73
  11   2   2    4.79    2.63
 -11   2  -2    2.72    2.59
 -11   2  -2    3.27    3.27
  11   2   2    3.58    2.33
  12  -2   2   12.83    4.55
  12  -2   2   22.19    6.68
 -12  -2  -2    9.65    4.14
 -12  -2  -2    4.30    2.74
  12   2   2   14.60    5.82
  12   2   2   14.69    3.65
 -12   2  -2   13.61    4.82
  12   2   2   14.71    5.61
 -12   2  -2   16.78    5.55
  13  -2   2   19.77    5.87
 -13  -2  -2   27.06    7.11
 -13  -2  -2   38.51    9.69
  13  -2   2   29.92    7.73
  13   2   2   30.41    8.18
  13   2   2   29.38    7.38
 -13   2  -2   24.73    6.77
 -13   2  -2   33.40    7.95
  14  -2   2   12.95    5.28
 -14  -2  -2   12.49    5.29
 -14  -2  -2   23.27    6.40
  14  -2   2   19.65    7.15
  14   2   2   21.95    6.37
  14   2   2   22.89    7.42
 -14   2  -2    5.48    3.64
 -14   2  -2   17.44    6.56
 -15  -2  -2   15.19    4.97
 -15  -2  -2   23.45    6.85
  15  -2   2   12.96    5.82
  15  -2   2   20.04    6.36
 -15   2  -2   19.42    6.41
  15   2   2   11.70    4.74
 -15   2  -2   18.36    7.41
  15   2   2   16.04    6.41
 -16  -2  -2    6.12    4.44
 -16  -2  -2    4.24    3.14
  16  -2   2   -4.59    4.14
  16  -2   2    3.19    4.51
 -16   2  -2   -0.68    4.50
  16   2   2   -0.93    3.80
 -16   2  -2    0.64    4.05
  16   2   2   -1.08    3.73
 -17  -2  -2   17.45    6.56
  17  -2   2   13.46    5.26
 -17  -2  -2    6.74    4.11
  17  -2   2   11.91    4.26
  17  -2   2   14.71    6.26
 -17   2  -2    4.91    3.94
 -17   2  -2    6.03    4.46
  17   2   2    4.46    4.78
  17   2   2    3.59    4.44
  18  -2   2    8.01    4.57
  18  -2   2   14.29    5.48
 -18  -2  -2    3.68    4.24
  18  -2   2    9.93    4.85
 -18  -2  -2    4.82    4.58
  18   2   2   -2.12    4.37
 -18   2  -2   -0.84    3.80
  18   2   2   14.87    5.49
 -18  -3   2    2.29    4.06
  18   3  -2   -0.71    4.65
  18   3  -2   -2.34    4.50
 -17  -3   2   -1.67    3.68
  17  -3  -2   -5.89    4.25
 -17  -3   2    2.13    4.36
  17  -3  -2    0.14    3.69
 -17   3   2   -0.33    4.34
  17   3  -2   -1.38    3.49
 -17   3   2    0.20    3.60
  17   3  -2    0.87    4.76
 -16  -3   2   14.77    5.17
 -16  -3   2    9.17    4.56
  16  -3  -2   18.38    6.21
  16  -3  -2   11.98    5.51
  16   3  -2   20.27    6.68
 -16   3   2   16.64    5.88
 -16   3   2   23.65    6.76
  16   3  -2    1.87    3.49
 -15  -3   2   -1.44    3.73
  15  -3  -2    6.67    4.37
 -15  -3   2    5.38    3.46
  15  -3  -2    0.59    3.36
  15   3  -2    2.27    3.92
 -15   3   2   -1.94    3.38
 -15   3   2   -0.94    2.87
  15   3  -2    3.04    4.17
  14  -3  -2    5.68    3.30
 -14  -3   2   -2.84    3.24
  14  -3  -2   -0.91    3.43
 -14  -3   2   -1.69    2.75
 -14   3   2   -5.57    3.11
  14   3  -2   -4.70    3.20
 -14   3   2    0.34    2.53
  14   3  -2    0.25    3.03
  13  -3  -2   22.70    6.61
  13  -3  -2   14.71    5.05
 -13  -3   2    7.47    4.55
 -13  -3   2   16.99    5.43
  13   3  -2   17.73    4.27
 -13   3   2   14.91    5.15
  13   3  -2   11.81    4.30
  13   3  -2   12.62    4.66
 -13   3   2   21.04    5.94
 -12  -3   2    1.84    3.15
  12  -3  -2    3.90    2.84
 -12  -3   2    1.01    2.84
 -12  -3   2   -0.61    2.09
  12  -3  -2    1.91    3.21
  12  -3  -2    2.40    2.67
  12   3  -2    3.33    2.96
  12   3  -2    5.47    3.17
 -12   3   2    3.41    4.12
 -12   3   2    0.87    2.56
  12   3  -2    4.68    2.46
  11  -3  -2   26.02    6.26
 -11  -3   2   21.89    6.33
  11  -3  -2   30.82    7.18
 -11  -3   2   16.11    5.37
 -11  -3   2   32.64    6.44
  11  -3  -2   28.24    6.12
 -11   3   2   16.09    4.93
  11   3  -2   27.06    5.63
 -11   3   2   25.18    6.61
  11   3  -2   21.66    6.29
  11   3  -2   22.28    5.92
 -10  -3   2   -2.27    1.61
  10  -3  -2   -0.74    2.46
 -10  -3   2    4.28    3.48
  10  -3  -2    3.81    2.22
 -10  -3   2    2.76    2.27
  10  -3  -2    3.13    2.53
 -10   3   2    2.17    2.37
  10   3  -2    3.75    2.31
 -10   3   2    5.76    3.16
  10   3  -2    3.98    3.19
  10   3  -2    5.11    3.11
  -9  -3   2   52.86    8.26
  -9  -3   2   59.25    9.14
   9  -3  -2   71.38    9.90
   9  -3  -2   45.43    7.46
  -9  -3   2   45.92    8.25
   9  -3  -2   47.84    8.10
  -9   3   2   47.31    8.55
   9   3  -2   44.96    6.91
   9   3  -2   48.70    9.00
  -9   3   2   50.84    8.92
   9   3  -2   53.51    9.13
  -8  -3   2    0.86    1.59
  -8  -3   2    1.15    1.73
   8  -3  -2   -1.14    1.55
   8  -3  -2   -2.13    1.60
  -8  -3   2   -1.63    1.73
   8  -3  -2   -1.04    1.71
  -8   3   2    1.44    1.95
   8   3  -2   -3.21    1.61
   8   3  -2   -1.38    1.43
   8   3  -2   -1.25    1.94
  -8   3   2   -0.47    1.78
  -8   3   2    1.93    2.13
   7  -3  -2  168.87   11.31
  -7  -3   2  166.15    9.90
   7  -3  -2  166.81   10.87
  -7  -3   2  161.27   11.25
  -7  -3   2  162.36   10.32
   7  -3  -2  154.71    6.38
   7   3  -2  163.18   11.81
  -7   3   2  162.40   11.29
   7   3  -2  164.35    9.87
  -7   3   2  159.55   10.71
   7   3  -2  159.22   11.39
  -7   3   2  163.30   10.71
  -6  -3   2    6.81    3.09
  -6  -3   2    8.51    2.65
   6  -3  -2    3.21    1.39
  -6  -3   2    4.19    2.42
   6  -3  -2    0.81    1.89
   6  -3  -2    6.60    2.82
   6   3  -2    5.10    2.36
   6   3  -2    4.48    2.71
  -6   3   2    4.56    1.96
  -6   3   2    1.87    1.63
  -6   3   2   10.48    3.20
   6   3  -2    8.14    2.87
   5  -3  -2  143.99    9.51
  -5  -3   2  140.08    7.84
   5  -3  -2  156.84    7.47
  -5  -3   2  156.17    9.76
  -5  -3   2  153.01    9.90
   5  -3  -2  146.17    9.62
  -5   3   2  151.56   10.09
   5   3  -2  147.57    8.24
   5   3  -2  157.34   10.36
   5   3  -2  157.92   10.19
  -5   3   2  160.23    9.57
   4  -3  -2   58.08    7.80
  -4  -3   2   51.30    7.16
   4  -3  -2   58.19    7.13
   4  -3  -2   55.32    4.62
  -4  -3   2   42.17    6.07
  -4  -3   2   52.28    4.28
  -4   3   2   49.02    6.54
   4   3  -2   49.62    6.85
  -4   3   2   58.47    7.48
   4   3  -2   67.57    7.25
  -4   3   2   54.94    6.70
   4   3  -2   52.20    7.18
   3  -3  -2   80.22    5.85
  -3  -3   2   87.67    6.90
   3  -3  -2   77.75    8.41
   3  -3  -2   74.42    6.06
  -3  -3   2   93.57    6.83
  -3  -3   2   82.08    4.94
   3  -3  -2   82.45    4.40
  -3   3   2   86.93    7.22
  -3   3   2   84.60    6.18
   3   3  -2   84.34    6.05
   3   3  -2   81.99    6.87
  -3   3   2   76.46    5.98
   3   3  -2   93.69    9.97
   2  -3  -2    7.85    2.25
   2  -3  -2    8.76    2.56
  -2  -3   2    4.37    1.60
   2  -3  -2    6.66    2.37
   2  -3  -2    8.56    1.99
  -2  -3   2    9.37    2.03
  -2  -3   2    6.41    2.66
  -2   3   2    3.79    1.74
  -2   3   2    7.33    2.20
   2   3  -2    5.54    1.53
  -2   3   2    5.92    2.70
   2   3  -2    7.79    2.82
   2   3  -2    6.13    2.22
   2   3  -2    7.84    2.93
  -1  -3   2    3.06    1.39
   1  -3  -2    1.11    0.99
  -1  -3   2    1.96    1.61
   1  -3  -2    0.95    1.18
   1  -3  -2    5.13    1.52
   1  -3  -2    3.11    1.78
   1   3  -2    1.03    1.32
  -1   3   2    2.56    1.66
   1   3  -2    2.27    1.57
  -1   3   2    1.25    1.18
  -1   3   2    0.87    1.24
   1   3  -2    1.98    1.58
   0  -3   2    2.05    1.10
   0  -3  -2    1.26    1.35
   0  -3  -2    1.10    1.08
   0  -3   2    1.12    1.51
   0  -3  -2    3.38    1.51
   0  -3  -2    1.30    0.96
   0   3   2    0.90    1.04
   0   3   2    2.14    1.39
   0   3  -2   -0.77    1.19
   0   3  -2    1.59    1.24
   0   3   2    1.88    1.35
   0   3  -2    0.08    1.15
   0   3   2    1.00    1.29
  -1  -3  -2  197.78   10.41
  -1  -3  -2  186.10    8.76
  -1  -3  -2  202.37    9.59
   1  -3   2  203.01    9.68
  -1  -3  -2  186.57    6.35
   1   3   2  197.39   10.40
  -1   3  -2  183.28   10.01
   1   3   2  196.60    6.85
   1   3   2  199.49    8.98
  -1   3  -2  196.85   10.24
  -1   3  -2  202.97   10.93
   1   3   2  189.63    8.89
   2  -3   2   10.08    2.82
  -2  -3  -2   12.23    3.10
  -2  -3  -2    5.86    2.48
  -2  -3  -2   16.01    3.21
   2  -3   2   12.56    3.02
  -2  -3  -2    6.82    2.35
  -2   3  -2   10.60    3.35
   2   3   2   12.61    3.11
  -2   3  -2    7.57    2.68
   2   3   2    6.79    2.28
   2   3   2   10.48    3.32
  -2   3  -2    9.04    3.01
  -3  -3  -2   77.80    6.10
  -3  -3  -2   75.89    8.47
  -3  -3  -2   82.35    5.77
  -3  -3  -2   81.50    8.77
   3  -3   2   70.03    5.18
   3  -3   2   72.23    8.25
  -3   3  -2   75.37    4.84
   3   3   2   67.45    7.51
  -3   3  -2   59.22    7.79
   3   3   2   62.13    7.62
  -3   3  -2   85.17    9.47
   3   3   2   66.45    6.99
  -3   3  -2   93.40   10.04
   4  -3   2    2.16    1.34
  -4  -3  -2    4.19    2.03
  -4  -3  -2    6.65    2.56
  -4  -3  -2    6.79    1.67
   4  -3   2    2.85    1.80
  -4  -3  -2    4.42    2.28
  -4   3  -2    5.37    2.76
   4   3   2    1.25    1.57
  -4   3  -2    4.45    1.85
   4   3   2    7.22    2.81
  -4   3  -2    3.50    1.94
  -4   3  -2    0.75    1.78
   5  -3   2    9.57    3.14
  -5  -3  -2    6.86    1.99
  -5  -3  -2    8.08    3.59
  -5  -3  -2    5.24    2.43
   5  -3   2    7.12    1.89
  -5  -3  -2    8.55    2.99
   5   3   2    6.49    2.65
  -5   3  -2    8.23    2.41
  -5   3  -2    4.03    2.30
  -5   3  -2    2.85    2.44
   5   3   2    4.31    2.68
  -5   3  -2    3.93    2.49
  -6  -3  -2    5.24    2.27
   6  -3   2    4.16    2.39
  -6  -3  -2    2.97    1.25
   6  -3   2    4.66    1.33
  -6  -3  -2   -0.27    1.63
  -6  -3  -2    2.98    2.17
  -6   3  -2    4.48    2.11
  -6   3  -2    4.54    2.89
   6   3   2    4.52    2.77
  -6   3  -2    6.30    2.71
  -6   3  -2    3.93    2.25
   6   3   2    2.16    2.13
   7  -3   2    9.29    1.79
  -7  -3  -2   12.57    4.07
   7  -3   2   10.84    4.05
  -7  -3  -2   10.47    3.22
  -7  -3  -2   11.32    4.42
  -7   3  -2    9.68    3.12
  -7   3  -2   11.72    3.95
  -7   3  -2    9.95    3.89
   7   3   2   16.12    4.85
   7   3   2    7.38    3.06
   7   3   2   10.22    2.16
  -8  -3  -2    1.69    1.86
   8  -3   2    8.08    3.26
  -8  -3  -2    8.80    3.74
   8   3   2    4.49    2.44
   8   3   2    7.78    3.42
  -8   3  -2    5.18    3.02
   8   3   2    5.39    1.81
  -8   3  -2    4.01    2.73
  -8   3  -2    8.63    3.20
  -9  -3  -2   22.60    4.74
   9  -3   2   16.49    5.79
  -9  -3  -2   23.54    6.00
  -9  -3  -2   14.07    4.15
   9   3   2   26.99    5.88
  -9   3  -2   18.18    4.66
  -9   3  -2   14.36    4.79
  -9   3  -2   21.42    5.76
   9   3   2   27.38    6.75
   9   3   2   23.45    5.93
  10  -3   2    9.56    3.77
  10  -3   2   13.28    4.19
 -10  -3  -2   14.85    5.04
 -10  -3  -2   15.15    5.12
 -10  -3  -2   14.10    4.15
 -10   3  -2   15.58    5.74
 -10   3  -2    8.41    3.60
  10   3   2   14.13    5.05
  10   3   2   12.86    4.33
  11  -3   2  142.21   15.55
 -11  -3  -2  115.75    9.45
 -11  -3  -2  126.22   15.21
  11  -3   2  145.40   12.33
 -11  -3  -2  122.96   14.50
  11   3   2  126.61   15.03
 -11   3  -2  146.54   12.15
 -11   3  -2  125.09   16.06
  11   3   2  115.52   14.42
 -12  -3  -2   -3.13    2.32
 -12  -3  -2    2.67    3.20
  12  -3   2    1.85    3.15
  12  -3   2    1.41    3.21
 -12  -3  -2    1.08    2.13
 -12   3  -2    0.84    2.43
  12   3   2    1.35    3.66
  12   3   2   -3.02    2.87
 -12   3  -2    2.59    2.67
 -13  -3  -2    7.80    4.79
  13  -3   2   21.21    5.78
  13  -3   2   14.45    6.32
 -13  -3  -2   13.99    5.14
 -13   3  -2   21.01    6.73
 -13   3  -2   13.98    4.75
  13   3   2   11.88    5.25
  13   3   2   18.64    6.29
 -14  -3  -2    4.08    3.39
  14  -3   2   -7.56    2.70
  14  -3   2   -4.75    3.08
 -14  -3  -2    0.42    3.34
  14   3   2   -0.38    3.22
  14   3   2   -3.78    3.49
 -14   3  -2   -0.46    3.63
 -14   3  -2    0.46    2.84
  15  -3   2   18.03    6.18
 -15  -3  -2   20.70    6.50
  15  -3   2   16.21    6.16
 -15  -3  -2   18.64    7.64
 -15   3  -2   11.33    4.83
  15   3   2    4.20    4.23
 -15   3  -2   18.17    6.48
  15   3   2   13.71    5.72
  16  -3   2    4.89    4.65
 -16  -3  -2   -0.28    3.80
 -16  -3  -2   -2.01    3.56
  16  -3   2   -3.73    4.07
 -16   3  -2    9.73    5.61
  16   3   2   -8.02    3.80
  16   3   2   -1.03    4.38
 -16   3  -2    1.64    3.47
  17  -3   2   -1.64    4.44
 -17  -3  -2    0.70    4.98
  17  -3   2    4.21    4.34
 -17  -3  -2    0.38    3.55
  17   3   2   -4.95    3.85
 -17   3  -2   -2.91    5.02
  17   3   2   -0.04    4.84
 -17   3  -2   -2.65    3.87
  17  -4  -2   -0.02    4.91
 -17  -4   2    8.29    4.43
  17  -4  -2    1.94    3.85
 -17  -4   2   13.01    5.10
  17   4  -2   -7.17    4.15
  17   4  -2    2.68    4.51
 -17   4   2    5.22    5.48
 -17   4   2    3.93    4.37
  16  -4  -2    4.29    4.57
  16  -4  -2   -1.84    4.16
 -16  -4   2   -0.08    4.29
 -16  -4   2   11.26    5.70
 -16   4   2    3.97    4.30
 -16   4   2   -0.95    3.37
  16   4  -2    5.03    4.41
  16   4  -2    3.53    4.02
  15  -4  -2   10.68    5.07
  15  -4  -2    7.90    4.65
 -15  -4   2    1.09    3.97
 -15  -4   2    4.00    5.08
  15   4  -2    2.46    4.41
  15   4  -2    2.65    3.89
 -15   4   2    1.39    4.56
 -15   4   2    0.56    4.35
  14  -4  -2    0.35    3.60
 -14  -4   2    0.69    2.95
  14  -4  -2    5.03    3.64
 -14  -4   2    5.82    4.33
 -14   4   2   -2.59    3.29
  14   4  -2    7.20    4.85
  14   4  -2   -3.21    3.40
 -14   4   2    2.34    3.72
 -13  -4   2   18.39    5.71
  13  -4  -2   12.23    4.27
 -13  -4   2   13.34    4.76
  13  -4  -2   11.37    4.52
 -13  -4   2   17.32    6.08
  13   4  -2    6.06    4.90
 -13   4   2   15.12    5.95
  13   4  -2   12.53    5.05
 -13   4   2   20.32    7.20
  12  -4  -2    5.84    3.75
 -12  -4   2    7.40    3.88
  12  -4  -2    5.88    3.68
 -12  -4   2   11.40    5.13
  12  -4  -2    2.00    2.84
 -12  -4   2   22.17    5.91
  12   4  -2    9.33    5.00
 -12   4   2   12.94    5.38
  12   4  -2    3.44    3.74
 -12   4   2    8.95    4.86
 -11  -4   2   52.42   10.79
 -11  -4   2   52.84    9.40
  11  -4  -2   56.94   10.22
  11  -4  -2   48.84   10.25
 -11  -4   2   29.75    6.81
  11  -4  -2   61.04    9.69
  11   4  -2   50.31   10.14
 -11   4   2   57.31   10.22
  11   4  -2   48.09   10.43
 -11   4   2   60.24   11.40
 -10  -4   2    9.31    4.70
  10  -4  -2   15.79    4.91
  10  -4  -2   18.43    5.77
 -10  -4   2   23.21    6.68
 -10  -4   2   22.48    6.28
  10  -4  -2   13.03    4.50
 -10   4   2   19.75    6.05
 -10   4   2   25.94    6.22
  10   4  -2   20.58    7.06
  10   4  -2   17.83    4.47
  10   4  -2   23.36    7.27
   9  -4  -2    6.14    3.31
  -9  -4   2    3.23    2.22
  -9  -4   2    6.71    2.89
  -9  -4   2    4.86    2.84
   9  -4  -2    1.57    1.97
   9   4  -2    3.27    1.87
   9   4  -2    6.72    3.92
  -9   4   2    2.53    2.68
   9   4  -2    5.10    3.53
  -9   4   2   -1.43    2.25
  -9   4   2    2.73    2.22
   8  -4  -2   49.70    8.68
  -8  -4   2   67.60   10.73
  -8  -4   2   62.35    8.97
  -8  -4   2   75.47   11.47
   8  -4  -2   74.04   10.72
  -8   4   2   65.61   10.77
   8   4  -2   59.03   10.05
   8   4  -2   69.43   11.17
   8   4  -2   63.77    8.07
  -8   4   2   63.90    9.67
  -7  -4   2    8.30    3.20
  -7  -4   2   -0.41    2.01
   7  -4  -2    1.24    1.29
  -7  -4   2   -0.24    1.31
   7  -4  -2    1.30    2.05
   7  -4  -2   -0.90    1.94
   7   4  -2    1.52    1.88
   7   4  -2   -2.33    2.08
  -7   4   2    2.46    2.43
   7   4  -2   -1.41    1.75
  -7   4   2    2.57    2.31
  -7   4   2   -2.35    1.68
   6  -4  -2   -0.82    1.74
  -6  -4   2   -1.31    1.49
   6  -4  -2   -2.82    1.49
  -6  -4   2    1.17    1.28
   6  -4  -2    2.08    1.37
  -6  -4   2    1.50    2.04
  -6   4   2    0.10    1.75
   6   4  -2    1.89    1.70
   6   4  -2    0.25    2.04
   6   4  -2    1.67    2.16
  -6   4   2    1.11    2.14
  -6   4   2   -0.81    1.46
  -5  -4   2   13.82    3.76
  -5  -4   2   13.19    3.52
  -5  -4   2   11.79    4.09
   5  -4  -2   12.02    3.28
   5  -4  -2   18.15    4.53
   5  -4  -2   14.87    3.80
   5   4  -2   16.34    4.72
   5   4  -2   14.23    3.68
  -5   4   2   14.68    3.90
  -5   4   2   11.63    3.77
  -5   4   2   15.50    4.10
   5   4  -2   15.31    4.65
  -4  -4   2    1.96    1.40
   4  -4  -2    1.98    1.58
   4  -4  -2    5.17    2.95
   4  -4  -2    5.37    2.25
  -4  -4   2    4.20    2.48
  -4  -4   2    4.51    2.28
   4   4  -2    5.49    2.32
   4   4  -2   11.01    4.02
  -4   4   2    5.95    2.63
  -4   4   2    6.65    3.03
  -4   4   2    8.67    2.98
   4   4  -2    4.70    2.45
  -3  -4   2   64.19    8.37
   3  -4  -2   54.69    4.01
  -3  -4   2   51.44    4.25
   3  -4  -2   48.31    6.68
   3  -4  -2   78.51   10.32
  -3  -4   2   63.08    9.15
   3  -4  -2   65.47    8.13
  -3   4   2   56.93    7.27
   3   4  -2   52.20    7.56
   3   4  -2   52.46    4.29
  -3   4   2   43.92    7.22
   3   4  -2   57.73    8.27
   3   4  -2   49.53    6.44
  -3   4   2   55.80    7.15
   2  -4  -2   -0.84    1.30
  -2  -4   2   -0.04    1.21
  -2  -4   2   -0.09    1.56
   2  -4  -2    0.54    1.20
   2  -4  -2   -1.26    0.97
   2  -4  -2   -1.01    1.03
   2   4  -2    1.05    1.69
   2   4  -2    1.64    1.84
  -2   4   2    2.31    1.16
  -2   4   2   -1.35    1.22
  -2   4   2    0.28    1.36
   2   4  -2   -1.52    1.41
  -1  -4   2  152.05    8.16
   1  -4  -2  133.22    9.25
   1  -4  -2  150.38    8.03
   1  -4  -2  145.66    9.89
  -1  -4   2  122.61    9.34
   1  -4  -2  147.84    7.81
  -1   4   2  142.28   10.19
  -1   4   2  145.46    8.18
  -1   4   2  141.13    8.70
   1   4  -2  141.45   10.41
   1   4  -2  138.58   10.24
   1   4  -2  135.73    8.75
  -1   4   2  146.69    8.14
   0  -4  -2  102.45   10.80
   0  -4  -2   86.36    9.32
   0  -4  -2   82.78    6.11
   0  -4   2   94.58   10.80
   0  -4  -2   85.15    5.61
   0  -4   2   91.47    5.71
   0   4   2   94.41   11.59
   0   4   2   82.99    5.95
   0   4   2   89.70    6.48
   0   4  -2   92.33   10.17
   0   4   2   88.98    7.04
   0   4  -2   98.71    8.39
   0   4  -2   86.59    7.32
  -1  -4  -2    3.75    1.55
  -1  -4  -2    3.48    2.13
   1  -4   2   -0.10    1.14
  -1  -4  -2    1.80    1.67
   1  -4   2    5.53    2.04
  -1  -4  -2    2.23    1.44
   1   4   2    4.47    2.60
   1   4   2    4.85    1.78
  -1   4  -2    3.04    2.27
   1   4   2    5.56    2.33
   1   4   2    3.02    1.65
  -1   4  -2    2.88    2.27
  -1   4  -2    2.37    1.76
  -2  -4  -2    2.66    2.04
  -2  -4  -2    3.97    1.31
  -2  -4  -2    2.96    1.46
  -2  -4  -2    6.42    2.41
  -2  -4  -2    5.33    2.35
   2  -4   2    4.84    2.43
   2  -4   2    6.74    2.77
   2   4   2    1.08    1.74
  -2   4  -2    1.87    1.77
   2   4   2    6.09    2.06
   2   4   2    5.26    2.21
  -2   4  -2    6.04    2.74
  -2   4  -2    7.78    3.16
  -3  -4  -2    8.59    2.86
   3  -4   2    7.36    2.80
  -3  -4  -2   11.48    2.96
  -3  -4  -2   14.81    4.22
   3  -4   2    8.56    2.81
  -3  -4  -2    7.74    2.80
  -3   4  -2    8.10    3.50
  -3   4  -2    9.23    3.68
   3   4   2    9.78    2.87
   3   4   2    7.62    3.36
  -3   4  -2   12.37    3.18
  -3   4  -2    9.28    3.15
   3   4   2   14.59    4.02
  -4  -4  -2  149.96   10.55
   4  -4   2  138.69    8.67
  -4  -4  -2  143.08   10.54
  -4  -4  -2  146.96    8.95
   4  -4   2  141.21   10.07
  -4   4  -2  147.92   11.33
   4   4   2  140.56    9.51
  -4   4  -2  158.84   11.20
  -4   4  -2  157.10    8.28
   4   4   2  136.13    9.08
   4   4   2  145.19   11.20
  -4   4  -2  143.30   10.85
   5  -4   2  107.83   11.94
  -5  -4  -2  119.91    8.98
  -5  -4  -2  127.16   10.11
   5  -4   2  117.12    7.68
  -5  -4  -2  118.02    7.82
  -5  -4  -2  126.31   10.37
  -5   4  -2  127.38   13.91
   5   4   2  113.67    8.88
  -5   4  -2  132.49   14.54
  -5   4  -2  124.97   10.15
   5   4   2  122.79    9.26
   5   4   2   97.31   11.79
  -5   4  -2  111.96    7.58
   6  -4   2    1.10    1.22
  -6  -4  -2    1.26    1.96
   6  -4   2   -1.38    1.89
  -6  -4  -2   -1.96    1.09
  -6  -4  -2    1.60    1.74
  -6  -4  -2    0.51    1.44
  -6   4  -2    1.22    2.63
  -6   4  -2    1.73    2.19
   6   4   2   -1.19    1.93
  -6   4  -2    2.05    1.48
   6   4   2    1.13    1.77
  -6   4  -2    0.58    2.12
   7  -4   2   34.71    5.23
  -7  -4  -2   23.58    5.48
  -7  -4  -2   16.55    3.74
  -7  -4  -2   29.71    6.56
   7  -4   2   18.44    4.75
  -7  -4  -2   21.75    5.89
  -7   4  -2   24.67    5.06
  -7   4  -2   20.74    5.86
   7   4   2   26.56    6.61
  -7   4  -2   20.14    6.34
   7   4   2   22.49    6.11
  -8  -4  -2   -0.53    2.16
  -8  -4  -2    0.25    2.04
  -8  -4  -2    3.40    2.69
   8  -4   2    1.59    2.30
  -8   4  -2    1.03    2.03
  -8   4  -2   -0.76    1.89
  -8   4  -2   -0.12    2.09
   8   4   2    2.77    1.99
   8   4   2    1.93    2.84
  -9  -4  -2    2.81    2.64
  -9  -4  -2    4.01    3.02
   9  -4   2    9.23    4.50
  -9  -4  -2    1.51    2.26
   9   4   2    6.40    4.52
  -9   4  -2    4.25    2.82
   9   4   2   13.27    4.10
  -9   4  -2    1.42    2.91
  -9   4  -2    6.98    2.38
  10  -4   2   -2.66    2.43
 -10  -4  -2    4.29    2.69
 -10  -4  -2    0.80    2.02
 -10  -4  -2    2.02    2.51
 -10   4  -2    2.18    2.66
 -10   4  -2   -2.55    2.49
  10   4   2   -1.01    2.84
  10   4   2    2.41    2.51
 -10   4  -2    3.07    2.48
  11  -4   2   -1.80    2.66
 -11  -4  -2    0.80    2.36
 -11  -4  -2   -4.50    3.10
 -11  -4  -2    3.45    2.86
 -11   4  -2    2.21    2.56
 -11   4  -2    0.13    3.09
  11   4   2    0.15    3.06
 -11   4  -2    0.90    3.07
  11   4   2    2.03    3.27
 -12  -4  -2   16.24    5.06
  12  -4   2   16.16    5.40
 -12  -4  -2   20.28    5.44
 -12  -4  -2   26.89    7.61
  12  -4   2   10.16    4.40
 -12   4  -2   19.51    6.02
  12   4   2   22.99    6.70
 -12   4  -2   19.84    6.10
  12   4   2   25.62    6.55
 -13  -4  -2   12.80    5.35
 -13  -4  -2    2.99    3.24
  13  -4   2    4.37    4.14
  13  -4   2   21.10    6.43
 -13  -4  -2   20.90    6.96
  13   4   2    8.05    5.27
  13   4   2   11.17    5.15
 -13   4  -2   10.84    4.32
 -13   4  -2    1.51    3.01
 -14  -4  -2    2.37    3.81
  14  -4   2   15.37    6.47
 -14  -4  -2   10.98    4.72
  14  -4   2   15.08    5.41
 -14   4  -2    5.48    4.38
 -14   4  -2    9.54    4.84
  14   4   2    9.05    4.66
  14   4   2    3.49    4.07
 -15  -4  -2   -1.70    3.80
  15  -4   2    4.27    4.92
 -15  -4  -2    4.28    4.17
  15  -4   2   -0.42    3.23
  15   4   2    6.70    4.66
 -15   4  -2   -0.40    3.34
  15   4   2    6.88    4.68
 -15   4  -2   -0.09    3.60
 -16  -4  -2    6.57    3.69
  16  -4   2   18.42    5.26
  16  -4   2    3.85    4.47
 -16  -4  -2   -2.01    4.64
  16   4   2    2.89    4.32
  16   4   2    0.00    5.42
 -16   4  -2   -1.30    4.13
 -16   4  -2    2.02    3.48
 -16  -5   2    0.25    4.09
  16  -5  -2    2.67    4.86
  16   5  -2    5.93    5.16
  16   5  -2    3.61    4.43
 -15  -5   2    3.34    3.84
  15  -5  -2    9.87    5.68
 -15  -5   2   -0.55    3.44
  15  -5  -2    2.75    4.24
  15   5  -2    3.68    4.91
  15   5  -2    4.83    4.06
 -15   5   2   -0.47    4.45
  14  -5  -2    0.93    3.32
  14  -5  -2   -3.40    3.44
  14  -5  -2  -11.55    3.08
 -14  -5   2    0.02    3.15
 -14  -5   2   -4.38    2.98
 -14  -5   2    1.49    3.33
 -14   5   2    1.08    3.53
  14   5  -2    4.91    5.29
 -14   5   2    5.19    4.38
  14   5  -2   -5.32    3.97
  13  -5  -2   13.51    5.13
 -13  -5   2   11.80    4.97
  13  -5  -2   16.70    5.91
 -13  -5   2   21.91    6.35
 -13  -5   2    0.66    2.95
  13  -5  -2   20.29    6.28
  13   5  -2   16.61    6.19
  13   5  -2   18.21    6.02
 -13   5   2   45.06    9.92
 -13   5   2   20.01    5.01
 -12  -5   2   17.55    5.27
  12  -5  -2   14.17    5.58
  12  -5  -2   15.98    5.45
 -12  -5   2   10.10    3.74
  12  -5  -2   14.62    4.61
 -12  -5   2   25.71    9.34
 -12   5   2   -2.74    2.74
  12   5  -2   11.24    5.91
 -12   5   2    9.42    4.71
  12   5  -2    6.13    4.45
 -11  -5   2    2.59    3.65
 -11  -5   2    4.01    3.20
  11  -5  -2    1.37    2.82
  11  -5  -2    4.63    3.04
 -11  -5   2    3.00    2.87
  11  -5  -2    2.95    3.79
  11   5  -2    5.74    4.42
 -11   5   2    3.19    3.48
  11   5  -2    6.65    4.57
 -11   5   2    6.23    3.45
 -11   5   2    0.76    2.78
 -10  -5   2    6.15    2.75
  10  -5  -2   -6.31    2.49
 -10  -5   2    3.21    3.25
  10  -5  -2    6.33    3.73
 -10  -5   2    3.56    3.22
 -10   5   2    7.60    3.41
 -10   5   2   -0.90    2.76
  10   5  -2    7.38    4.32
 -10   5   2    6.82    3.45
  10   5  -2    1.80    3.16
   9  -5  -2    5.06    3.85
  -9  -5   2    6.52    3.28
  -9  -5   2    4.80    2.64
   9  -5  -2   13.30    4.79
  -9  -5   2    0.46    2.54
  -9   5   2    7.54    3.38
  -9   5   2   -1.48    2.55
  -9   5   2    7.55    3.73
   9   5  -2    3.12    2.72
   9   5  -2    5.73    4.90
   8  -5  -2    5.32    3.56
  -8  -5   2    4.17    2.53
  -8  -5   2    4.28    2.91
   8  -5  -2    4.31    2.57
  -8  -5   2    5.62    2.49
  -8   5   2    7.78    3.81
  -8   5   2    2.93    2.51
   8   5  -2    4.92    3.86
   8   5  -2    0.98    2.54
  -8   5   2   -1.25    2.06
  -7  -5   2    8.22    4.18
  -7  -5   2    2.00    2.41
   7  -5  -2    2.96    2.37
  -7  -5   2   -0.40    2.47
   7  -5  -2    3.10    3.00
  -7   5   2    1.71    3.02
  -7   5   2    0.08    2.05
   7   5  -2   -1.24    3.20
  -7   5   2    5.31    3.51
   7   5  -2   -0.87    2.51
   7   5  -2    1.86    2.97
  -6  -5   2   23.26    6.87
  -6  -5   2   11.12    3.94
   6  -5  -2    8.67    3.09
   6  -5  -2   10.07    3.75
  -6  -5   2   10.25    3.37
   6  -5  -2   12.67    4.65
  -6   5   2   13.85    4.69
   6   5  -2   16.21    3.52
  -6   5   2    7.10    3.31
   6   5  -2   12.95    5.21
   6   5  -2   15.80    5.36
  -6   5   2    8.85    3.85
   5  -5  -2   65.94    8.58
  -5  -5   2   72.76   11.45
  -5  -5   2   53.10    9.05
  -5  -5   2   51.45    7.06
   5  -5  -2   63.76   10.68
   5   5  -2   46.85    9.22
  -5   5   2   61.10    9.99
   5   5  -2   61.38   10.34
  -5   5   2   49.07    8.20
   5   5  -2   62.16    7.44
  -5   5   2   49.82    7.96
   5   5  -2   56.96    7.45
   4  -5  -2   11.06    3.28
   4  -5  -2   10.93    4.31
  -4  -5   2   11.70    4.01
   4  -5  -2   15.06    3.96
  -4  -5   2   10.98    2.72
  -4  -5   2   19.23    5.79
   4   5  -2   13.66    3.43
  -4   5   2    7.57    3.49
   4   5  -2    8.73    3.80
   4   5  -2   15.20    4.29
   4   5  -2   10.41    2.83
  -4   5   2   12.94    4.20
  -4   5   2    8.82    3.34
   3  -5  -2   10.81    3.66
   3  -5  -2    5.60    1.70
  -3  -5   2   12.69    4.87
  -3  -5   2    8.45    3.26
   3  -5  -2    4.28    2.12
   3   5  -2    7.50    2.57
   3   5  -2    1.17    2.23
   3   5  -2    5.88    3.14
  -3   5   2   10.46    3.62
  -3   5   2    2.00    2.02
  -3   5   2    2.77    1.80
   3   5  -2    1.25    2.70
   2  -5  -2   67.43    9.48
   2  -5  -2   72.37    8.57
  -2  -5   2   53.30    8.56
   2  -5  -2   66.71    7.13
  -2  -5   2   74.50    9.13
   2  -5  -2   75.27   10.61
   2   5  -2   78.47   11.63
  -2   5   2   71.00    8.75
  -2   5   2   65.68   10.29
  -2   5   2   79.97    9.79
   2   5  -2   60.87    8.44
   2   5  -2   75.50   11.04
   1  -5  -2    6.94    2.32
  -1  -5   2    2.43    1.73
  -1  -5   2    3.51    1.69
   1  -5  -2    4.39    1.97
   1  -5  -2    8.73    3.28
   1  -5  -2    8.12    3.70
   1   5  -2   10.56    3.86
   1   5  -2    5.15    2.41
  -1   5   2    8.10    3.45
  -1   5   2    3.47    2.03
   1   5  -2    5.49    3.01
  -1   5   2    5.65    2.65
   0  -5   2   27.93    5.43
   0  -5  -2   21.23    4.46
   0  -5  -2   22.06    3.95
   0  -5  -2   19.21    5.09
   0  -5   2   18.25    4.72
   0  -5   2   21.46    3.92
   0  -5  -2   24.68    5.74
   0   5  -2   20.51    5.15
   0   5  -2   20.36    5.13
   0   5   2   23.32    4.58
   0   5   2   15.31    3.67
   0   5   2   18.48    5.33
   0   5  -2   22.91    5.71
   0   5   2   21.44    4.76
  -1  -5  -2   38.01    7.29
  -1  -5  -2   43.34    5.52
   1  -5   2   56.24    8.08
   1  -5   2   45.53    7.76
   1  -5   2   42.68    5.12
  -1  -5  -2   38.24    6.61
  -1  -5  -2   42.46    7.37
  -1   5  -2   38.39    6.99
   1   5   2   30.47    6.73
  -1   5  -2   48.76    8.55
  -1   5  -2   37.71    7.33
   1   5   2   39.80    5.73
   1   5   2   40.55    7.08
   1   5   2   43.47    6.41
  -2  -5  -2   -2.73    1.47
  -2  -5  -2    0.36    1.57
   2  -5   2    0.32    1.45
   2  -5   2   -0.10    1.49
  -2  -5  -2   -3.36    1.40
  -2  -5  -2    1.27    1.29
  -2   5  -2   -0.71    1.80
   2   5   2   -0.89    1.82
   2   5   2   -0.05    1.56
  -2   5  -2   -1.50    1.79
   2   5   2    0.37    1.76
  -2   5  -2    1.42    2.18
   2   5   2   -2.32    1.37
   3  -5   2   51.53    7.99
  -3  -5  -2   44.22    7.01
  -3  -5  -2   53.11    9.49
  -3  -5  -2   43.75    7.60
   3  -5   2   50.18    8.15
  -3  -5  -2   53.80    8.08
   3   5   2   41.99    7.05
  -3   5  -2   56.42    9.54
   3   5   2   38.32    7.36
   3   5   2   48.98    7.09
  -3   5  -2   49.20    6.40
  -3   5  -2   64.32    9.88
  -3   5  -2   46.94    8.63
   4  -5   2    1.04    1.73
  -4  -5  -2   -1.37    1.53
   4  -5   2    1.81    1.94
  -4  -5  -2   -0.29    1.55
  -4  -5  -2    2.50    1.92
  -4  -5  -2   -0.44    1.94
  -4   5  -2   -1.14    2.01
  -4   5  -2    0.43    2.04
   4   5   2    1.02    2.25
   4   5   2   -0.28    1.93
   4   5   2   -1.86    1.68
  -4   5  -2   -0.37    1.93
  -4   5  -2    0.53    2.09
   5  -5   2   51.50    9.12
  -5  -5  -2   52.23    9.51
  -5  -5  -2   39.19    7.25
   5  -5   2   57.90    8.58
  -5  -5  -2   34.82    6.07
  -5  -5  -2   46.71    8.80
  -5   5  -2   38.82    7.99
  -5   5  -2   49.10    9.39
   5   5   2   34.29    7.49
  -5   5  -2   39.26    5.97
  -5   5  -2   32.51    7.81
   5   5   2   43.53    7.63
   5   5   2   37.50    6.53
  -6  -5  -2   25.07    6.21
   6  -5   2   32.09    5.53
  -6  -5  -2   33.44    7.56
   6  -5   2   28.31    6.29
  -6  -5  -2   39.12    7.65
  -6  -5  -2   32.28    5.59
  -6   5  -2   29.04    7.31
  -6   5  -2   28.57    6.90
   6   5   2   31.60    6.56
  -6   5  -2   22.44    4.50
   6   5   2   28.66    6.57
  -6   5  -2   28.27    6.66
   6   5   2   25.55    7.30
   7  -5   2    3.10    2.86
  -7  -5  -2    3.71    2.73
  -7  -5  -2    9.56    3.56
  -7  -5  -2    4.74    2.88
  -7   5  -2    1.99    3.36
   7   5   2    5.50    4.42
   7   5   2    0.73    2.40
  -7   5  -2    2.70    2.19
   7   5   2    6.73    3.48
  -7   5  -2    2.51    3.65
  -8  -5  -2   96.34   13.73
  -8  -5  -2   84.81   12.79
  -8  -5  -2   92.45   12.55
   8  -5   2   97.18   13.10
  -8   5  -2  113.21    9.46
  -8   5  -2   90.71   12.91
  -8   5  -2   66.18   11.50
   8   5   2   70.61   10.79
   8   5   2  107.58   15.99
  -9  -5  -2    2.66    2.68
  -9  -5  -2    4.41    2.90
   9  -5   2    1.51    3.22
  -9  -5  -2    0.12    2.28
  -9   5  -2    0.64    2.40
   9   5   2   -2.70    3.29
   9   5   2   -1.31    2.45
  -9   5  -2   -2.91    2.62
  -9   5  -2   -3.96    2.69
 -10  -5  -2   10.45    4.64
 -10  -5  -2   16.86    5.93
  10  -5   2    7.52    4.24
 -10  -5  -2   12.63    4.40
  10   5   2   11.36    5.85
  10   5   2   15.87    5.47
 -10   5  -2   20.01    5.30
 -10   5  -2   15.59    5.86
 -10   5  -2   12.65    3.76
 -11  -5  -2    5.36    3.05
 -11  -5  -2   -1.64    2.87
  11  -5   2    6.57    4.33
 -11  -5  -2    1.11    3.10
  11   5   2    4.59    4.58
 -11   5  -2    2.47    2.98
 -11   5  -2    0.85    4.05
  11   5   2    1.80    3.20
 -11   5  -2    2.29    3.59
  12  -5   2    9.57    3.96
 -12  -5  -2    3.96    3.71
 -12  -5  -2   12.27    4.58
 -12  -5  -2    3.40    4.73
  12   5   2    3.30    4.82
 -12   5  -2    0.18    3.82
 -12   5  -2    2.69    4.45
  12   5   2   -0.29    3.77
 -12   5  -2    1.61    3.73
  13  -5   2    2.26    3.08
 -13  -5  -2    0.64    3.36
 -13  -5  -2   -3.21    5.22
  13  -5   2   -7.83    3.41
  13  -5   2    1.83    3.64
 -13  -5  -2    2.04    3.35
  13   5   2    4.96    4.11
  13   5   2    5.21    3.88
 -13   5  -2    0.04    2.97
 -14  -5  -2    0.61    3.61
  14  -5   2   -2.89    4.18
 -14  -5  -2   -1.86    3.70
  14  -5   2   -1.55    4.08
 -14  -5  -2    3.72    4.23
  14   5   2   -0.08    5.23
  14   5   2    6.07    5.10
 -14   5  -2    7.42    4.19
 -15  -5  -2   -7.90    3.44
  15  -5   2    1.69    4.26
 -15  -5  -2   -1.36    3.94
  15  -5   2   -6.81    3.78
 -15   5  -2    1.88    4.13
  15   5   2   -0.17    3.80
  15   5   2   -0.44    4.83
  14  -6  -2    1.02    4.73
 -14  -6   2    8.02    4.32
  14  -6  -2   -4.58    3.44
  14  -6  -2   -0.93    4.27
 -14  -6   2   -1.60    3.62
  14   6  -2   -7.66    4.06
 -14   6   2    3.08    3.67
  14   6  -2   13.06    5.87
 -13  -6   2    1.07    3.38
 -13  -6   2   -1.96    3.65
  13  -6  -2    0.41    4.07
  13  -6  -2   -3.16    3.17
  13  -6  -2   -3.54    3.74
  13   6  -2   -0.30    3.85
  13   6  -2    5.78    4.57
 -13   6   2    4.59    4.50
 -13   6   2   -5.14    3.40
  12  -6  -2   -5.65    3.93
  12  -6  -2    0.81    3.21
  12  -6  -2    1.01    3.62
 -12  -6   2   -5.14    2.93
 -12  -6   2    0.00    3.36
  12   6  -2   -6.57    3.43
  12   6  -2    2.20    4.59
 -12   6   2   -5.68    3.92
 -12   6   2   -2.29    3.67
 -12   6   2    0.37    3.05
 -11  -6   2   14.52    5.80
  11  -6  -2    7.16    4.19
 -11  -6   2    3.01    2.99
  11  -6  -2    9.07    4.41
 -11   6   2    5.37    4.05
 -11   6   2    2.77    3.83
 -11   6   2   10.01    5.25
  11   6  -2    4.03    3.90
  11   6  -2    7.10    6.00
  10  -6  -2   -2.60    2.91
 -10  -6   2    3.04    3.02
 -10  -6   2    0.51    2.87
  10  -6  -2    2.06    2.91
  10   6  -2    2.83    3.44
 -10   6   2   -1.24    2.95
 -10   6   2   -1.99    3.00
  10   6  -2    2.33    3.36
 -10   6   2   -7.41    2.69
   9  -6  -2    0.94    2.91
  -9  -6   2   -1.34    2.86
  -9  -6   2    0.19    3.16
   9  -6  -2   -0.86    3.31
   9   6  -2   -3.30    3.26
   9   6  -2   -3.01    3.24
  -9   6   2    4.98    3.40
  -9   6   2   -1.62    3.46
  -9   6   2    3.15    2.89
   8  -6  -2   23.80    6.26
   8  -6  -2   18.95    6.40
  -8  -6   2   28.84    7.30
  -8  -6   2   16.05    5.35
  -8   6   2   24.00    5.50
   8   6  -2   19.35    6.60
  -8   6   2   32.56    7.94
  -8   6   2   33.19    7.20
   8   6  -2   26.46    6.93
   7  -6  -2   -1.25    2.32
   7  -6  -2    2.97    2.54
  -7  -6   2    3.33    2.45
  -7  -6   2    0.12    2.35
  -7   6   2    0.08    2.12
  -7   6   2   -1.16    2.21
   7   6  -2    0.78    3.02
   7   6  -2   -4.10    2.98
  -7   6   2    6.14    3.62
   6  -6  -2   13.79    4.12
   6  -6  -2    2.82    2.28
  -6  -6   2   11.80    4.37
  -6  -6   2   15.06    4.63
   6  -6  -2   10.10    4.06
   6   6  -2    7.40    4.08
  -6   6   2    9.32    4.46
   6   6  -2   16.64    5.83
  -6   6   2    5.57    3.51
  -6   6   2   12.04    4.24
   5  -6  -2   12.83    4.38
  -5  -6   2    7.99    3.49
  -5  -6   2   11.51    4.39
   5  -6  -2   10.49    5.19
   5  -6  -2    8.78    3.09
  -5   6   2   13.84    4.71
   5   6  -2   14.76    5.32
  -5   6   2   11.93    4.29
   5   6  -2    8.52    4.12
  -5   6   2    9.98    4.81
   4  -6  -2   10.37    4.29
  -4  -6   2    2.37    2.62
   4  -6  -2    5.60    3.23
  -4  -6   2    6.64    4.02
   4  -6  -2    8.10    3.27
  -4   6   2    3.48    2.65
  -4   6   2    9.59    4.04
   4   6  -2    3.56    2.57
   4   6  -2    7.76    3.55
  -4   6   2    3.54    2.76
  -3  -6   2    9.62    4.50
   3  -6  -2    9.37    3.56
   3  -6  -2    4.64    2.85
   3  -6  -2    8.73    2.77
  -3  -6   2    8.23    3.31
   3   6  -2    6.11    3.17
   3   6  -2    4.48    3.05
   3   6  -2   13.13    4.38
  -3   6   2    8.46    3.87
  -3   6   2   12.19    4.40
  -3   6   2   12.42    4.24
  -2  -6   2    6.14    2.63
   2  -6  -2    6.07    3.09
  -2  -6   2    9.03    4.42
   2  -6  -2   16.76    5.34
   2  -6  -2   11.16    2.82
  -2   6   2   10.38    3.57
  -2   6   2   20.64    6.34
   2   6  -2    9.30    4.03
   2   6  -2    8.36    3.97
  -2   6   2   12.53    3.62
   2   6  -2   16.39    4.01
  -1  -6   2    5.70    4.09
   1  -6  -2    4.96    3.37
  -1  -6   2    1.41    1.75
  -1  -6   2    4.32    2.23
   1  -6  -2    5.10    2.47
   1  -6  -2    4.52    3.11
  -1   6   2    4.37    2.40
   1   6  -2    0.17    2.29
  -1   6   2    5.73    2.86
   1   6  -2    6.00    3.30
   1   6  -2    3.94    2.86
  -1   6   2    3.42    2.52
   0  -6   2   28.42    5.64
   0  -6  -2   20.24    4.24
   0  -6   2   40.83    8.60
   0  -6  -2   22.50    6.31
   0  -6  -2   27.68    6.86
   0   6  -2   26.14    6.61
   0   6   2   28.01    5.46
   0   6   2   24.81    7.01
   0   6   2   20.04    4.74
   0   6  -2   24.08    5.79
   0   6  -2   27.44    7.48
  -1  -6  -2   -1.16    1.96
   1  -6   2    1.48    2.68
   1  -6   2    0.13    2.07
  -1  -6  -2    2.39    2.09
  -1  -6  -2    2.65    2.35
  -1   6  -2    2.59    2.53
  -1   6  -2   -2.14    2.25
   1   6   2    4.02    2.41
   1   6   2    0.35    2.46
   1   6   2    1.11    2.49
  -1   6  -2    5.77    3.70
  -2  -6  -2   38.20    7.57
  -2  -6  -2   44.89    7.77
   2  -6   2   40.38    8.08
   2  -6   2   40.36    7.30
  -2  -6  -2   36.83    8.18
   2   6   2   45.16    8.01
   2   6   2   48.68    7.60
  -2   6  -2   37.54    8.27
  -2   6  -2   34.08    8.13
  -2   6  -2   33.33    7.73
   2   6   2   37.92    8.48
  -3  -6  -2    2.13    2.12
  -3  -6  -2    2.65    2.44
   3  -6   2    0.25    1.97
  -3  -6  -2    0.99    2.23
   3  -6   2    1.51    2.11
   3   6   2    3.31    3.10
   3   6   2    1.62    2.46
  -3   6  -2    1.90    2.96
  -3   6  -2    2.36    3.02
   3   6   2   -2.32    2.24
  -3   6  -2    2.85    2.98
  -4  -6  -2   29.83    6.37
   4  -6   2   29.84    6.90
  -4  -6  -2   32.48    8.58
  -4  -6  -2   28.76    6.52
  -4  -6  -2   33.15    6.60
   4  -6   2   23.88    5.33
   4   6   2   24.68    5.97
  -4   6  -2   22.80    6.51
  -4   6  -2   20.36    5.97
   4   6   2   28.62    5.73
   4   6   2   19.47    5.74
  -4   6  -2   17.93    5.96
  -5  -6  -2    3.39    3.18
  -5  -6  -2    6.48    3.22
  -5  -6  -2    0.43    2.56
   5  -6   2   -0.67    2.49
  -5  -6  -2   -0.41    2.06
   5  -6   2    2.77    2.46
  -5   6  -2   -0.03    2.64
  -5   6  -2    6.14    3.05
  -5   6  -2    5.73    3.44
   5   6   2    1.27    2.48
   5   6   2    0.43    2.69
   5   6   2    1.00    2.64
  -6  -6  -2   20.16    5.70
  -6  -6  -2   17.66    5.14
   6  -6   2   17.02    5.23
  -6  -6  -2   24.62    6.47
  -6  -6  -2   22.61    6.43
   6   6   2   14.41    4.33
   6   6   2   24.66    6.80
  -6   6  -2   30.11    7.16
   6   6   2   21.78    5.23
  -6   6  -2    6.99    3.78
  -6   6  -2   25.35    7.24
  -7  -6  -2    6.96    4.43
  -7  -6  -2   10.14    4.44
   7  -6   2    7.90    4.28
  -7  -6  -2    1.19    2.23
  -7   6  -2    9.39    3.75
   7   6   2    6.98    4.01
  -7   6  -2    2.24    2.84
   7   6   2    7.32    3.78
   7   6   2   11.03    4.59
  -8  -6  -2    2.60    2.66
  -8  -6  -2    1.14    3.04
   8  -6   2   -0.50    3.06
  -8  -6  -2    2.62    3.04
   8   6   2    0.24    2.57
  -8   6  -2   -2.28    3.04
   8   6   2   -6.55    2.37
  -8   6  -2   -0.09    2.80
   8   6   2    4.33    3.67
  -9  -6  -2    0.19    2.81
  -9  -6  -2    1.51    3.25
  -9  -6  -2   -0.94    3.15
   9  -6   2    4.10    3.71
   9   6   2    9.96    4.79
   9   6   2    7.29    3.62
   9   6   2    3.08    4.38
  -9   6  -2    0.25    2.87
  -9   6  -2    3.27    3.68
 -10  -6  -2    6.23    4.11
  10  -6   2    7.81    4.49
 -10  -6  -2   13.07    4.64
 -10  -6  -2    2.82    3.56
  10   6   2   14.17    4.80
  10   6   2   10.61    4.74
 -10   6  -2    4.75    4.29
  10   6   2    2.50    5.14
 -10   6  -2    9.19    5.09
 -11  -6  -2    2.82    3.42
  11  -6   2    0.14    3.90
 -11  -6  -2    1.46    3.25
 -11  -6  -2    1.42    3.21
  11   6   2   -1.26    4.07
 -11   6  -2    4.96    3.72
  11   6   2   -0.85    4.24
 -11   6  -2   -0.84    3.13
  12  -6   2   21.05    5.96
 -12  -6  -2    4.47    4.45
  12  -6   2   11.91    4.83
 -12  -6  -2   16.71    5.64
 -12  -6  -2   10.99    5.02
 -12   6  -2   10.59    5.29
  12   6   2   11.34    7.39
  12   6   2    7.16    4.58
 -12   6  -2   21.20    6.97
 -13  -6  -2   -1.81    3.33
  13  -6   2    2.57    3.29
 -13  -6  -2    3.63    3.96
  13  -6   2   -1.35    3.97
 -13  -6  -2    0.82    3.34
  13   6   2   -6.62    4.45
 -13   6  -2    1.73    3.71
 -13   6  -2   -1.99    4.60
  13   6   2   -0.97    4.07
 -12  -7   2    1.55    4.01
  12  -7  -2   -0.37    3.71
 -12  -7   2    2.32    4.26
  12  -7  -2   -2.69    3.40
 -12   7   2   -1.11    4.52
  12   7  -2    4.21    4.64
 -12   7   2    8.89    4.92
 -11  -7   2    2.31    3.64
 -11  -7   2   -1.73    3.80
  11  -7  -2    5.40    4.05
  11  -7  -2   -0.23    3.54
 -11   7   2    2.94    4.51
  11   7  -2    7.19    4.81
 -11   7   2   -1.41    3.49
 -10  -7   2   16.80    5.52
  10  -7  -2   11.86    5.10
  10  -7  -2   12.18    5.46
 -10  -7   2   13.33    4.22
 -10   7   2    5.09    3.87
  10   7  -2    5.24    4.69
 -10   7   2   12.29    5.24
  10   7  -2    8.11    5.32
  -9  -7   2    0.30    2.87
   9  -7  -2   -0.89    3.36
   9  -7  -2    1.84    3.39
  -9  -7   2    2.71    3.53
  -9   7   2   -0.63    3.62
  -9   7   2  -10.84    3.14
   9   7  -2    0.72    3.68
   9   7  -2    1.61    4.07
   8  -7  -2    6.29    5.03
  -8  -7   2   29.40    7.37
   8  -7  -2   20.36    6.06
  -8  -7   2   16.99    6.32
   8   7  -2   13.66    6.45
  -8   7   2   16.48    6.14
   8   7  -2   12.25    5.33
  -8   7   2   12.42    4.86
  -7  -7   2   -5.45    2.64
  -7  -7   2    4.02    3.51
   7  -7  -2    4.31    3.64
   7  -7  -2    1.42    2.64
   7   7  -2   -1.38    3.44
  -7   7   2   -2.83    3.22
   7   7  -2    2.79    3.63
  -7   7   2    1.41    2.87
   6  -7  -2    0.35    2.72
   6  -7  -2    5.04    2.83
  -6  -7   2    5.23    2.91
   6   7  -2   -0.26    3.13
  -6   7   2    5.49    3.17
   6   7  -2    2.58    4.00
  -6   7   2    2.47    3.65
  -5  -7   2   10.01    4.02
   5  -7  -2    8.35    4.07
   5  -7  -2    7.75    3.29
  -5  -7   2    4.65    3.46
   5  -7  -2   15.01    3.89
   5   7  -2   -0.81    2.86
  -5   7   2    4.85    4.21
  -5   7   2    3.52    3.99
   5   7  -2   -0.72    3.73
   4  -7  -2    6.68    4.02
  -4  -7   2    1.86    2.38
   4  -7  -2    0.83    2.60
  -4  -7   2    0.29    2.36
   4  -7  -2    4.49    3.06
  -4   7   2    4.28    3.20
   4   7  -2    6.04    3.53
   4   7  -2    7.00    3.31
  -4   7   2    3.93    3.11
  -3  -7   2    0.61    2.74
   3  -7  -2   -3.89    2.33
   3  -7  -2    1.46    2.93
   3   7  -2    0.87    2.98
  -3   7   2   -5.39    2.51
  -3   7   2    0.83    3.11
   3   7  -2   -2.36    3.30
   2  -7  -2   10.95    4.04
   2  -7  -2    4.05    2.96
  -2  -7   2    6.82    3.21
   2   7  -2    0.08    2.70
  -2   7   2   11.76    5.61
  -2   7   2    3.94    2.90
   2   7  -2    6.35    3.81
   1  -7  -2    6.04    3.47
   1  -7  -2    5.82    3.32
  -1  -7   2    7.16    4.18
   1   7  -2    9.88    5.09
  -1   7   2    4.17    3.36
   1   7  -2    6.86    3.67
   1   7  -2   13.75    5.13
  -1   7   2    9.41    4.72
   0  -7  -2   10.22    4.42
   0  -7   2    7.88    3.73
   0  -7  -2    8.94    3.56
   0  -7   2   11.50    3.52
   0   7  -2   16.93    5.27
   0   7   2    8.95    4.14
   0   7  -2   11.62    4.75
   0   7  -2    9.70    4.17
   0   7   2    5.13    3.83
  -1  -7  -2    1.29    2.54
  -1  -7  -2    5.26    3.69
   1  -7   2    5.09    3.60
   1  -7   2    8.34    3.30
   1   7   2    0.23    3.05
  -1   7  -2    0.16    2.85
  -1   7  -2    7.45    4.90
  -1   7  -2    5.24    3.78
   1   7   2    9.13    4.13
   2  -7   2   -0.09    2.24
   2  -7   2   -3.22    2.23
  -2  -7  -2    3.57    2.95
  -2  -7  -2   -6.16    2.12
   2   7   2    3.44    3.49
  -2   7  -2   -2.71    2.94
  -2   7  -2    2.07    3.02
   2   7   2   -1.71    2.80
  -2   7  -2    3.94    2.98
   3  -7   2    5.98    2.77
  -3  -7  -2    4.25    2.71
  -3  -7  -2   -5.85    2.27
   3  -7   2    5.39    2.99
  -3  -7  -2   -0.69    2.88
  -3   7  -2    2.46    3.29
  -3   7  -2    1.41    3.57
   3   7   2    3.70    2.76
  -3   7  -2    4.39    3.48
   3   7   2    0.41    4.06
   4  -7   2   10.54    3.90
  -4  -7  -2    0.44    3.15
  -4  -7  -2   -0.54    2.75
  -4  -7  -2    6.47    3.14
   4  -7   2    0.28    2.45
  -4   7  -2    1.80    3.35
  -4   7  -2    0.72    2.98
   4   7   2    3.31    2.91
  -4   7  -2    1.89    3.35
   4   7   2   -0.57    3.18
  -5  -7  -2    2.04    2.67
   5  -7   2   -4.51    2.11
  -5  -7  -2    0.53    2.56
  -5  -7  -2    2.13    3.66
   5  -7   2    0.63    2.84
   5   7   2    0.49    2.45
  -5   7  -2    5.77    4.71
   5   7   2    0.69    3.04
  -5   7  -2    1.42    3.66
  -5   7  -2    2.41    2.99
  -6  -7  -2   13.17    4.78
  -6  -7  -2    9.11    4.04
   6  -7   2   13.83    5.16
  -6   7  -2   -1.41    2.93
   6   7   2    9.28    5.35
  -6   7  -2    3.48    3.73
   6   7   2    2.54    3.26
   7  -7   2    0.57    3.21
  -7  -7  -2    0.78    3.22
  -7  -7  -2    0.57    2.85
  -7   7  -2    5.18    4.05
   7   7   2    0.20    3.47
  -7   7  -2    3.39    3.69
   7   7   2   -5.69    2.96
  -8  -7  -2   30.72    8.24
  -8  -7  -2   23.96    6.97
   8  -7   2    9.21    5.79
  -8   7  -2   10.76    4.93
   8   7   2   19.60    5.23
   8   7   2   30.69    8.80
  -8   7  -2   15.06    5.07
   9  -7   2    0.19    3.95
  -9  -7  -2    8.43    4.23
  -9  -7  -2    2.66    4.02
  -9   7  -2   -6.96    3.20
   9   7   2    2.01    3.91
   9   7   2   -3.46    3.89
  -9   7  -2    2.31    3.86
  10  -7   2   12.23    5.13
 -10  -7  -2   -0.12    4.18
 -10  -7  -2    2.31    4.13
 -10   7  -2    1.21    3.88
  10   7   2   10.40    5.70
 -10   7  -2   -2.37    3.99
  10   7   2    2.16    4.19
 -11  -7  -2    8.94    4.99
  11  -7   2    4.80    4.81
 -11  -7  -2    3.08    4.60
  11  -7   2    3.44    4.35
 -11   7  -2    4.60    4.12
 -11   7  -2    4.68    4.38
  11   7   2   19.12    6.20
  11   7   2    5.67    5.23
  12   7   2    4.57    4.49
   9  -8  -2    2.35    3.37
  -9  -8   2   -0.38    3.65
  -9  -8   2    2.88    3.88
   9  -8  -2    1.12    3.95
   9   8  -2   -1.59    4.55
  -9   8   2   -3.23    3.65
   8  -8  -2    7.70    4.00
   8  -8  -2    0.70    3.79
  -8  -8   2    8.13    4.38
  -8  -8   2    2.73    3.24
   8   8  -2   11.53    6.36
   8   8  -2    2.95    5.39
  -8   8   2   -0.65    3.85
  -7  -8   2    1.92    3.56
   7  -8  -2    1.94    3.36
   7  -8  -2   -7.98    3.07
  -7  -8   2    0.73    2.75
   7   8  -2   10.19    4.86
  -7   8   2    3.05    4.71
   7   8  -2    9.02    5.54
  -6  -8   2   15.12    5.18
   6  -8  -2   26.21    8.73
  -6   8   2    5.11    4.44
   6   8  -2   16.74    6.03
   6   8  -2   26.50    7.74
   5  -8  -2    4.63    4.82
  -5  -8   2    4.56    3.53
  -5   8   2   -1.02    3.61
   5   8  -2   -3.97    3.28
   5   8  -2    0.64    4.22
   4  -8  -2    3.02    3.19
  -4  -8   2    2.63    2.91
   4  -8  -2    1.38    2.88
   4   8  -2   -1.93    4.01
   4   8  -2   -2.61    3.74
  -4   8   2   -1.83    3.49
   3  -8  -2    8.71    4.86
  -3  -8   2   11.75    5.84
   3  -8  -2    8.60    3.59
   3   8  -2    7.54    5.26
  -3   8   2    0.53    3.93
   3   8  -2   13.24    5.56
   2  -8  -2    4.75    4.05
  -2  -8   2   -1.74    2.58
   2  -8  -2    1.70    3.02
   2   8  -2    1.97    3.38
  -2   8   2    0.80    3.42
   2   8  -2    1.51    3.95
  -1  -8   2   17.16    6.66
   1  -8  -2   17.75    5.51
   1  -8  -2   12.07    4.98
  -1   8   2   24.52    8.23
   1   8  -2   12.13    4.83
   1   8  -2   12.02    5.58
   0  -8   2    5.23    3.87
   0  -8  -2   -3.11    3.00
   0  -8  -2   -2.68    3.32
   0   8   2    0.36    3.57
   0   8  -2   -4.89    3.59
   0   8  -2    2.59    3.48
   1  -8   2    7.28    3.63
  -1  -8  -2    6.69    4.37
  -1  -8  -2   -1.57    3.16
  -1   8  -2    7.92    5.19
   1   8   2    2.77    3.81
  -1   8  -2   12.14    5.70
   2  -8   2   -4.50    2.77
  -2  -8  -2   -0.02    3.63
  -2  -8  -2    1.09    3.07
  -2   8  -2    7.59    3.96
   2   8   2    1.66    3.73
  -2   8  -2   -5.07    3.75
  -3  -8  -2    1.54    3.61
   3  -8   2    3.71    3.70
   3  -8   2    5.47    2.99
  -3  -8  -2    8.17    4.07
  -3   8  -2    5.54    3.86
   3   8   2    6.76    5.15
  -3   8  -2   12.95    5.09
  -3   8  -2    6.16    4.17
  -4  -8  -2    2.41    3.48
   4  -8   2   -3.36    2.49
   4  -8   2    5.25    3.21
  -4  -8  -2    3.51    3.33
  -4   8  -2   -2.59    3.52
  -4   8  -2    1.22    3.30
  -4   8  -2    5.60    4.00
   4   8   2   -4.16    4.17
  -5  -8  -2   20.41    6.26
   5  -8   2   -0.56    3.27
  -5   8  -2   18.12    5.93
  -5   8  -2   15.00    6.56
   5   8   2    6.05    4.48
  -6  -8  -2    1.23    3.57
   6  -8   2    0.02    3.91
  -6  -8  -2    3.48    3.54
   6   8   2    1.29    4.21
  -6   8  -2    3.36    4.14
  -6   8  -2   -0.22    3.63
  -7  -8  -2   12.68    5.29
  -7  -8  -2   10.25    5.11
   7  -8   2   16.80    6.04
  -7   8  -2   10.45    5.60
   7   8   2    7.58    5.66
  -7   8  -2    5.39    4.94
   8  -8   2    1.65    4.52
  -8  -8  -2    5.98    3.98
  -8  -8  -2   -3.74    3.45
   8   8   2    3.41    4.65
  -8   8  -2    6.38    4.27
  -8   8  -2   -1.24    4.06
  -9  -8  -2    1.18    4.15
   9  -8   2    4.35    3.39
   9  -8   2    2.82    3.98
  -9  -8  -2   -5.11    3.61
  -4  -9   2   -2.00    3.28
   4  -9  -2   -2.92    4.78
  -4  -9   2    3.27    3.54
  -4   9   2    0.50    5.00
   4   9  -2    3.65    4.27
  -3  -9   2    3.63    3.21
   3  -9  -2    7.91    5.13
  -3  -9   2   10.87    4.57
   3  -9  -2   -0.83    3.60
   3   9  -2   -5.05    4.00
  -3   9   2    0.02    3.96
   3   9  -2   -2.93    4.06
  -2  -9   2   -3.84    3.32
   2  -9  -2   -1.49    3.43
   2  -9  -2    1.24    4.34
  -2   9   2   -5.41    3.79
   2   9  -2    4.38    4.11
   2   9  -2   -2.43    3.76
   1  -9  -2   -0.49    3.31
  -1  -9   2   -0.68    3.27
   1  -9  -2    5.54    3.82
   1   9  -2   -5.21    4.27
   1   9  -2   -1.18    4.45
  -1   9   2   -1.75    3.69
   0  -9  -2   -2.68    3.73
   0  -9   2   -1.33    3.06
   0   9   2   -0.04    3.95
   0   9  -2   -3.69    4.40
   0   9  -2    7.96    5.08
   1  -9   2    5.04    3.42
  -1  -9  -2    2.66    3.51
  -1  -9  -2    4.16    3.78
  -1   9  -2    1.12    4.48
  -1   9  -2    5.52    4.54
   1   9   2    4.32    4.21
   2  -9   2   -3.67    3.10
  -2  -9  -2   -7.63    3.43
  -2  -9  -2    1.10    3.23
  -2   9  -2   -6.49    3.98
  -2   9  -2   -0.42    4.34
   2   9   2    0.02    3.44
   3  -9   2   -2.91    3.31
  -3  -9  -2    7.15    3.95
  -3  -9  -2    0.82    3.56
  -3   9  -2   -4.29    4.15
   3   9   2    2.80    5.07
  -3   9  -2    2.61    4.52
  -4   9  -2    2.55    4.75
  19   0  -3   20.66    7.22
  19   0  -3   36.03    9.80
  18   0  -3   -2.20    3.93
  18   0  -3   -3.14    3.61
 -18   0   3   -1.06    4.25
 -18   0   3   -2.31    3.74
  18   0  -3    3.97    4.51
 -17   0   3    9.62    4.04
  17   0  -3   13.37    4.88
  17   0  -3    7.62    4.38
  17   0  -3   15.44    5.34
 -16   0   3    0.83    3.62
  16   0  -3   -1.95    2.87
 -16   0   3   -1.12    3.49
  16   0  -3    4.28    3.84
  16   0  -3   -1.82    3.16
  15   0  -3  130.44   16.87
 -15   0   3  123.37   17.04
 -15   0   3   62.98   10.80
  15   0  -3  137.33   15.77
  15   0  -3   94.52   13.24
 -14   0   3    5.35    3.54
  14   0  -3    0.14    2.64
 -14   0   3   -3.83    2.63
  14   0  -3    0.27    2.79
  14   0  -3   -3.81    2.79
 -13   0   3   32.55    7.11
  13   0  -3   29.71    6.69
 -13   0   3   21.30    5.69
  13   0  -3   16.86    4.51
  13   0  -3   26.92    6.62
 -12   0   3   -0.90    2.08
 -12   0   3    1.31    2.37
  12   0  -3    1.53    2.74
  12   0  -3    2.99    2.36
  12   0  -3   -1.80    1.87
 -12   0   3    0.08    1.93
 -11   0   3   81.33   11.39
  11   0  -3   78.18   10.33
  11   0  -3   68.15   10.07
 -11   0   3   72.57   10.75
  11   0  -3   56.75    9.31
  10   0  -3   -0.16    1.61
 -10   0   3    0.46    1.08
 -10   0   3   -3.37    1.41
  10   0  -3    0.98    1.93
  10   0  -3   -0.20    1.75
 -10   0   3   -1.13    1.54
 -10   0   3    0.43    2.23
  -9   0   3  154.99   10.17
  -9   0   3  102.53    8.13
  -9   0   3  156.53    6.56
   9   0  -3  161.32   10.68
  -9   0   3  152.12   11.06
   9   0  -3  158.38    7.04
   9   0  -3  156.79   10.69
  -8   0   3    0.27    1.88
   8   0  -3    1.51    1.56
  -8   0   3    1.87    1.04
  -8   0   3    1.62    1.33
   8   0  -3   -1.31    1.13
   8   0  -3    2.16    1.54
  -8   0   3   -3.65    1.14
   8   0  -3    0.53    1.14
  -7   0   3   -0.47    0.81
   7   0  -3    0.87    1.28
   7   0  -3   -1.12    1.02
  -7   0   3   -0.29    1.10
  -7   0   3    0.28    1.18
   7   0  -3    0.31    1.33
   7   0  -3   -0.96    1.09
  -7   0   3   -2.18    0.99
  -6   0   3    1.39    1.24
   6   0  -3   -0.58    0.93
  -6   0   3   -0.89    0.62
   6   0  -3    0.21    1.12
   6   0  -3   -0.56    0.96
   6   0  -3    0.08    0.86
  -6   0   3    0.63    1.08
  -6   0   3   -0.33    1.10
  -5   0   3   95.39    6.57
  -5   0   3  103.70    6.51
  -5   0   3  103.32    4.90
   5   0  -3   96.36    6.73
   5   0  -3   88.89    6.13
   5   0  -3   97.29    5.51
  -5   0   3   96.64    5.73
   5   0  -3   97.60    5.18
  -4   0   3    0.14    0.74
  -4   0   3   -0.33    1.25
  -4   0   3    1.13    0.86
   4   0  -3    2.11    1.14
   4   0  -3   -0.22    0.72
  -4   0   3    1.08    1.47
   4   0  -3   -0.01    0.94
   4   0  -3    1.52    0.78
  -3   0   3  344.97   10.30
   3   0  -3  366.01   10.67
  -3   0   3  355.30    7.59
   3   0  -3  355.33    9.15
   3   0  -3  343.69    7.37
   3   0  -3  355.06    9.01
  -3   0   3  356.68    8.91
  -3   0   3  368.76   10.49
   2   0  -3   -1.09    0.67
   2   0  -3    0.20    0.93
  -2   0   3   -0.84    1.19
   2   0  -3    0.51    0.66
  -2   0   3   -0.04    0.30
   2   0  -3    0.24    0.58
  -2   0   3    1.40    1.05
   1   0  -3  416.29    9.11
  -1   0   3  425.07    8.39
  -1   0   3  427.06    9.40
   1   0  -3  434.41    7.31
   1   0  -3  425.65    9.53
   0   0  -3   -0.27    0.36
   0   0   3   -0.32    0.72
   0   0  -3   -0.89    0.43
   0   0  -3    0.02    0.41
   0   0  -3    0.60    0.36
   0   0  -3    0.00    0.58
  -1   0  -3  511.95    8.81
  -1   0  -3  510.92    9.35
  -1   0  -3  500.80    9.23
  -1   0  -3  405.25    9.79
  -2   0  -3    0.01    0.44
  -2   0  -3   -0.16    0.62
  -2   0  -3    1.36    0.86
  -2   0  -3    0.10    0.60
  -2   0  -3    0.38    0.45
  -2   0  -3   -0.22    0.55
  -3   0  -3  644.24   14.22
   3   0   3  682.27   12.97
  -3   0  -3  596.79   14.70
  -3   0  -3  651.94   12.38
  -3   0  -3  658.97   15.42
  -3   0  -3  668.05   13.29
  -4   0  -3    0.30    1.28
   4   0   3    0.66    1.11
  -4   0  -3   -0.50    0.80
  -4   0  -3    0.65    0.99
   4   0   3   -0.86    0.68
  -4   0  -3   -0.32    0.79
  -4   0  -3    0.11    1.04
   5   0   3   47.02    5.38
  -5   0  -3   55.88    6.22
  -5   0  -3   49.63    6.78
  -5   0  -3   51.09    3.66
   5   0   3   53.69    6.29
  -5   0  -3   51.71    6.67
  -6   0  -3   -0.91    1.19
   6   0   3    1.56    1.49
  -6   0  -3   -1.94    1.15
  -6   0  -3    1.29    0.87
  -6   0  -3   -0.23    1.31
   6   0   3    1.47    1.09
  -7   0  -3    2.18    1.96
   7   0   3    3.74    1.91
   7   0   3    2.29    1.68
  -7   0  -3    2.73    1.23
  -7   0  -3    3.02    1.89
  -7   0  -3    3.68    1.92
  -8   0  -3   -0.76    0.95
   8   0   3    3.48    1.95
  -8   0  -3    0.28    1.48
  -8   0  -3    2.61    2.04
  -8   0  -3    0.22    1.61
   8   0   3   -3.04    1.18
   8   0   3   -0.19    1.51
  -9   0  -3  346.95   15.78
   9   0   3  352.73   17.44
   9   0   3  344.09   16.69
  -9   0  -3  336.95   10.85
  -9   0  -3  351.72   16.79
  -9   0  -3  365.16   18.50
 -10   0  -3    0.74    1.88
 -10   0  -3    0.16    1.81
  10   0   3    1.52    2.24
  10   0   3    0.76    2.45
 -10   0  -3   -3.17    1.69
  10   0   3    1.03    1.74
 -11   0  -3    4.49    2.28
 -11   0  -3    1.65    2.14
  11   0   3    9.10    3.33
 -11   0  -3   11.83    4.66
  11   0   3    7.87    3.88
  11   0   3   11.52    4.58
 -12   0  -3   -2.70    2.26
  12   0   3   -0.53    2.24
 -12   0  -3   -0.90    2.46
 -12   0  -3   -1.58    2.39
  12   0   3   -4.25    2.69
  12   0   3    3.14    2.22
  13   0   3   16.33    5.93
 -13   0  -3   17.56    6.03
  13   0   3   16.67    5.53
 -13   0  -3    8.99    3.56
  13   0   3   14.02    3.95
 -13   0  -3    9.18    4.58
 -14   0  -3   -1.28    2.86
 -14   0  -3    0.13    2.99
 -14   0  -3    2.19    3.35
  14   0   3   -0.06    2.59
  14   0   3   -1.43    2.74
  14   0   3   -2.42    3.49
  15   0   3    6.85    3.60
  15   0   3    5.72    3.88
  15   0   3    7.45    4.42
 -15   0  -3   16.01    4.79
 -15   0  -3    5.99    3.94
  16   0   3  -12.19    3.32
  16   0   3    1.66    3.63
  16   0   3    4.95    3.23
 -16   0  -3    0.99    3.34
 -16   0  -3    2.55    3.63
 -17   0  -3   10.77    5.16
  17   0   3    4.00    5.01
  17   0   3   -0.06    3.84
  17   0   3    6.09    3.98
  18   0   3    1.18    4.35
 -18   0  -3   -3.36    4.04
  18   0   3    2.36    4.59
 -18  -1   3    0.30    3.75
 -18  -1   3    9.55    5.72
  18  -1  -3    5.95    4.66
  18  -1  -3    4.71    4.72
  18  -1  -3    9.94    4.87
 -18   1   3   12.70    5.60
  18   1  -3   -2.09    4.06
  18   1  -3    4.01    4.88
  18   1  -3    3.38    3.99
 -18   1   3   15.56    5.53
 -17  -1   3    7.17    5.03
  17  -1  -3    5.57    4.72
 -17  -1   3   13.13    5.28
  17  -1  -3    7.88    4.11
  17  -1  -3    4.03    4.15
 -17   1   3   14.25    4.87
  17   1  -3    1.02    3.88
  17   1  -3    6.78    4.54
  17   1  -3    8.13    4.75
 -17   1   3    9.13    4.57
  16  -1  -3   -1.10    3.38
  16  -1  -3    1.97    3.74
 -16  -1   3   -1.54    3.73
 -16  -1   3    3.85    3.59
  16  -1  -3    2.81    3.76
  16   1  -3    5.83    4.16
 -16   1   3   -1.68    3.66
 -16   1   3    2.33    3.81
  16   1  -3    6.51    3.47
  16   1  -3    1.62    3.76
 -15  -1   3   71.22   13.48
  15  -1  -3   56.81   10.16
 -15  -1   3   83.55   12.97
  15  -1  -3   56.37   11.12
  15  -1  -3   72.16   12.09
  15   1  -3   52.72   10.92
 -15   1   3   60.97   11.95
  15   1  -3   76.23   12.32
 -15   1   3   61.16    9.73
 -15   1   3   50.50    9.42
  15   1  -3   55.82   10.49
  14  -1  -3   12.72    5.12
 -14  -1   3    9.75    4.58
 -14  -1   3   10.86    3.79
  14  -1  -3   20.95    5.73
  14  -1  -3   13.95    4.66
 -14   1   3   15.82    4.99
  14   1  -3   21.80    5.39
 -14   1   3    8.72    4.68
  14   1  -3   12.13    4.17
  14   1  -3   12.27    5.77
 -14   1   3   12.00    3.78
 -13  -1   3   46.71    9.56
  13  -1  -3   48.99    8.87
  13  -1  -3   50.83    9.48
 -13  -1   3   36.72    7.72
  13  -1  -3   37.76    7.91
  13   1  -3   57.55   10.52
  13   1  -3   38.55    8.65
 -13   1   3   42.22    8.84
 -13   1   3   45.01    7.59
 -13   1   3   33.25    7.13
  13   1  -3   54.06    8.88
 -12  -1   3    2.60    2.12
 -12  -1   3    7.88    3.34
  12  -1  -3   -0.10    2.15
  12  -1  -3    2.90    2.32
  12   1  -3   10.28    4.00
  12   1  -3    4.04    2.78
  12   1  -3    2.66    3.13
 -12   1   3    1.68    2.71
 -12   1   3    3.81    2.75
 -12   1   3   -0.12    2.56
  11  -1  -3   18.73    3.56
  11  -1  -3   24.02    5.74
 -11  -1   3   14.21    4.75
 -11  -1   3   16.70    3.39
 -11  -1   3   12.19    3.98
  11  -1  -3   30.90    6.28
 -11   1   3   25.53    5.78
  11   1  -3   22.29    5.01
  11   1  -3   14.46    4.10
 -11   1   3   20.29    5.25
  11   1  -3   22.98    5.28
 -11   1   3   20.73    5.70
 -10  -1   3   64.87    9.95
  10  -1  -3   59.63    6.91
  10  -1  -3   57.81    8.80
  10  -1  -3   65.75    9.79
 -10  -1   3   54.65    8.56
 -10  -1   3   64.04    6.92
  10   1  -3   65.53    8.61
  10   1  -3   48.11    7.93
 -10   1   3   50.10    7.25
 -10   1   3   51.38    8.54
 -10   1   3   60.41    9.00
  10   1  -3   51.57    8.23
   9  -1  -3   -0.32    1.21
   9  -1  -3   -2.29    1.58
   9  -1  -3   -0.67    1.36
  -9  -1   3   -0.15    1.64
  -9  -1   3   -0.52    1.45
  -9  -1   3   -0.70    1.15
   9   1  -3    0.68    1.97
  -9   1   3    0.54    1.94
   9   1  -3   -0.55    1.38
  -9   1   3    1.20    1.50
   9   1  -3   -1.64    1.59
  -9   1   3   -0.49    1.30
   8  -1  -3   -1.49    1.10
  -8  -1   3    0.53    1.15
  -8  -1   3    0.64    1.32
   8  -1  -3    0.55    1.33
  -8  -1   3    0.08    2.04
   8  -1  -3    0.99    1.26
  -8   1   3    0.32    0.59
   8   1  -3   -0.71    1.20
  -8   1   3   -0.82    1.37
   8   1  -3    1.60    1.66
  -8   1   3   -0.39    1.12
  -8   1   3    0.71    2.21
   8   1  -3    1.40    1.27
   7  -1  -3    1.53    1.49
  -7  -1   3    2.17    1.13
   7  -1  -3    0.88    1.37
  -7  -1   3    5.09    2.16
  -7  -1   3    1.74    1.79
   7  -1  -3    4.03    1.75
   7   1  -3    7.53    2.58
  -7   1   3    4.31    2.19
  -7   1   3    2.59    1.51
   7   1  -3    1.06    1.86
  -7   1   3    3.39    2.33
  -7   1   3    4.08    0.92
   7   1  -3    0.68    1.20
   6  -1  -3   -0.52    0.99
  -6  -1   3    0.09    1.01
   6  -1  -3   -0.05    1.00
   6  -1  -3    1.81    1.18
   6  -1  -3    0.80    1.32
  -6  -1   3   -0.71    1.17
  -6  -1   3    0.21    0.86
   6   1  -3    1.38    1.21
  -6   1   3    1.33    1.17
   6   1  -3    2.32    1.57
  -6   1   3    0.59    1.53
  -6   1   3    1.27    1.11
  -6   1   3    1.42    0.60
   6   1  -3    3.16    1.93
  -5  -1   3    0.74    1.16
   5  -1  -3   -0.20    0.90
  -5  -1   3    1.69    1.37
   5  -1  -3    0.68    0.97
  -5  -1   3   -1.14    0.92
   5  -1  -3    0.61    1.06
   5  -1  -3    0.77    0.97
  -5   1   3    2.25    1.38
   5   1  -3   -0.32    1.02
   5   1  -3   -0.17    0.93
  -5   1   3   -0.11    0.98
   5   1  -3    0.20    1.02
  -5   1   3    0.76    1.86
   4  -1  -3   69.80    3.81
   4  -1  -3   67.54    4.69
  -4  -1   3   66.34    4.63
   4  -1  -3   65.31    4.94
  -4  -1   3   60.70    5.07
   4  -1  -3   69.70    4.44
  -4  -1   3   70.04    4.76
   4   1  -3   68.57    4.47
  -4   1   3   70.54    4.80
  -4   1   3   67.96    4.58
  -4   1   3   64.24    6.45
   4   1  -3   69.87    5.45
   4   1  -3   71.05    5.15
   3  -1  -3  204.69    6.59
  -3  -1   3  194.59    8.37
  -3  -1   3  204.71    7.16
   3  -1  -3  202.08    6.47
   3  -1  -3  204.57    7.91
   3  -1  -3  209.96    8.04
  -3   1   3  203.27    8.59
   3   1  -3  204.92    8.29
   3   1  -3  207.51    7.14
  -3   1   3  206.76    6.75
   3   1  -3  205.10    8.51
  -3   1   3  205.61    7.33
  -2  -1   3  127.90    4.83
   2  -1  -3  136.36    6.21
   2  -1  -3  131.75    4.04
  -2  -1   3  143.13    6.63
   2  -1  -3  139.74    5.63
  -2  -1   3  129.78    6.20
  -2   1   3  132.87    5.56
   2   1  -3  131.07    6.46
  -2   1   3  136.39    5.00
  -2   1   3  134.88    6.43
   2   1  -3  131.42    5.18
   2   1  -3  125.50    6.15
   1  -1  -3  191.12    6.93
  -1  -1   3  191.35    7.03
   1  -1  -3  189.77    7.30
  -1  -1   3  192.88    7.36
   1  -1  -3  195.21    6.07
   1  -1  -3  193.65    6.96
  -1   1   3  196.95    5.71
  -1   1   3  189.86    6.99
   1   1  -3  192.12    6.04
   1   1  -3  194.77    7.32
   1   1  -3  189.93    7.27
   0  -1  -3  857.32   14.73
   0  -1   3  872.84   15.05
   0  -1  -3  858.77   15.10
   0  -1  -3  855.93   15.22
   0  -1  -3  856.91   15.06
   0  -1  -3  945.63   15.48
   0  -1   3  853.97   12.66
   0   1  -3  857.82   13.71
   0   1   3  867.38   12.89
   0   1  -3  874.19   15.41
   0   1   3  853.53   15.03
   0   1  -3  862.78   16.07
   1  -1   3  126.88    5.58
  -1  -1  -3  116.47    5.36
   1  -1   3  123.07    4.43
  -1  -1  -3  119.29    5.84
  -1  -1  -3  118.81    6.13
  -1  -1  -3  117.56    5.78
   1   1   3  125.59    6.10
  -1   1  -3  118.75    6.34
   1   1   3  125.01    4.15
  -1   1  -3  115.06    6.03
  -1   1  -3  120.56    3.84
   1   1   3  123.63    5.34
  -2  -1  -3    7.01    2.05
  -2  -1  -3    6.47    2.02
  -2  -1  -3    8.99    2.28
   2  -1   3    5.55    1.74
  -2  -1  -3    7.22    1.67
  -2   1  -3    6.52    1.38
  -2   1  -3    8.19    2.23
  -2   1  -3    7.85    1.92
  -2   1  -3    3.19    1.38
  -2   1  -3    5.53    1.37
   2   1   3    7.90    1.76
   2   1   3    5.38    1.81
  -2   1  -3    8.19    2.23
   3  -1   3    0.54    0.77
   3  -1   3    0.63    1.09
  -3  -1  -3    0.93    0.63
  -3  -1  -3    0.73    1.12
  -3  -1  -3    1.38    1.13
  -3  -1  -3    0.65    0.69
  -3   1  -3   -0.05    0.75
  -3   1  -3    0.43    0.85
   3   1   3   -1.09    0.45
  -3   1  -3   -0.78    0.81
   3   1   3   -0.78    0.63
  -3   1  -3    0.12    0.60
  -3   1  -3    1.93    1.14
  -3   1  -3    1.85    1.21
   3   1   3   -0.05    1.13
   4  -1   3   40.08    3.09
  -4  -1  -3   43.29    5.65
   4  -1   3   44.43    5.70
  -4  -1  -3   39.93    5.51
  -4  -1  -3   39.69    4.85
  -4   1  -3   38.39    4.83
  -4   1  -3   37.23    3.08
   4   1   3   46.75    6.31
  -4   1  -3   45.32    6.13
  -4   1  -3   44.34    6.04
   4   1   3   49.70    5.66
  -4   1  -3   40.04    3.22
   4   1   3   40.03    2.76
  -4   1  -3   35.31    5.11
  -5  -1  -3  111.58    7.79
  -5  -1  -3  120.00    6.58
  -5  -1  -3  113.95    7.69
   5  -1   3  116.18    5.19
   5  -1   3  118.91    7.77
   5   1   3  117.15    8.03
  -5   1  -3  116.43    8.05
  -5   1  -3  120.50    7.81
  -5   1  -3  117.27    5.24
   5   1   3  122.53    5.76
   5   1   3  114.99    7.19
  -5   1  -3  118.19    6.04
  -5   1  -3  119.44    8.32
  -6  -1  -3  132.91    8.95
   6  -1   3  108.65    7.78
  -6  -1  -3  117.59    8.37
  -6  -1  -3  117.61    6.65
   6  -1   3  123.45    5.31
  -6   1  -3  110.77    7.71
  -6   1  -3  117.01    5.33
   6   1   3  123.02    6.37
  -6   1  -3  124.59    8.90
   6   1   3  120.38    7.99
  -6   1  -3  110.46    8.48
  -6   1  -3  119.77    6.47
   6   1   3  123.52    8.62
  -7  -1  -3   78.67    9.81
   7  -1   3   65.69    7.96
  -7  -1  -3   73.28    9.09
  -7  -1  -3   70.37    5.26
   7  -1   3   60.75    7.95
  -7   1  -3   62.21    7.84
  -7   1  -3   68.37    5.29
   7   1   3   67.29    8.01
  -7   1  -3   70.51    3.97
   7   1   3   71.57    5.32
  -7   1  -3   68.74    9.09
   7   1   3   81.81   10.36
   8  -1   3   44.11    7.81
  -8  -1  -3   47.22    8.04
  -8  -1  -3   49.22    7.52
  -8  -1  -3   33.59    4.73
   8  -1   3   32.70    5.90
   8   1   3   37.07    5.65
   8   1   3   31.95    6.27
  -8   1  -3   39.15    2.93
  -8   1  -3   42.17    7.41
   8   1   3   40.01    6.93
  -8   1  -3   38.62    7.77
  -8   1  -3   36.33    5.33
  -9  -1  -3   62.96    9.72
  -9  -1  -3   53.47    6.56
  -9  -1  -3   53.10    8.29
   9  -1   3   54.37    8.48
   9  -1   3   57.71    8.46
  -9   1  -3   47.46    8.21
   9   1   3   51.79    8.50
   9   1   3   61.37    9.26
   9   1   3   53.95    7.28
  -9   1  -3   52.78    8.26
  -9   1  -3   57.41    7.07
  10  -1   3   43.53    8.42
 -10  -1  -3   34.90    6.54
 -10  -1  -3   26.35    6.13
  10  -1   3   29.45    6.41
 -10  -1  -3   40.99    5.72
 -10   1  -3   24.49    6.54
  10   1   3   36.76    7.48
 -10   1  -3   32.88    6.73
 -10   1  -3   38.34    6.18
  10   1   3   28.78    5.51
  10   1   3   29.03    6.73
 -11  -1  -3    4.21    2.97
  11  -1   3    3.80    3.17
  11  -1   3    7.15    2.97
 -11  -1  -3    3.05    2.79
  11   1   3    8.80    3.32
 -11   1  -3    4.54    2.63
 -11   1  -3   15.82    5.13
  11   1   3    5.78    3.25
 -11   1  -3    6.62    3.41
  11   1   3    6.56    3.28
 -12  -1  -3   -0.29    2.13
 -12  -1  -3   -0.29    2.69
  12  -1   3    0.60    2.20
  12  -1   3    0.02    2.34
  12   1   3    2.36    2.27
  12   1   3   -1.15    2.32
 -12   1  -3   -2.32    2.14
 -12   1  -3    1.03    2.61
  12   1   3   -3.53    2.39
 -12   1  -3    4.24    3.10
  13  -1   3    5.09    2.95
 -13  -1  -3   -1.38    2.88
 -13  -1  -3    9.19    3.82
  13  -1   3    2.27    3.32
  13   1   3   -2.32    2.25
 -13   1  -3    4.11    3.19
  13   1   3    1.10    2.68
 -13   1  -3    3.86    2.93
 -13   1  -3    4.95    2.80
  13   1   3   -3.40    2.72
 -14  -1  -3    4.79    3.52
  14  -1   3   -1.19    3.09
  14  -1   3    0.61    3.52
 -14  -1  -3    0.64    3.44
  14  -1   3    3.09    3.00
  14   1   3   -0.33    3.06
  14   1   3   -0.54    3.41
  14   1   3    0.75    2.22
 -14   1  -3   -1.65    3.02
 -14   1  -3    5.47    3.53
  15  -1   3    0.32    3.28
  15  -1   3   -2.38    2.97
  15  -1   3    6.62    3.50
 -15  -1  -3   11.24    4.86
 -15  -1  -3    4.12    3.56
 -15   1  -3    3.86    3.40
  15   1   3   12.92    5.69
 -15   1  -3    1.91    3.53
  15   1   3    8.89    5.39
  16  -1   3    9.17    5.48
 -16  -1  -3    9.00    4.06
 -16  -1  -3    9.26    4.78
  16  -1   3   11.30    5.04
  16  -1   3   12.11    4.45
 -16   1  -3    2.29    3.19
  16   1   3   -1.98    3.43
 -16   1  -3   -0.06    3.54
  16   1   3    2.97    4.15
  17  -1   3    6.82    4.19
 -17  -1  -3   -3.57    3.42
  17  -1   3   -3.66    3.78
  17  -1   3   -5.27    4.10
 -17  -1  -3    2.17    4.14
  17   1   3    4.20    4.57
 -17   1  -3    2.95    4.25
 -17   1  -3   -2.76    3.89
  17   1   3    5.81    4.36
  18  -1   3    4.54    4.08
 -18  -1  -3    8.21    4.19
 -18  -1  -3   -0.72    4.07
  18  -1   3    2.95    3.89
  18  -1   3    7.63    4.91
 -18   1  -3    8.45    5.12
  18   1   3    9.64    4.61
  18   1   3    7.87    5.72
 -18   1  -3    7.95    5.35
  18  -2  -3   12.13    4.79
 -18  -2   3    6.72    4.47
  18  -2  -3   10.12    5.44
  18  -2  -3   -1.78    4.44
 -18  -2   3   12.76    4.96
 -18   2   3   11.29    5.02
  18   2  -3   18.99    6.69
  18   2  -3   11.10    6.62
 -18   2   3    8.52    4.37
 -17  -2   3   11.96    6.21
  17  -2  -3   -0.91    4.05
  17  -2  -3   -1.63    3.73
 -17  -2   3    4.17    3.88
  17  -2  -3   -0.40    4.34
  17   2  -3   -1.24    3.45
 -17   2   3    0.43    4.69
  17   2  -3   10.77    4.72
 -17   2   3    9.47    4.64
  17   2  -3    8.97    5.99
 -16  -2   3    8.78    4.49
  16  -2  -3    0.98    3.44
  16  -2  -3    3.39    4.06
 -16  -2   3    5.38    4.01
 -16   2   3    2.81    3.83
  16   2  -3    3.23    3.03
  16   2  -3   -0.03    3.81
 -16   2   3   -0.44    3.92
  16   2  -3    9.91    5.83
  15  -2  -3    0.05    3.16
  15  -2  -3   -0.98    3.16
 -15  -2   3   10.67    4.92
 -15  -2   3    2.47    3.41
  15   2  -3    0.71    2.89
  15   2  -3   -1.57    3.31
 -15   2   3    1.22    3.58
  15   2  -3   -6.92    3.14
 -15   2   3   -3.06    2.82
 -14  -2   3    2.61    3.22
  14  -2  -3   -0.63    2.76
 -14  -2   3    1.35    3.38
  14  -2  -3    6.16    3.73
 -14   2   3    3.61    4.21
  14   2  -3    3.76    3.73
  14   2  -3    5.99    3.05
  14   2  -3   -0.14    3.40
 -14   2   3    2.48    3.05
 -13  -2   3   -5.33    2.62
  13  -2  -3    3.49    3.00
 -13  -2   3    0.15    2.60
  13  -2  -3    0.51    2.37
 -13   2   3    4.07    2.22
  13   2  -3   -1.02    2.79
  13   2  -3    0.53    2.94
  13   2  -3    1.98    3.56
 -13   2   3    1.02    3.01
 -12  -2   3    1.02    2.80
  12  -2  -3    5.91    2.98
 -12  -2   3   10.90    4.17
  12  -2  -3    0.90    2.13
  12  -2  -3    9.75    3.77
 -12  -2   3    4.01    2.38
 -12   2   3    9.52    2.98
  12   2  -3   11.88    4.82
  12   2  -3   -2.88    2.82
  12   2  -3    1.76    2.30
 -12   2   3   10.57    4.27
 -12   2   3    3.35    2.23
 -11  -2   3   29.63    6.93
  11  -2  -3   26.39    6.19
 -11  -2   3   29.36    6.67
 -11  -2   3   45.28    7.13
  11  -2  -3   40.99    8.21
  11  -2  -3   36.18    6.08
  11   2  -3   34.87    6.72
  11   2  -3   21.93    6.11
 -11   2   3   30.13    6.82
 -11   2   3   36.30    7.36
 -11   2   3   26.06    5.25
  11   2  -3   29.67    6.37
 -10  -2   3    4.23    2.45
  10  -2  -3   -1.58    1.97
  10  -2  -3   -0.33    1.54
  10  -2  -3    1.07    1.84
 -10  -2   3   -0.91    1.56
 -10  -2   3   -0.02    1.76
  10   2  -3   -0.79    1.43
  10   2  -3    0.83    1.78
 -10   2   3   -1.25    1.51
 -10   2   3   -2.80    1.83
  10   2  -3   -1.35    1.85
 -10   2   3    0.59    1.46
  -9  -2   3   12.82    4.00
  -9  -2   3   18.73    4.97
   9  -2  -3   19.99    4.43
   9  -2  -3   17.85    5.50
   9  -2  -3   15.43    4.18
  -9  -2   3   21.27    4.50
   9   2  -3   23.51    5.83
   9   2  -3   20.74    4.71
   9   2  -3   15.40    4.23
  -9   2   3   15.33    3.12
  -9   2   3   15.14    4.48
  -9   2   3    7.09    3.78
  -8  -2   3    1.89    2.10
  -8  -2   3    6.81    2.64
   8  -2  -3    7.30    2.84
  -8  -2   3    3.17    1.65
   8  -2  -3    4.11    2.30
   8  -2  -3    3.88    2.23
   8   2  -3    6.24    3.15
  -8   2   3    6.36    3.03
   8   2  -3    5.38    2.49
  -8   2   3    4.31    1.66
   8   2  -3    5.26    2.43
  -8   2   3    2.29    1.91
  -7  -2   3    2.18    1.62
  -7  -2   3   -0.48    1.20
   7  -2  -3    2.77    1.78
   7  -2  -3    2.75    1.15
   7  -2  -3   -1.45    1.13
   7  -2  -3    3.70    1.71
  -7  -2   3    3.86    2.46
  -7   2   3    1.84    1.69
  -7   2   3    5.05    2.26
   7   2  -3    0.23    1.61
   7   2  -3    2.89    1.54
   7   2  -3    1.00    2.63
  -7   2   3    1.28    1.77
   6  -2  -3  203.39   10.93
  -6  -2   3  209.26    9.82
   6  -2  -3  212.21   10.02
   6  -2  -3  210.57    6.88
  -6  -2   3  208.52   11.49
   6  -2  -3  214.24   10.42
   6   2  -3  217.10   12.25
  -6   2   3  212.22    8.66
   6   2  -3  194.49   10.66
  -6   2   3  226.06   10.91
  -6   2   3  198.05   11.04
   6   2  -3  196.63   10.34
   5  -2  -3   13.19    2.80
   5  -2  -3   12.37    3.06
  -5  -2   3   15.08    3.56
  -5  -2   3   15.32    3.26
   5  -2  -3   13.00    3.38
  -5  -2   3   15.62    3.71
   5  -2  -3   15.29    2.65
   5   2  -3   11.93    2.87
  -5   2   3   19.60    3.38
  -5   2   3   12.55    3.04
  -5   2   3   15.07    3.78
  -5   2   3    9.25    2.73
   5   2  -3   13.38    3.60
  -4  -2   3  553.12   16.24
   4  -2  -3  497.86   15.04
   4  -2  -3  506.09   11.75
  -4  -2   3  534.72   12.59
  -4  -2   3  520.25   15.68
   4  -2  -3  508.02   14.76
  -4   2   3  526.96   15.79
  -4   2   3  562.69   14.15
  -4   2   3  561.23   15.74
   4   2  -3  551.15   15.40
  -4   2   3  537.13   12.10
   4   2  -3  558.62   17.10
   3  -2  -3   33.24    4.97
   3  -2  -3   27.47    3.77
  -3  -2   3   27.05    4.23
  -3  -2   3   31.90    3.62
  -3  -2   3   26.44    4.43
   3   2  -3   37.77    5.51
  -3   2   3   29.53    3.64
   3   2  -3   30.47    4.65
  -3   2   3   33.46    4.91
  -3   2   3   33.46    4.59
  -3   2   3   38.29    4.47
   2  -2  -3   16.14    2.88
  -2  -2   3   17.66    3.34
   2  -2  -3   13.37    3.07
   2  -2  -3   14.66    2.70
   2  -2  -3   15.89    2.98
  -2  -2   3   14.40    3.11
   2   2  -3   22.53    4.28
  -2   2   3   14.35    2.42
  -2   2   3   12.90    2.80
  -2   2   3   12.52    2.75
   2   2  -3   18.28    3.62
   1  -2  -3   41.22    2.98
   1  -2  -3   45.28    5.49
  -1  -2   3   46.81    5.65
   1  -2  -3   48.79    5.54
   1  -2  -3   49.86    5.22
  -1  -2   3   44.31    3.65
  -1   2   3   43.30    3.06
  -1   2   3   43.36    5.28
  -1   2   3   42.48    4.98
   1   2  -3   45.97    5.46
   1   2  -3   45.20    5.42
   1   2  -3   41.58    5.26
   0  -2  -3    0.02    0.42
   0  -2  -3    0.17    0.84
   0  -2   3    0.57    0.85
   0  -2  -3   -0.77    1.02
   0  -2  -3    2.41    1.40
   0  -2   3    0.29    0.89
   0   2   3    0.52    0.79
   0   2   3    0.84    0.90
   0   2  -3    0.41    1.09
   0   2  -3    0.17    0.91
   0   2  -3    0.61    1.26
   0   2   3   -1.06    0.94
  -1  -2  -3    3.53    1.73
  -1  -2  -3    4.98    1.86
   1  -2   3    6.02    1.47
  -1  -2  -3    4.33    1.68
   1  -2   3    8.11    2.18
  -1   2  -3    5.50    1.83
  -1   2  -3    5.36    2.13
   1   2   3    7.48    2.23
   1   2   3    6.21    2.15
   1   2   3    5.76    1.52
  -1   2  -3    4.13    1.94
  -2  -2  -3  283.16    9.43
  -2  -2  -3  280.43   11.01
   2  -2   3  283.63    9.56
  -2  -2  -3  280.85   11.49
  -2  -2  -3  283.35   10.86
   2   2   3  289.26    8.91
  -2   2  -3  265.24   11.37
   2   2   3  281.40   10.87
  -2   2  -3  289.59   11.96
  -2   2  -3  283.66   11.83
   2   2   3  285.58   11.09
  -3  -2  -3   66.40    4.30
  -3  -2  -3   65.00    7.11
  -3  -2  -3   74.44    5.78
   3  -2   3   69.81    5.90
   3  -2   3   67.20    4.64
  -3  -2  -3   71.36    6.05
  -3   2  -3   66.29    4.17
  -3   2  -3   67.57    7.62
  -3   2  -3   67.97    7.89
   3   2   3   63.25    7.04
   3   2   3   69.01    4.75
  -3   2  -3   65.27    7.66
  -4  -2  -3    3.65    1.20
   4  -2   3    1.67    1.17
  -4  -2  -3    5.22    2.02
  -4  -2  -3    5.60    2.08
   4  -2   3    1.65    1.60
  -4  -2  -3    0.40    1.40
  -4   2  -3    0.76    0.91
  -4   2  -3    0.68    1.31
   4   2   3    2.47    1.74
  -4   2  -3    4.66    1.73
   4   2   3    4.35    2.02
  -4   2  -3    2.72    1.60
   5  -2   3    4.72    2.38
  -5  -2  -3    0.58    1.16
  -5  -2  -3    1.90    1.81
   5  -2   3    4.74    1.66
  -5  -2  -3    3.85    2.19
  -5  -2  -3    2.28    1.03
  -5   2  -3    3.59    1.97
  -5   2  -3    4.82    2.16
  -5   2  -3    0.08    1.50
   5   2   3    2.46    1.76
   5   2   3    4.15    2.19
  -5   2  -3    6.17    2.91
   6  -2   3    4.40    2.27
  -6  -2  -3    7.46    2.81
  -6  -2  -3    6.67    1.89
  -6  -2  -3    6.67    2.95
   6  -2   3    0.58    0.96
   6   2   3    2.22    2.36
  -6   2  -3    6.46    2.31
  -6   2  -3    3.91    2.08
   6   2   3    5.87    1.56
  -6   2  -3    9.05    2.89
  -6   2  -3    3.85    2.39
   6   2   3    3.07    2.15
   7  -2   3   17.37    4.69
  -7  -2  -3   28.44    5.94
  -7  -2  -3   31.61    5.99
  -7  -2  -3   17.55    4.04
   7   2   3   14.77    3.84
  -7   2  -3   23.80    5.58
  -7   2  -3   28.46    5.21
  -7   2  -3   21.57    2.98
   7   2   3   25.27    6.04
   7   2   3   28.29    4.17
  -7   2  -3   22.70    5.33
   8  -2   3   11.43    3.61
  -8  -2  -3    8.40    3.65
  -8  -2  -3   10.83    3.60
  -8  -2  -3   16.67    3.96
   8  -2   3   13.05    1.98
  -8   2  -3   16.54    5.30
  -8   2  -3   19.16    5.82
   8   2   3   11.95    4.70
   8   2   3   11.70    4.20
  -8   2  -3   14.11    2.76
   8   2   3   10.75    2.70
   9  -2   3   31.53    6.99
   9  -2   3   28.77    6.51
  -9  -2  -3   38.48    7.43
  -9  -2  -3   30.07    5.52
  -9  -2  -3   39.87    8.79
  -9   2  -3   32.53    6.76
  -9   2  -3   30.12    4.49
  -9   2  -3   23.76    6.39
   9   2   3   28.20    4.81
  -9   2  -3   27.72    7.02
   9   2   3   40.23    8.32
   9   2   3   34.37    7.25
 -10  -2  -3   36.81    7.21
 -10  -2  -3   47.33    6.75
  10  -2   3   42.06    7.93
 -10  -2  -3   43.33    8.38
  10  -2   3   43.53    8.07
  10   2   3   37.94    7.91
  10   2   3   36.33    7.92
 -10   2  -3   43.89    7.48
  10   2   3   32.13    5.41
 -10   2  -3   43.39    6.01
 -10   2  -3   44.74    9.01
 -11  -2  -3   37.53    8.48
  11  -2   3   17.01    5.08
 -11  -2  -3   26.55    4.87
 -11  -2  -3   34.36    8.07
  11  -2   3   22.42    5.52
  11   2   3   24.02    4.80
  11   2   3   21.59    5.55
 -11   2  -3   26.22    6.56
 -11   2  -3   23.89    6.18
  11   2   3   23.06    6.37
 -12  -2  -3    8.08    3.98
 -12  -2  -3    4.94    3.45
  12  -2   3    4.50    3.10
  12  -2   3    2.69    3.15
 -12   2  -3    4.48    2.85
  12   2   3    6.48    3.87
 -12   2  -3    4.11    2.93
  12   2   3    5.99    3.27
  13  -2   3   -0.36    3.34
 -13  -2  -3   -0.32    2.42
 -13  -2  -3   -1.94    2.86
  13  -2   3    5.75    3.09
 -13   2  -3    3.35    3.03
  13   2   3    4.67    3.35
 -13   2  -3   -5.52    2.65
  13   2   3    6.62    3.48
 -14  -2  -3   16.80    5.95
 -14  -2  -3   25.86    7.65
  14  -2   3   31.02    8.39
  14   2   3   19.07    5.54
  14   2   3   22.87    6.96
 -14   2  -3   39.76    9.88
 -15  -2  -3    2.53    3.93
 -15  -2  -3    9.76    4.45
  15  -2   3    3.18    3.91
  15  -2   3   -0.94    3.31
 -15   2  -3    2.14    3.78
  15   2   3    3.94    4.82
 -15   2  -3    0.30    3.49
  15   2   3   -0.23    3.85
 -16  -2  -3    6.84    4.46
 -16  -2  -3    2.91    4.29
  16  -2   3    1.98    4.08
  16  -2   3    6.08    3.91
  16   2   3    6.15    4.29
 -16   2  -3   10.18    4.69
 -16   2  -3    4.11    4.03
  16   2   3   -1.90    3.37
  17  -2   3    1.48    4.54
 -17  -2  -3    0.40    3.66
  17  -2   3   -6.02    3.54
  17  -2   3   -5.38    3.94
 -17  -2  -3   -4.45    4.11
  17   2   3    0.72    4.41
 -17   2  -3   -2.05    3.29
  17   2   3   -3.77    3.87
 -17   2  -3   -2.98    4.22
 -18  -3   3    0.21    5.62
  18  -3  -3   -0.15    4.13
  18   3  -3    5.99    4.63
  18   3  -3   -1.36    5.62
  17  -3  -3   -2.05    3.79
 -17  -3   3    0.99    4.10
 -17  -3   3    1.34    4.39
  17  -3  -3    2.23    4.76
 -17   3   3   -3.51    3.49
 -17   3   3   -7.51    3.90
  17   3  -3   -0.64    5.57
  17   3  -3   -3.73    3.74
  16  -3  -3   -1.94    3.42
 -16  -3   3    3.77    4.52
 -16  -3   3   -3.99    3.71
  16  -3  -3    0.75    3.31
 -16   3   3    2.27    3.27
 -16   3   3    1.78    3.76
  16   3  -3    0.63    4.09
  16   3  -3   -7.81    4.02
  15  -3  -3    1.97    3.14
  15  -3  -3    0.51    2.77
 -15  -3   3   -3.57    3.07
 -15  -3   3   -0.96    3.15
  15   3  -3   -2.15    3.34
 -15   3   3   -3.42    2.67
  15   3  -3   -4.61    3.52
 -15   3   3   -0.71    3.72
  14  -3  -3   -1.48    3.27
 -14  -3   3    2.60    2.93
 -14  -3   3   -1.17    3.52
  14  -3  -3    6.70    3.77
 -14   3   3    3.27    3.41
  14   3  -3   -0.20    3.41
 -14   3   3    6.40    4.78
  14   3  -3    3.31    3.32
  14   3  -3    2.27    2.58
 -13  -3   3    0.82    2.64
 -13  -3   3    2.69    3.16
  13  -3  -3    0.62    2.82
  13  -3  -3    2.00    2.81
 -13  -3   3    2.37    2.74
  13  -3  -3    3.87    3.41
 -13   3   3   -0.29    3.34
  13   3  -3    4.95    3.67
  13   3  -3    3.09    2.71
 -13   3   3    8.47    3.70
  13   3  -3    2.07    3.55
  12  -3  -3   13.10    5.20
 -12  -3   3   11.28    3.92
  12  -3  -3   11.49    3.88
 -12  -3   3   16.68    5.90
 -12  -3   3    9.50    3.37
  12  -3  -3   15.76    4.96
  12   3  -3   14.38    4.21
 -12   3   3   14.33    4.74
  12   3  -3   15.93    5.22
 -12   3   3    7.95    3.92
  12   3  -3   11.54    4.94
  11  -3  -3    2.03    2.37
  11  -3  -3   -0.89    2.47
 -11  -3   3    0.69    2.33
 -11  -3   3    1.76    2.39
  11  -3  -3    0.26    1.91
 -11  -3   3    4.88    2.98
  11   3  -3    4.36    2.98
  11   3  -3    0.83    3.00
  11   3  -3    0.24    1.96
 -11   3   3    0.33    2.63
 -11   3   3    2.49    2.76
 -10  -3   3   69.63   10.29
  10  -3  -3   90.24   12.64
  10  -3  -3   92.15   10.86
 -10  -3   3   74.24   11.51
 -10  -3   3   94.98   11.44
  10  -3  -3   79.15   10.39
 -10   3   3   71.10   11.27
  10   3  -3   66.75    9.04
 -10   3   3   84.62   11.51
  10   3  -3   90.69   12.94
  10   3  -3   89.84   11.89
   9  -3  -3    6.86    2.67
   9  -3  -3    2.68    3.14
   9  -3  -3    7.43    2.88
  -9  -3   3    7.09    2.91
  -9  -3   3   11.45    3.17
  -9  -3   3    3.77    2.35
   9   3  -3   13.82    3.90
   9   3  -3    4.88    2.84
   9   3  -3    4.12    2.85
  -9   3   3    9.00    3.16
  -9   3   3    7.92    2.07
  -9   3   3    5.83    2.67
   8  -3  -3  137.89   10.55
   8  -3  -3  143.65   10.06
  -8  -3   3  116.95    8.94
  -8  -3   3  144.26   11.37
   8   3  -3  115.49   13.28
   8   3  -3  142.15   10.89
   8   3  -3  147.52    9.91
  -8   3   3  135.48   10.46
  -8   3   3  135.99    7.08
  -8   3   3  116.37   12.88
   7  -3  -3    3.58    1.59
   7  -3  -3    2.14    2.06
  -7  -3   3    5.43    2.50
  -7  -3   3    1.00    1.96
  -7  -3   3    5.23    2.20
   7  -3  -3    6.64    1.58
  -7   3   3    5.21    2.33
   7   3  -3    3.74    1.86
  -7   3   3    5.21    2.44
   7   3  -3    0.58    1.83
   7   3  -3    4.59    2.24
  -7   3   3    0.15    2.15
  -7   3   3    6.84    2.09
  -6  -3   3    3.54    2.03
  -6  -3   3    2.72    2.22
   6  -3  -3    0.93    1.45
   6  -3  -3    3.86    2.00
   6  -3  -3    1.88    1.22
  -6  -3   3    1.86    1.57
   6   3  -3    3.73    2.15
  -6   3   3    2.14    1.26
  -6   3   3    0.21    1.94
  -6   3   3    1.54    1.69
   6   3  -3    1.69    1.59
   6   3  -3    5.79    2.33
  -6   3   3    1.52    1.41
   5  -3  -3   69.22    8.79
  -5  -3   3   64.74    5.06
   5  -3  -3   57.71    4.60
  -5  -3   3   82.51    9.60
  -5  -3   3   56.84    7.60
   5  -3  -3   68.75    8.56
   5   3  -3   80.66    9.66
  -5   3   3   76.00    9.34
  -5   3   3   80.54    9.66
  -5   3   3   70.68    7.66
   5   3  -3   53.60    7.64
  -5   3   3   61.87    4.24
   5   3  -3   75.19    8.16
  -4  -3   3   47.76    6.87
   4  -3  -3   37.60    6.15
   4  -3  -3   46.03    5.60
  -4  -3   3   42.07    6.55
  -4   3   3   42.69    5.72
   4   3  -3   48.19    7.40
   4   3  -3   41.28    5.88
  -4   3   3   41.81    4.58
   4   3  -3   45.04    6.94
  -4   3   3   49.69    7.13
  -3  -3   3   55.88    7.24
   3  -3  -3   54.49    6.39
   3  -3  -3   64.22    8.47
   3  -3  -3   52.29    6.44
   3  -3  -3   50.51    4.06
  -3  -3   3   63.19    7.35
  -3  -3   3   47.53    3.53
   3   3  -3   60.35    7.75
  -3   3   3   46.85    6.81
  -3   3   3   53.73    5.97
   3   3  -3   44.25    7.12
   3   3  -3   53.35    6.65
  -2  -3   3  215.91    9.66
   2  -3  -3  216.22    8.72
   2  -3  -3  216.75    9.06
   2  -3  -3  223.55   10.25
  -2  -3   3  224.34   11.40
   2  -3  -3  207.87   11.13
  -2   3   3  232.69   11.00
  -2   3   3  218.63    9.02
   2   3  -3  223.66   10.60
   2   3  -3  228.09   11.35
   2   3  -3  219.44   11.66
   1  -3  -3   -1.19    1.09
  -1  -3   3    3.58    1.99
   1  -3  -3    0.05    0.86
  -1  -3   3    0.23    0.86
   1  -3  -3    1.27    1.58
   1  -3  -3    1.05    1.25
   1   3  -3    1.14    1.32
  -1   3   3    2.40    1.79
  -1   3   3    0.44    1.18
   1   3  -3    0.61    1.51
   1   3  -3    0.55    1.24
  -1   3   3    3.17    1.89
   0  -3  -3  146.43    8.73
   0  -3  -3  131.73    8.32
   0  -3  -3  136.01    5.65
   0  -3   3  134.99    6.07
   0  -3   3  143.97    8.62
   0  -3  -3  136.77    7.78
   0   3  -3  133.80    8.88
   0   3   3  148.47    7.18
   0   3  -3  134.10    9.00
  -1  -3  -3   -0.65    0.91
  -1  -3  -3   -0.13    1.02
   1  -3   3   -0.70    1.12
  -1  -3  -3   -0.28    1.10
  -1  -3  -3    0.04    0.86
   1  -3   3    0.78    0.67
  -1   3  -3    1.25    1.28
   1   3   3   -1.00    1.05
  -1   3  -3    0.55    1.44
  -1   3  -3   -0.02    1.15
   1   3   3   -0.19    0.84
   1   3   3    0.34    1.09
   2  -3   3   95.32    6.53
  -2  -3  -3   85.51    6.16
  -2  -3  -3   90.60    6.82
  -2  -3  -3   83.66    6.96
  -2  -3  -3  101.09    7.78
   2   3   3   77.01    5.49
  -2   3  -3   96.13   10.34
   2   3   3   89.03    9.71
  -2   3  -3   83.93    9.27
  -2   3  -3   71.29    8.50
   3  -3   3   25.37    5.18
   3  -3   3   30.35    4.74
  -3  -3  -3   25.63    5.27
  -3  -3  -3   23.18    4.00
  -3  -3  -3   21.32    4.60
  -3  -3  -3   20.58    4.62
  -3   3  -3   25.10    5.23
  -3   3  -3   22.76    5.23
   3   3   3   19.02    4.44
  -3   3  -3   23.12    5.30
  -3   3  -3   24.35    3.50
   3   3   3   19.82    4.41
  -4  -3  -3   12.68    3.66
   4  -3   3    7.01    2.48
  -4  -3  -3    8.93    2.49
  -4  -3  -3    5.32    2.59
  -4  -3  -3    4.97    2.77
   4  -3   3    6.83    1.99
  -4   3  -3    2.47    2.41
   4   3   3    8.65    3.18
  -4   3  -3    7.93    3.25
  -4   3  -3    9.76    3.08
  -4   3  -3    9.08    1.89
   4   3   3    9.38    2.94
  -5  -3  -3   11.25    3.72
  -5  -3  -3   13.73    3.81
   5  -3   3    9.67    2.49
  -5  -3  -3   10.53    3.63
   5  -3   3    7.28    2.62
  -5  -3  -3    6.37    1.82
  -5   3  -3    9.52    2.58
  -5   3  -3    9.95    3.83
  -5   3  -3    6.26    3.20
   5   3   3   11.32    4.01
  -5   3  -3    6.47    2.82
   5   3   3    7.91    2.96
  -6  -3  -3    6.81    3.54
   6  -3   3    3.32    1.20
  -6  -3  -3    3.23    1.97
  -6  -3  -3    5.61    1.81
  -6  -3  -3    0.91    1.49
   6  -3   3   -1.67    1.55
  -6   3  -3    5.22    2.01
  -6   3  -3    3.41    2.37
  -6   3  -3    5.69    2.52
   6   3   3    1.08    1.75
  -6   3  -3    3.99    2.75
  -7  -3  -3    3.47    1.85
  -7  -3  -3    1.00    1.69
   7  -3   3    0.78    0.90
  -7  -3  -3    2.80    2.29
   7  -3   3    1.49    2.09
  -7   3  -3    0.93    2.21
   7   3   3    0.00    1.46
  -7   3  -3   -0.38    1.80
   7   3   3    0.30    2.40
  -7   3  -3   -1.99    1.56
  -7   3  -3    0.47    1.89
  -8  -3  -3   35.16    7.47
  -8  -3  -3   35.20    8.01
   8  -3   3   27.01    6.33
   8   3   3   32.39    7.12
  -8   3  -3   23.61    6.47
  -8   3  -3   24.56    5.39
   8   3   3   33.38    6.40
  -8   3  -3   25.13    6.56
  -9  -3  -3   51.08    7.96
  -9  -3  -3   37.79    7.25
   9  -3   3   46.90    9.02
  -9  -3  -3   51.91    9.15
  -9   3  -3   43.58    7.50
  -9   3  -3   55.41   10.03
   9   3   3   39.46    7.79
   9   3   3   36.08    7.50
  -9   3  -3   35.10    7.74
 -10  -3  -3    4.39    2.90
  10  -3   3    5.03    3.28
 -10  -3  -3    3.78    2.44
 -10  -3  -3    1.43    2.74
 -10   3  -3   -1.14    2.66
  10   3   3   -0.31    2.57
 -10   3  -3    7.90    3.83
 -10   3  -3   -0.38    2.88
  10   3   3    2.79    2.92
 -11  -3  -3    5.38    2.86
  11  -3   3    6.36    4.46
  11  -3   3    6.82    3.11
 -11  -3  -3   10.93    4.64
 -11  -3  -3    3.80    3.05
  11   3   3    8.14    4.37
 -11   3  -3   13.80    5.27
  11   3   3    7.60    3.97
 -11   3  -3    0.39    2.56
 -12  -3  -3    4.77    2.76
 -12  -3  -3   -3.44    2.44
  12  -3   3    4.99    3.59
 -12  -3  -3   -0.25    3.52
  12  -3   3    0.95    2.87
 -12   3  -3   -1.00    2.48
  12   3   3    0.05    2.99
 -12   3  -3   -0.12    2.65
  12   3   3    5.05    4.27
  13  -3   3   -2.27    3.21
 -13  -3  -3   -3.45    2.92
 -13  -3  -3    2.51    3.24
  13  -3   3   -0.05    2.97
  13   3   3   -1.40    2.89
 -13   3  -3    3.78    2.99
  13   3   3   -1.92    3.43
 -13   3  -3   -0.46    2.78
 -14  -3  -3   -0.97    3.43
  14  -3   3    5.85    5.41
 -14  -3  -3    0.84    3.51
  14  -3   3   12.03    5.18
  14   3   3   -6.27    3.40
 -14   3  -3    2.10    3.21
 -14   3  -3   -0.38    2.52
  14   3   3   -1.55    3.20
 -15  -3  -3    0.51    3.78
  15  -3   3    1.41    3.89
 -15  -3  -3    0.66    3.20
  15  -3   3    4.38    3.97
 -15   3  -3   -4.70    2.62
 -15   3  -3   -1.70    4.35
  15   3   3    0.64    3.81
  15   3   3   -2.12    4.13
 -16  -3  -3   10.07    4.54
  16  -3   3   22.39    7.64
 -16  -3  -3   11.46    4.79
  16  -3   3   13.21    4.88
 -16   3  -3   20.53    7.01
 -16   3  -3   33.87    8.02
  16   3   3    7.47    6.12
  16   3   3   25.97    7.23
  17  -3   3   -4.08    3.90
 -17  -3  -3    7.85    3.85
 -17  -3  -3   -7.59    3.88
  17  -3   3   -5.29    3.91
  17   3   3    4.52    5.01
 -17   3  -3    3.65    3.78
  17   3   3    2.39    4.59
 -17   3  -3   -0.16    4.53
  17  -4  -3    3.21    4.25
  17  -4  -3    8.37    5.21
 -17  -4   3    3.79    5.04
  17   4  -3    4.79    4.31
 -17   4   3   -1.83    4.55
  17   4  -3    7.60    5.01
 -16  -4   3    0.35    3.68
 -16  -4   3    2.81    4.13
  16  -4  -3    1.49    4.62
  16  -4  -3   -0.89    3.50
 -16   4   3    0.25    3.43
  16   4  -3    1.35    5.15
  16   4  -3    3.15    4.62
 -16   4   3   -8.29    3.95
  15  -4  -3   23.35    7.94
 -15  -4   3   18.51    7.31
  15  -4  -3    8.20    4.76
 -15  -4   3   19.04    7.84
 -15   4   3   13.17    5.23
 -15   4   3   14.42    5.91
  15   4  -3   14.49    6.49
  15   4  -3   25.19    7.53
  14  -4  -3   34.40    9.27
 -14  -4   3   23.60    7.42
 -14  -4   3   29.45    6.77
  14  -4  -3   31.22    7.58
  14   4  -3   21.54    6.61
 -14   4   3   35.14    8.77
  14   4  -3   25.47    6.60
 -14   4   3   40.96    8.85
  13  -4  -3    3.36    3.41
 -13  -4   3    2.26    3.05
 -13  -4   3   -1.87    2.75
  13  -4  -3    3.01    3.58
  13  -4  -3   -1.70    2.72
 -13  -4   3    2.67    3.70
  13   4  -3    3.62    4.18
 -13   4   3    1.00    3.13
  13   4  -3    6.50    4.44
 -13   4   3    1.49    3.51
 -12  -4   3    2.19    3.46
 -12  -4   3    5.72    2.76
  12  -4  -3    8.94    4.38
 -12  -4   3    3.00    3.10
  12  -4  -3    1.57    2.95
  12  -4  -3    0.74    2.61
 -12   4   3    6.79    3.91
 -12   4   3    6.30    4.13
  12   4  -3   -1.66    3.07
  12   4  -3    6.29    3.83
  11  -4  -3    6.90    3.61
  11  -4  -3    8.29    3.14
 -11  -4   3   18.84    5.72
 -11  -4   3    8.07    4.39
 -11  -4   3    2.48    2.25
  11  -4  -3   14.61    5.50
 -11   4   3   10.18    4.03
  11   4  -3   13.42    3.47
  11   4  -3   10.46    6.04
 -11   4   3    8.33    3.76
  11   4  -3   15.15    5.62
 -10  -4   3   24.64    6.83
  10  -4  -3    7.99    2.75
  10  -4  -3   12.02    4.06
 -10  -4   3   17.59    5.91
 -10  -4   3   13.68    4.53
  10  -4  -3   28.34    7.13
  10   4  -3   16.29    4.95
 -10   4   3    9.78    4.10
  10   4  -3   14.06    4.39
 -10   4   3   19.57    5.45
  10   4  -3   13.80    4.60
  -9  -4   3   57.61    9.71
   9  -4  -3   62.58    9.94
  -9  -4   3   58.34   10.78
   9  -4  -3   26.51    5.78
   9  -4  -3   64.70   10.21
  -9  -4   3   63.87    8.73
   9   4  -3   59.08    8.38
  -9   4   3   67.19   10.42
   9   4  -3   57.57   10.14
  -9   4   3   66.34    9.96
   9   4  -3   57.50   10.28
  -9   4   3   63.31   10.04
   8  -4  -3   41.09    8.01
  -8  -4   3   33.59    6.62
  -8  -4   3   37.43    8.30
   8  -4  -3   23.20    5.82
  -8  -4   3   26.29    5.06
   8   4  -3   30.86    7.00
   8   4  -3   30.13    5.62
  -8   4   3   24.28    6.24
  -8   4   3   19.81    5.45
   8   4  -3   25.81    6.51
  -8   4   3   27.85    6.25
  -7  -4   3   14.54    4.80
  -7  -4   3   16.87    5.25
   7  -4  -3   16.73    5.03
  -7  -4   3   15.06    3.72
   7  -4  -3   19.17    3.24
   7  -4  -3   22.46    6.31
   7   4  -3   18.33    4.16
   7   4  -3   17.21    4.94
  -7   4   3   18.22    4.73
  -7   4   3   19.62    5.31
   7   4  -3   19.13    5.10
  -6  -4   3   23.09    5.48
  -6  -4   3   23.10    5.29
  -6  -4   3   23.56    4.51
   6  -4  -3   21.66    4.93
   6  -4  -3   24.98    4.08
   6  -4  -3   29.02    6.78
  -6   4   3    7.96    2.71
   6   4  -3   24.15    6.15
   6   4  -3   31.02    5.40
  -6   4   3   20.07    5.33
  -6   4   3   21.74    4.67
   6   4  -3   20.35    4.92
  -5  -4   3   12.43    3.85
   5  -4  -3    7.95    2.95
   5  -4  -3   10.63    3.65
  -5  -4   3    6.57    2.65
   5  -4  -3    5.43    2.21
  -5  -4   3    7.58    3.11
  -5   4   3   13.19    3.35
   5   4  -3   12.43    4.45
  -5   4   3   13.04    4.13
  -5   4   3   17.46    4.65
   5   4  -3   10.20    3.35
   5   4  -3   13.99    3.59
  -4  -4   3   35.57    7.20
   4  -4  -3   21.69    5.50
  -4  -4   3   20.37    4.68
   4  -4  -3   24.56    4.72
  -4  -4   3   35.79    4.92
   4  -4  -3   31.87    5.24
  -4   4   3   28.56    5.34
   4   4  -3   38.52    7.25
  -4   4   3   31.76    4.09
   4   4  -3   28.34    5.42
   4   4  -3   23.57    5.48
  -4   4   3   30.07    6.30
  -4   4   3   25.00    5.32
  -3  -4   3   16.06    3.93
  -3  -4   3    7.95    3.03
   3  -4  -3    5.11    1.69
   3  -4  -3   11.11    3.28
   3  -4  -3    9.57    2.76
   3  -4  -3    6.98    2.86
  -3   4   3   15.17    4.29
   3   4  -3    8.85    3.37
   3   4  -3    8.28    3.37
  -3   4   3   13.24    3.43
   3   4  -3   19.31    4.77
  -3   4   3    7.18    2.74
  -2  -4   3   50.56    7.88
   2  -4  -3   45.45    6.75
   2  -4  -3   52.80    6.40
   2  -4  -3   40.67    6.70
  -2  -4   3   49.58    6.66
   2  -4  -3   42.83    5.46
   2   4  -3   35.55    6.37
   2   4  -3   45.90    6.86
  -2   4   3   50.85    6.65
  -2   4   3   49.54    6.60
   2   4  -3   36.84    6.78
  -2   4   3   41.73    6.78
  -1  -4   3   10.89    3.56
   1  -4  -3   13.35    3.05
   1  -4  -3   18.86    3.82
  -1  -4   3   16.54    3.66
   1  -4  -3   18.99    4.47
   1  -4  -3   14.47    3.84
   1   4  -3   22.13    5.56
  -1   4   3    7.11    3.03
  -1   4   3   10.80    3.39
   1   4  -3    8.24    2.68
   1   4  -3   15.00    4.37
  -1   4   3   15.33    3.69
   0  -4  -3    9.96    3.38
   0  -4  -3    9.70    3.23
   0  -4   3    6.08    2.78
   0  -4   3    7.38    2.09
   0  -4  -3    4.78    2.18
   0  -4  -3    5.17    1.48
   0   4   3   10.29    3.00
   0   4  -3    6.89    2.97
   0   4  -3    6.52    3.19
   0   4   3    5.13    2.65
   0   4  -3    7.82    2.84
   0   4   3    8.71    2.47
  -1  -4  -3    8.15    3.00
  -1  -4  -3    3.54    1.26
   1  -4   3    6.34    2.44
  -1  -4  -3    6.50    2.19
   1  -4   3    3.63    1.21
  -1  -4  -3    7.46    2.87
  -1   4  -3    3.03    2.17
   1   4   3    2.63    1.92
   1   4   3    4.29    2.16
  -1   4  -3    2.90    1.98
   1   4   3    1.67    1.45
  -1   4  -3    6.51    2.25
  -2  -4  -3  105.95   11.80
   2  -4   3  104.84    7.72
   2  -4   3   94.36    7.95
  -2  -4  -3   95.44    7.98
  -2  -4  -3   85.97    9.95
  -2  -4  -3   96.09    7.35
  -2   4  -3   81.69   10.04
   2   4   3  117.87   13.04
   2   4   3  101.68    7.53
  -2   4  -3  100.75   11.72
   2   4   3   94.38    7.22
  -2   4  -3  111.77   11.76
  -3  -4  -3  228.40   13.26
  -3  -4  -3  214.65   11.77
   3  -4   3  202.78   10.59
  -3  -4  -3  203.79   12.23
   3  -4   3  207.81   12.09
  -3  -4  -3  193.90   10.57
   3   4   3  204.63   12.65
   3   4   3  198.94   11.21
   3   4   3  199.54   10.80
  -3   4  -3  214.05   13.07
  -3   4  -3  211.01   13.33
  -3   4  -3  207.49   12.72
   4  -4   3  260.36   14.01
  -4  -4  -3  252.42   14.09
  -4  -4  -3  239.97   11.47
  -4  -4  -3  241.50   12.69
  -4  -4  -3  242.35   14.11
   4  -4   3  240.99   11.14
  -4   4  -3  230.70    9.53
  -4   4  -3  238.25   14.38
  -4   4  -3  252.15   14.64
  -4   4  -3  236.97   14.08
   4   4   3  251.66   12.43
   4   4   3  222.42   14.16
  -5  -4  -3   20.24    4.80
   5  -4   3   25.77    5.86
  -5  -4  -3   19.57    3.90
  -5  -4  -3   20.77    5.32
   5  -4   3   26.55    4.64
  -5  -4  -3   18.32    5.43
  -5   4  -3   19.57    5.15
   5   4   3   21.60    4.59
  -5   4  -3   20.86    5.50
   5   4   3   30.61    6.86
  -5   4  -3   22.81    4.16
  -5   4  -3   27.06    6.02
   6  -4   3    1.43    2.61
  -6  -4  -3    6.27    3.02
  -6  -4  -3    3.85    1.71
  -6  -4  -3    5.80    2.97
  -6  -4  -3    4.51    3.07
   6  -4   3    3.37    1.81
  -6   4  -3    3.01    2.37
  -6   4  -3    7.02    2.35
  -6   4  -3    5.38    2.85
  -6   4  -3    5.70    3.24
   6   4   3    5.41    3.38
   6   4   3    3.01    2.11
  -7  -4  -3    7.25    3.74
   7  -4   3   12.31    3.97
   7  -4   3   12.99    3.56
  -7  -4  -3   10.32    3.77
  -7  -4  -3    9.69    4.42
  -7   4  -3   11.69    4.61
  -7   4  -3   11.70    4.46
   7   4   3   11.75    4.07
  -7   4  -3    8.74    2.87
  -7   4  -3    5.66    3.36
   7   4   3   16.16    5.72
  -8  -4  -3    0.91    2.62
  -8  -4  -3    3.78    2.59
   8  -4   3   -0.90    2.48
  -8  -4  -3   -0.78    2.17
  -8   4  -3    1.36    1.90
  -8   4  -3    1.18    2.12
   8   4   3    1.68    2.17
  -8   4  -3    1.76    2.55
   8   4   3    2.62    2.72
  -9  -4  -3    4.99    2.92
   9  -4   3    1.85    2.88
  -9  -4  -3    7.34    3.00
  -9  -4  -3    6.06    2.61
  -9   4  -3    1.56    2.33
   9   4   3    1.88    2.71
  -9   4  -3    2.49    2.18
   9   4   3    2.24    2.68
  -9   4  -3   10.36    3.86
 -10  -4  -3    9.77    3.83
 -10  -4  -3   16.30    5.58
 -10  -4  -3   22.99    6.64
  10  -4   3   22.46    6.07
  10   4   3   12.59    4.32
 -10   4  -3   21.19    6.79
  10   4   3   10.78    4.96
 -10   4  -3   18.46    5.04
 -10   4  -3   14.28    3.85
 -11  -4  -3   10.49    5.51
 -11  -4  -3   -0.98    2.54
  11  -4   3    5.14    3.84
 -11  -4  -3   -4.19    2.39
 -11   4  -3    3.06    2.47
 -11   4  -3    4.99    3.59
 -11   4  -3    4.40    4.14
  11   4   3    0.40    3.70
  11   4   3    7.50    3.17
 -12  -4  -3   11.08    4.81
 -12  -4  -3    5.99    3.37
  12  -4   3    6.70    4.90
  12  -4   3    3.14    3.66
 -12   4  -3   13.39    5.81
 -12   4  -3    8.93    4.28
 -12   4  -3    5.08    2.98
  12   4   3    6.43    3.57
 -13  -4  -3   -4.41    3.02
  13  -4   3   -1.20    3.64
 -13  -4  -3    3.01    3.79
 -13  -4  -3    1.28    2.95
  13  -4   3    0.95    4.01
 -13   4  -3    2.47    2.93
  13   4   3    5.52    4.38
 -13   4  -3    0.23    3.05
  13   4   3   -2.75    3.17
  14  -4   3   18.62    6.18
  14  -4   3   21.46    7.20
 -14  -4  -3   14.22    5.54
 -14  -4  -3   14.42    5.47
  14   4   3    5.16    4.79
 -14   4  -3   16.36    6.50
 -14   4  -3   -3.44    3.42
  14   4   3   17.47    6.43
  15  -4   3   -2.80    4.65
  15  -4   3   -1.38    3.82
 -15  -4  -3    2.47    3.82
 -15  -4  -3    3.69    4.48
  15   4   3   -1.98    3.99
  15   4   3    6.34    4.37
 -15   4  -3    1.73    3.88
 -15   4  -3    3.88    4.19
  16  -4   3   -1.08    4.45
 -16  -4  -3    2.46    4.08
 -16  -4  -3    0.15    3.77
  16  -4   3    2.60    3.95
 -16   4  -3   -1.45    4.73
  16   4   3    8.14    5.40
 -16   4  -3    2.73    3.81
  16  -5  -3   -2.86    4.80
 -16  -5   3   -5.50    3.83
  16  -5  -3    0.25    3.99
 -16  -5   3   -5.22    3.83
  16   5  -3    2.96    5.27
  16   5  -3    8.18    5.26
 -15  -5   3   -1.17    3.37
 -15  -5   3    0.62    3.75
  15  -5  -3    7.05    4.49
  15  -5  -3    1.40    4.10
 -15   5   3    4.91    4.33
 -15   5   3   -5.39    4.27
  15   5  -3    1.85    4.37
  15   5  -3   -5.10    4.13
  14  -5  -3    0.53    4.09
 -14  -5   3   -2.57    3.32
 -14  -5   3    3.44    4.54
 -14  -5   3   -0.36    3.19
  14  -5  -3    8.53    4.74
  14  -5  -3   -1.97    4.09
  14   5  -3    2.79    5.06
 -14   5   3    3.30    3.95
 -14   5   3   -3.79    3.12
  14   5  -3   -2.65    3.60
  13  -5  -3   22.91    7.54
 -13  -5   3   11.95    4.01
 -13  -5   3   33.04    8.31
  13  -5  -3   28.61    7.23
  13  -5  -3   32.90    7.33
  13   5  -3   20.52    7.22
 -13   5   3   37.66    8.54
 -13   5   3   23.10    5.95
  13   5  -3   18.39    6.49
  12  -5  -3   -1.52    2.98
  12  -5  -3   -1.41    2.99
  12  -5  -3   11.41    5.05
 -12  -5   3    9.49    3.53
 -12  -5   3    9.55    3.68
 -12  -5   3    2.64    3.69
 -12   5   3    9.63    4.70
  12   5  -3   16.03    6.09
  12   5  -3    2.74    4.28
 -12   5   3    7.83    3.57
 -11  -5   3   19.31    5.23
 -11  -5   3   26.43    7.14
  11  -5  -3   16.97    5.94
  11  -5  -3   22.39    6.88
  11  -5  -3    4.03    3.03
 -11  -5   3   14.45    5.72
  11   5  -3   33.10    8.68
 -11   5   3   14.96    5.15
 -11   5   3   12.71    4.66
  11   5  -3   18.23    6.55
  10  -5  -3    1.26    2.68
 -10  -5   3    2.39    1.95
 -10  -5   3    0.48    2.69
  10  -5  -3   -3.50    2.28
 -10  -5   3   -0.30    3.13
  10   5  -3    5.63    3.70
 -10   5   3    5.27    2.91
 -10   5   3    3.76    2.48
 -10   5   3   -1.06    3.03
  10   5  -3   -0.54    2.73
  -9  -5   3    3.97    2.43
   9  -5  -3    6.56    3.04
   9  -5  -3   -0.67    2.67
  -9  -5   3    5.48    3.11
  -9  -5   3   -0.73    2.61
  -9   5   3    1.73    2.62
   9   5  -3    5.60    3.77
   9   5  -3   11.97    4.58
  -9   5   3    8.28    3.54
  -9   5   3    3.95    3.11
  -8  -5   3   -0.27    2.76
  -8  -5   3    1.33    2.21
   8  -5  -3   -2.57    2.17
   8  -5  -3    4.20    2.85
  -8  -5   3    1.16    3.37
  -8   5   3    2.95    2.97
   8   5  -3    6.12    3.10
  -8   5   3    0.86    2.23
   8   5  -3    7.14    3.01
   8   5  -3    2.58    2.77
  -8   5   3    1.75    2.49
   7  -5  -3    3.09    2.76
   7  -5  -3    0.16    1.97
  -7  -5   3    1.65    2.95
  -7  -5   3    5.09    3.32
  -7  -5   3    1.87    1.97
   7   5  -3   -0.09    2.64
   7   5  -3    3.72    3.30
   7   5  -3    0.98    2.16
  -7   5   3   -1.29    2.09
  -7   5   3    1.72    2.91
  -7   5   3    2.29    2.56
   6  -5  -3    2.05    1.87
   6  -5  -3    5.42    2.60
  -6  -5   3    1.44    2.24
   6  -5  -3    0.53    2.15
  -6  -5   3   -0.59    1.35
  -6  -5   3    5.41    3.28
   6   5  -3    3.78    2.63
   6   5  -3   -1.67    2.18
  -6   5   3    4.12    2.46
  -6   5   3    2.44    2.14
   6   5  -3    2.57    3.19
  -6   5   3   -0.02    2.15
  -5  -5   3    2.63    2.21
   5  -5  -3   -0.08    2.28
   5  -5  -3    0.35    1.96
  -5  -5   3   -2.42    1.67
  -5  -5   3    0.51    1.32
   5  -5  -3    0.88    2.41
  -5   5   3    0.20    1.73
   5   5  -3    2.33    2.70
  -5   5   3    3.01    2.59
   5   5  -3    0.08    1.96
  -5   5   3    1.49    1.87
   5   5  -3    1.77    3.34
   5   5  -3    1.87    2.29
   4  -5  -3    5.10    2.26
   4  -5  -3    6.53    2.59
  -4  -5   3    3.69    2.65
  -4  -5   3    2.80    2.25
  -4  -5   3    4.96    1.57
   4  -5  -3    1.91    2.52
  -4   5   3    4.04    2.33
  -4   5   3    3.09    2.17
  -4   5   3    5.80    2.39
   4   5  -3    3.73    2.32
   4   5  -3    1.68    2.29
   4   5  -3    4.32    2.50
   3  -5  -3   27.60    5.45
  -3  -5   3   18.69    5.49
  -3  -5   3   22.96    5.51
   3  -5  -3   20.18    4.90
   3  -5  -3   21.75    3.67
   3  -5  -3   20.30    5.57
   3   5  -3   18.86    4.85
  -3   5   3   30.53    6.73
   3   5  -3   23.56    5.60
   3   5  -3   14.27    4.21
  -3   5   3   17.95    4.29
  -3   5   3   30.78    6.04
  -2  -5   3    4.92    3.10
   2  -5  -3   10.17    3.04
   2  -5  -3    3.76    2.37
   2  -5  -3    5.37    2.07
  -2  -5   3    3.68    2.04
   2  -5  -3    4.59    1.98
  -2   5   3    4.49    3.54
   2   5  -3    5.41    2.95
  -2   5   3    4.41    2.45
   2   5  -3    4.77    2.48
  -2   5   3    6.93    3.07
   2   5  -3    2.75    3.03
   1  -5  -3    2.51    2.07
   1  -5  -3   -2.53    1.26
   1  -5  -3    0.23    1.68
  -1  -5   3    1.82    1.69
   1  -5  -3    2.99    1.53
   1   5  -3   -3.29    1.62
  -1   5   3    0.01    1.58
   1   5  -3   -4.68    1.90
  -1   5   3    0.17    1.78
  -1   5   3    0.20    1.68
   1   5  -3    0.32    2.21
   0  -5   3   13.05    3.43
   0  -5  -3   16.14    3.10
   0  -5  -3   16.33    4.29
   0  -5  -3   14.54    3.84
   0  -5   3   21.81    5.67
   0  -5  -3   18.65    5.37
   0   5  -3   15.96    4.78
   0   5  -3    4.01    3.44
   0   5   3   14.71    4.34
   0   5   3   13.66    4.12
   0   5  -3   18.04    4.37
   0   5   3   17.99    4.20
  -1  -5  -3    8.58    3.33
  -1  -5  -3   11.03    2.43
  -1  -5  -3   11.28    3.39
   1  -5   3    8.65    1.96
  -1  -5  -3   11.97    4.74
   1  -5   3   14.42    4.41
   1   5   3    9.20    2.95
   1   5   3    7.08    2.78
   1   5   3    7.14    3.60
  -1   5  -3   11.22    3.85
  -1   5  -3    2.87    2.34
  -1   5  -3    3.20    2.70
   2  -5   3   10.98    4.07
  -2  -5  -3   15.29    4.06
  -2  -5  -3   23.16    5.40
   2  -5   3    9.84    3.28
  -2   5  -3   13.07    4.51
   2   5   3   14.56    4.02
   2   5   3   12.71    4.66
   2   5   3   11.81    3.45
  -2   5  -3   18.91    5.50
  -2   5  -3    8.81    3.93
  -3  -5  -3   13.04    4.57
   3  -5   3   11.41    3.53
  -3  -5  -3   11.94    3.73
  -3  -5  -3    8.07    3.48
   3  -5   3   13.53    4.49
  -3  -5  -3   13.83    4.43
   3   5   3   15.53    3.93
  -3   5  -3   10.35    3.75
   3   5   3    9.97    3.60
   3   5   3   15.89    4.00
  -3   5  -3    3.91    2.72
  -3   5  -3   18.09    5.29
  -4  -5  -3    0.86    2.14
   4  -5   3    0.10    1.65
  -4  -5  -3    3.53    2.83
  -4  -5  -3    0.28    1.82
  -4  -5  -3    1.79    1.90
   4  -5   3    3.32    2.61
  -4   5  -3    1.52    2.54
   4   5   3    1.08    2.73
   4   5   3    3.07    2.21
  -4   5  -3   -0.18    2.21
  -4   5  -3    4.54    3.08
   4   5   3    0.96    1.96
  -5  -5  -3   58.30   10.29
  -5  -5  -3   61.12    9.63
  -5  -5  -3   69.44   11.04
   5  -5   3   63.77    9.96
  -5  -5  -3   53.88    7.66
   5  -5   3   53.99    7.88
   5   5   3   66.73   11.26
   5   5   3   67.84    9.76
  -5   5  -3   67.41   11.20
  -5   5  -3   52.72    9.85
  -5   5  -3   49.75    9.39
   5   5   3   50.02    8.43
  -6  -5  -3   -3.11    1.97
  -6  -5  -3   -1.09    2.27
  -6  -5  -3   -2.07    1.97
  -6  -5  -3   -3.42    1.63
   6  -5   3    1.90    1.56
   6  -5   3   -2.37    1.94
   6   5   3   -1.07    2.31
  -6   5  -3    0.06    2.41
  -6   5  -3    0.69    2.76
   6   5   3    0.74    2.62
   6   5   3    0.68    2.75
  -6   5  -3    1.42    2.61
  -7  -5  -3   49.31    9.91
  -7  -5  -3   53.83    9.73
  -7  -5  -3   63.66   10.69
   7  -5   3   33.27    7.58
  -7   5  -3   41.98    8.66
   7   5   3   46.54    9.39
   7   5   3   38.16    7.42
  -7   5  -3   42.42    8.91
  -7   5  -3   48.51    9.67
  -8  -5  -3    5.09    2.68
  -8  -5  -3    6.33    3.41
   8  -5   3    2.00    3.26
  -8  -5  -3    7.06    3.72
   8   5   3    1.67    2.88
   8   5   3    3.86    4.38
   8   5   3    5.68    3.90
  -8   5  -3    2.21    2.72
  -8   5  -3    4.39    3.68
  -9  -5  -3    0.87    2.32
   9  -5   3   -1.72    2.66
  -9  -5  -3   -0.92    2.68
  -9  -5  -3    0.68    2.58
   9   5   3    0.53    2.76
  -9   5  -3    2.15    2.92
  -9   5  -3   -5.69    2.52
   9   5   3   -0.99    3.18
 -10  -5  -3    3.81    2.57
 -10  -5  -3    2.36    3.03
 -10  -5  -3    3.59    3.02
  10  -5   3   -0.51    3.26
 -10   5  -3   -0.22    3.58
  10   5   3    1.04    3.29
 -10   5  -3    5.43    4.50
  10   5   3    5.94    3.52
 -11  -5  -3   15.05    5.21
 -11  -5  -3   14.46    5.21
  11  -5   3   13.60    5.47
 -11  -5  -3    4.23    3.33
  11   5   3    3.55    4.52
 -11   5  -3   11.94    5.47
  11   5   3   18.06    6.50
 -11   5  -3   13.09    6.06
  12  -5   3    5.96    4.43
 -12  -5  -3    5.96    3.44
 -12  -5  -3   -0.40    3.02
 -12  -5  -3   -3.32    3.27
  12   5   3    4.30    5.23
  12   5   3    6.39    4.77
 -12   5  -3    5.65    4.56
 -12   5  -3    3.99    3.40
 -13  -5  -3   -2.73    3.25
  13  -5   3   -3.13    3.06
 -13  -5  -3    5.55    5.19
  13  -5   3    2.10    3.81
 -13  -5  -3    0.56    3.91
 -13   5  -3    4.82    4.16
  13   5   3    6.53    3.92
  13   5   3    1.38    4.45
 -13   5  -3   -1.06    3.63
 -14  -5  -3   10.45    5.47
 -14  -5  -3   -0.29    3.76
  14  -5   3    5.99    5.26
  14  -5   3   -3.91    3.86
  14   5   3    5.99    4.93
 -14   5  -3    5.20    3.67
  14   5   3    6.80    6.10
  15  -5   3   -1.46    4.54
 -15  -5  -3   -2.09    3.70
  15  -5   3   -0.32    4.14
 -15   5  -3    1.32    3.66
  15   5   3   -4.04    4.99
  14  -6  -3    0.39    3.98
  14  -6  -3   -3.82    3.72
 -14  -6   3    3.99    3.98
  14  -6  -3    8.95    4.79
 -14  -6   3    2.98    3.58
 -14   6   3    3.02    3.77
  14   6  -3    3.94    5.17
  14   6  -3   -1.37    3.86
 -14   6   3    3.58    3.87
  13  -6  -3    8.70    5.87
 -13  -6   3   10.48    3.94
  13  -6  -3   -0.15    4.08
  13  -6  -3    9.67    4.53
 -13  -6   3    7.41    4.70
  13   6  -3   12.57    6.57
  13   6  -3    8.95    4.88
 -13   6   3    7.44    4.69
 -13   6   3    3.99    3.44
  12  -6  -3   -1.68    3.61
 -12  -6   3   -0.90    3.34
  12  -6  -3    0.50    3.44
 -12  -6   3    0.82    3.34
  12  -6  -3   -2.44    2.96
  12   6  -3   -6.37    3.75
  12   6  -3   -6.35    3.58
 -12   6   3    2.63    4.12
 -12   6   3    3.09    4.35
 -11  -6   3   33.30    9.00
  11  -6  -3   12.58    4.33
  11  -6  -3   22.56    6.77
 -11  -6   3    6.80    4.26
  11  -6  -3   19.88    6.72
 -11   6   3   15.77    5.78
  11   6  -3   15.05    6.89
  11   6  -3   34.23    8.29
 -11   6   3   29.58    6.11
 -11   6   3    3.28    3.89
 -10  -6   3    5.35    3.92
  10  -6  -3    3.24    3.01
  10  -6  -3   11.15    4.04
 -10  -6   3    0.71    2.68
  10   6  -3    9.79    4.35
 -10   6   3   -0.08    3.09
 -10   6   3   -0.99    3.16
  10   6  -3    1.15    4.41
 -10   6   3    9.80    3.30
  -9  -6   3   -7.94    2.71
   9  -6  -3    2.01    3.96
   9  -6  -3   -2.26    3.14
  -9  -6   3    1.24    3.01
   9   6  -3    3.71    4.40
  -9   6   3    0.67    2.51
  -9   6   3   -5.70    2.75
   9   6  -3    0.76    3.27
  -9   6   3    3.96    2.67
  -8  -6   3   -1.19    2.65
   8  -6  -3    0.04    2.79
  -8  -6   3    5.12    3.65
   8  -6  -3    4.85    3.18
  -8   6   3    1.65    2.73
   8   6  -3    6.86    3.54
  -8   6   3   -2.53    2.57
  -8   6   3    2.63    2.78
   8   6  -3   -3.36    2.81
  -7  -6   3   11.32    5.14
   7  -6  -3   20.72    5.70
   7  -6  -3   20.00    5.78
  -7  -6   3   25.08    6.32
  -7   6   3   20.38    5.25
  -7   6   3   18.91    5.93
   7   6  -3   14.41    4.84
  -7   6   3   19.01    6.24
   7   6  -3   17.90    5.47
   6  -6  -3    3.14    2.74
   6  -6  -3    5.33    3.21
  -6  -6   3   -1.66    2.72
   6  -6  -3    1.44    2.66
  -6  -6   3    4.45    3.34
   6   6  -3   -0.08    2.75
  -6   6   3   -4.30    2.44
  -6   6   3    1.86    2.69
  -6   6   3   -1.73    2.23
   6   6  -3    0.91    2.99
   5  -6  -3    9.54    3.59
   5  -6  -3   10.97    4.50
   5  -6  -3   15.09    4.53
  -5  -6   3    6.56    3.37
  -5  -6   3    6.69    4.10
   5   6  -3   12.32    4.43
   5   6  -3   13.01    5.71
   5   6  -3   14.06    5.40
  -5   6   3   12.49    4.56
  -5   6   3    7.72    3.67
  -5   6   3   11.57    4.20
  -4  -6   3   22.42    5.97
  -4  -6   3   30.23    7.88
   4  -6  -3   23.27    5.66
   4  -6  -3   16.82    5.75
   4  -6  -3   18.33    4.95
  -4   6   3   27.12    7.18
   4   6  -3   13.81    4.25
  -4   6   3   12.50    4.32
   4   6  -3    6.80    4.01
  -4   6   3   22.29    5.75
   4   6  -3   23.72    6.44
   3  -6  -3   52.73    9.27
   3  -6  -3   41.46    9.03
  -3  -6   3   45.00    7.48
   3  -6  -3   56.94    8.27
  -3  -6   3   55.33   10.44
  -3   6   3   39.68    7.00
  -3   6   3   48.64    9.79
   3   6  -3   52.68    9.53
   3   6  -3   65.67   12.02
  -3   6   3   53.37    8.34
   3   6  -3   52.17    8.72
   2  -6  -3    2.45    2.30
   2  -6  -3   -3.73    1.92
   2  -6  -3   -0.99    2.09
  -2  -6   3   -0.75    1.62
  -2  -6   3    2.12    2.54
   2   6  -3    2.03    2.72
   2   6  -3   -0.72    2.20
  -2   6   3    2.65    2.13
  -2   6   3    0.36    2.20
  -2   6   3   -0.49    2.02
   2   6  -3   -3.22    2.16
   1  -6  -3   27.92    6.44
   1  -6  -3   36.66    7.58
  -1  -6   3   21.97    5.90
   1   6  -3   40.50    7.65
  -1   6   3   42.83    9.17
   1   6  -3   30.92    7.17
  -1   6   3   29.84    6.07
  -1   6   3   34.14    6.43
   1   6  -3   24.41    6.46
   0  -6  -3   11.02    4.09
   0  -6   3   -1.26    1.74
   0  -6  -3    0.57    2.41
   0  -6  -3    1.62    1.87
   0  -6   3    0.99    2.31
   0   6  -3    4.49    3.09
   0   6  -3    3.15    2.30
   0   6   3    2.69    2.35
   0   6  -3    6.84    4.01
   0   6   3    3.30    2.41
   0   6   3    5.04    2.38
   1  -6   3   51.98    9.63
   1  -6   3   44.54    7.79
  -1  -6  -3   41.01    8.84
  -1  -6  -3   29.64    7.21
  -1  -6  -3   33.11    6.43
  -1   6  -3   35.28    7.77
  -1   6  -3   39.89    8.24
  -1   6  -3   46.60    8.78
   1   6   3   33.60    7.83
   1   6   3   44.20    7.76
   1   6   3   39.24    7.50
  -2  -6  -3    8.60    4.02
   2  -6   3    5.32    3.10
   2  -6   3    0.76    2.14
  -2  -6  -3    6.33    3.76
  -2  -6  -3   11.15    3.96
   2   6   3    8.10    3.29
  -2   6  -3    7.94    3.63
   2   6   3    1.04    2.54
  -2   6  -3    5.91    3.43
  -2   6  -3   12.47    4.11
   2   6   3   11.01    4.01
  -3  -6  -3   12.89    5.34
  -3  -6  -3   10.81    4.04
   3  -6   3    7.44    4.18
  -3  -6  -3    7.46    3.27
   3  -6   3    9.64    4.18
  -3   6  -3    6.77    4.23
  -3   6  -3    6.17    3.53
   3   6   3    4.57    2.85
   3   6   3    6.09    2.75
  -3   6  -3    2.86    3.71
   3   6   3   12.62    4.87
  -4  -6  -3    4.31    2.65
  -4  -6  -3    9.74    3.36
   4  -6   3   12.48    4.01
  -4  -6  -3   12.47    4.08
   4  -6   3   11.72    3.61
  -4  -6  -3   12.01    4.91
   4   6   3   13.86    4.44
  -4   6  -3    7.43    4.00
   4   6   3    4.22    2.73
  -4   6  -3    7.36    3.49
  -4   6  -3    9.51    4.19
   4   6   3    9.62    3.96
   5  -6   3   10.28    4.50
  -5  -6  -3   15.02    4.30
  -5  -6  -3    7.19    3.15
  -5  -6  -3   16.23    5.81
  -5  -6  -3    7.63    3.33
   5  -6   3    4.99    3.13
   5   6   3    4.16    2.54
  -5   6  -3    6.26    4.11
   5   6   3   11.18    4.57
  -5   6  -3   14.69    5.26
  -5   6  -3    2.71    3.02
   5   6   3    8.22    3.34
  -6  -6  -3    8.40    4.15
  -6  -6  -3    9.02    3.77
  -6  -6  -3   14.34    4.92
   6  -6   3   13.22    4.56
  -6   6  -3    9.92    4.10
   6   6   3    9.80    4.32
  -6   6  -3   13.52    4.51
   6   6   3   19.96    5.97
  -6   6  -3   17.58    5.07
   6   6   3   12.57    4.95
  -7  -6  -3   52.19    9.92
   7  -6   3   58.36   10.70
  -7  -6  -3   37.77    8.75
  -7  -6  -3   60.59   11.12
  -7   6  -3   49.81   10.28
   7   6   3   37.13    7.77
   7   6   3   51.02    9.15
   7   6   3   49.21   10.58
  -7   6  -3   38.28    8.83
  -7   6  -3   38.78    8.81
  -8  -6  -3   10.71    4.35
   8  -6   3    9.16    4.80
  -8  -6  -3    9.05    4.43
  -8  -6  -3   12.91    5.76
   8   6   3    0.09    3.19
  -8   6  -3    7.78    4.68
   8   6   3    0.01    3.14
  -8   6  -3    7.30    4.40
   8   6   3    1.52    3.91
  -9  -6  -3   16.77    5.55
  -9  -6  -3   25.02    7.81
  -9  -6  -3   35.41    8.63
   9  -6   3   22.49    6.52
  -9   6  -3   21.95    7.02
   9   6   3   14.46    5.16
  -9   6  -3   24.78    7.26
   9   6   3   28.05    7.55
   9   6   3   19.99    6.52
  10  -6   3    0.09    3.44
 -10  -6  -3   -3.09    3.19
 -10  -6  -3    1.05    4.14
 -10  -6  -3   -2.09    2.60
  10   6   3   -4.56    3.19
 -10   6  -3   -0.12    3.39
 -10   6  -3    6.87    3.29
  10   6   3   -0.06    3.19
  10   6   3    2.79    4.33
 -11  -6  -3    4.61    3.90
 -11  -6  -3    5.68    3.34
  11  -6   3    2.39    3.61
 -11  -6  -3   -0.97    3.45
  11   6   3   -3.35    4.34
 -11   6  -3    7.53    4.15
  11   6   3    5.96    3.35
  11   6   3    1.12    3.50
  12  -6   3    0.21    4.23
 -12  -6  -3   -3.13    3.26
 -12  -6  -3    2.79    3.44
 -12  -6  -3   -1.98    3.59
  12   6   3   -0.50    3.68
 -12   6  -3   -7.38    3.30
  12   6   3   -1.11    4.83
 -12   6  -3    2.43    4.15
 -13  -6  -3    3.54    3.37
 -13  -6  -3   -3.07    3.51
 -13  -6  -3    7.32    3.98
  13  -6   3    5.65    4.33
  13  -6   3   -3.84    3.28
  13   6   3    0.97    4.89
 -13   6  -3    2.46    4.18
 -13   6  -3    0.97    3.53
  13   6   3   -2.49    4.08
 -12  -7   3    1.77    3.46
  12  -7  -3    6.11    3.80
  12  -7  -3   -1.77    3.53
 -12  -7   3    0.73    3.66
  12   7  -3    2.04    4.29
  12   7  -3    2.41    4.94
 -11  -7   3    1.26    3.52
  11  -7  -3   -3.34    3.04
 -11  -7   3   -1.82    3.62
  11  -7  -3    2.52    3.58
  11   7  -3    2.12    4.48
  11   7  -3    5.55    5.53
 -10  -7   3   -1.75    3.63
  10  -7  -3   10.77    4.45
  10  -7  -3    8.76    3.57
 -10  -7   3    9.61    4.44
  10   7  -3    4.42    4.33
 -10   7   3    4.41    3.77
  10   7  -3    1.89    4.50
   9  -7  -3    7.57    3.79
   9  -7  -3    5.82    4.13
  -9  -7   3    4.57    3.79
  -9  -7   3   12.42    4.72
  -9   7   3    7.63    3.78
  -9   7   3   11.22    5.67
   9   7  -3    3.24    4.74
   9   7  -3    9.47    5.45
   8  -7  -3   11.99    4.00
  -8  -7   3   -3.45    2.76
   8  -7  -3    2.99    4.08
  -8  -7   3    1.26    3.07
   8   7  -3   11.84    4.65
  -8   7   3    0.42    3.22
   8   7  -3    4.69    4.48
  -8   7   3   -2.31    3.21
  -7  -7   3   10.82    4.08
  -7  -7   3    4.82    3.92
   7  -7  -3    6.42    3.94
   7  -7  -3    0.04    2.78
   7   7  -3    9.34    5.47
  -7   7   3    4.14    4.02
   7   7  -3    7.97    3.80
  -7   7   3    8.33    3.10
  -6  -7   3   -0.08    3.01
  -6  -7   3    3.97    3.47
   6  -7  -3    2.46    2.82
   6  -7  -3   -0.05    3.55
   6   7  -3    3.52    3.31
  -6   7   3    6.07    3.49
  -6   7   3    6.00    2.78
   6   7  -3    3.99    3.61
   5  -7  -3   17.10    5.80
  -5  -7   3   11.23    4.93
   5  -7  -3   19.98    4.46
  -5  -7   3   10.61    4.81
   5  -7  -3   13.94    4.28
   5   7  -3   13.46    4.61
  -5   7   3   14.44    5.91
  -5   7   3   18.74    4.88
   5   7  -3   15.23    5.30
   4  -7  -3    3.68    3.04
   4  -7  -3    1.72    3.30
   4  -7  -3    7.45    3.27
  -4  -7   3   -0.79    2.37
  -4  -7   3    3.33    3.04
  -4   7   3    7.63    3.41
   4   7  -3    8.32    3.43
   4   7  -3    0.28    3.23
  -4   7   3    8.45    4.39
   3  -7  -3   19.78    5.40
   3  -7  -3   13.73    4.82
  -3  -7   3    6.27    3.08
   3   7  -3    5.79    4.13
  -3   7   3   14.64    4.46
  -3   7   3   14.36    5.92
   3   7  -3   15.59    5.42
   2  -7  -3   43.18    9.43
   2  -7  -3   42.71    8.64
  -2  -7   3   30.67    8.05
   2   7  -3   37.43    8.58
  -2   7   3   41.58    9.91
  -2   7   3   36.33    7.38
   2   7  -3   32.12    8.17
   1  -7  -3    0.16    3.12
  -1  -7   3   -0.17    2.46
  -1  -7   3   -4.33    2.30
   1  -7  -3    6.41    3.49
  -1   7   3   -1.78    2.45
   1   7  -3   -2.15    3.10
   1   7  -3   -3.05    2.71
  -1   7   3   -4.00    2.44
   1   7  -3   -1.79    2.54
   0  -7   3   37.99    7.43
   0  -7  -3   45.69   10.36
   0  -7  -3   31.45    8.02
   0  -7   3   41.35    9.37
   0   7  -3   37.38    7.59
   0   7   3   35.59    6.92
   0   7   3   19.96    5.58
   0   7  -3   37.21    8.15
   0   7  -3   28.68    7.73
   1  -7   3    4.17    2.29
   1  -7   3   -1.62    2.61
  -1  -7  -3    2.91    3.43
  -1  -7  -3   -1.65    2.66
  -1   7  -3    5.26    3.64
  -1   7  -3   -3.48    2.73
   1   7   3    4.29    3.79
   1   7   3    0.40    2.49
  -1   7  -3    4.68    4.06
  -2  -7  -3    2.13    3.01
  -2  -7  -3   -0.58    2.77
   2  -7   3    3.46    2.67
  -2  -7  -3    2.35    2.43
   2  -7   3    0.28    2.45
  -2   7  -3   -0.98    3.42
  -2   7  -3   -2.32    2.73
   2   7   3   -1.87    2.36
  -2   7  -3   -1.50    2.85
   2   7   3   -3.56    3.17
   3  -7   3   -3.74    2.26
  -3  -7  -3    5.03    2.98
  -3  -7  -3   -1.34    2.49
  -3  -7  -3   15.84    5.22
   3  -7   3   14.10    4.28
  -3   7  -3    8.41    4.51
   3   7   3   15.67    4.19
  -3   7  -3    8.40    3.93
   3   7   3    7.51    4.40
   4  -7   3   -1.71    2.43
   4  -7   3    2.46    2.61
  -4  -7  -3   -0.42    2.73
  -4  -7  -3    0.09    2.57
  -4  -7  -3   -3.08    2.34
  -4   7  -3   -2.03    3.20
   4   7   3    1.69    2.53
  -4   7  -3    4.15    4.09
  -4   7  -3   -2.70    2.97
   4   7   3   -6.59    2.80
   5  -7   3   12.04    3.69
  -5  -7  -3    4.30    2.97
   5  -7   3    2.47    3.08
  -5  -7  -3    7.36    3.62
  -5  -7  -3    5.28    2.78
  -5   7  -3    7.37    4.89
  -5   7  -3    3.34    4.93
   5   7   3    5.04    3.25
  -5   7  -3    1.33    3.41
   5   7   3    4.29    2.60
  -6  -7  -3   11.95    4.86
  -6  -7  -3    6.37    3.61
   6  -7   3    3.72    3.22
  -6   7  -3    6.36    3.83
   6   7   3   -3.60    3.12
  -6   7  -3    4.59    4.34
   6   7   3    4.50    2.94
  -6   7  -3    1.71    3.42
   7  -7   3    6.23    3.56
  -7  -7  -3    8.12    3.70
  -7  -7  -3    2.03    3.13
   7   7   3   -0.89    3.49
  -7   7  -3    6.54    4.27
   7   7   3    0.63    2.98
  -7   7  -3    3.75    3.53
  -8  -7  -3   -0.26    3.21
  -8  -7  -3    4.20    3.50
   8  -7   3    4.15    4.30
   8   7   3   -3.56    3.22
   8   7   3    5.20    3.91
  -8   7  -3    1.87    4.93
  -8   7  -3    1.70    3.19
  -9  -7  -3    0.93    4.51
   9  -7   3    7.70    5.18
  -9  -7  -3    0.69    3.68
  -9   7  -3    7.61    5.57
  -9   7  -3   -0.99    3.23
   9   7   3   -1.75    3.36
   9   7   3    3.53    4.59
  10  -7   3   -6.62    3.73
 -10  -7  -3   -3.98    3.46
 -10  -7  -3    5.08    4.09
  10   7   3    1.35    4.40
 -10   7  -3    2.30    4.16
 -10   7  -3    9.18    3.75
  10   7   3    6.21    4.17
  11  -7   3   16.73    5.85
 -11  -7  -3    7.74    4.96
 -11  -7  -3   -1.15    3.87
  11   7   3   11.92    5.73
  11   7   3    3.29    3.91
 -11   7  -3   10.07    5.71
 -11   7  -3    3.90    4.41
   9  -8  -3   -1.46    3.34
  -9  -8   3   -1.81    3.43
  -9  -8   3   -0.60    4.42
   9  -8  -3    2.63    4.05
   9   8  -3   -1.25    3.98
   9   8  -3   -2.23    4.61
  -9   8   3    1.33    3.72
  -8  -8   3    6.36    3.93
  -8  -8   3   16.78    5.08
   8  -8  -3    4.04    3.72
   8  -8  -3   18.62    6.50
   8   8  -3    6.79    4.38
  -8   8   3    7.18    4.97
   8   8  -3   20.27    5.54
  -7  -8   3    4.09    4.63
   7  -8  -3    3.92    3.50
   7   8  -3    4.32    4.73
  -7   8   3   -3.42    3.84
   7   8  -3    5.36    3.85
   6  -8  -3    5.38    4.65
  -6  -8   3   11.72    4.75
   6   8  -3   13.25    5.92
   6   8  -3   26.20    8.13
  -6   8   3   19.86    7.43
  -5  -8   3   -3.09    2.87
   5  -8  -3    5.81    5.06
   5   8  -3   -4.98    3.63
  -5   8   3    0.59    3.75
   5   8  -3    2.85    3.21
   4  -8  -3    5.23    3.12
  -4  -8   3    0.52    3.11
   4  -8  -3    7.78    4.09
   4   8  -3   -1.86    3.41
  -4   8   3   -0.04    3.71
   4   8  -3    1.76    3.68
   3  -8  -3   28.50    7.76
   3  -8  -3   39.23   10.37
  -3  -8   3   20.05    6.06
   3   8  -3   26.34    9.08
  -3   8   3   13.25    5.23
   3   8  -3   21.50    5.18
   2  -8  -3    6.42    3.96
   2  -8  -3   16.34    5.32
  -2  -8   3    9.57    4.20
   2   8  -3    7.58    4.33
  -2   8   3    4.81    4.39
   2   8  -3   20.62    8.45
   1  -8  -3    1.61    3.34
   1  -8  -3   -0.38    3.22
  -1  -8   3   -0.92    3.06
  -1   8   3    5.60    4.29
   1   8  -3   -1.53    3.52
   1   8  -3    5.36    3.98
   0  -8   3    1.05    2.84
   0  -8  -3    1.40    3.39
   0  -8  -3    1.98    3.19
   0   8  -3    2.97    4.00
   0   8   3   -1.08    3.24
   0   8  -3    1.61    3.85
  -1  -8  -3    0.95    3.18
  -1  -8  -3   -7.73    3.29
   1  -8   3    3.21    3.33
   1   8   3   -1.10    3.18
  -1   8  -3    2.95    3.68
  -1   8  -3    0.90    3.87
  -2  -8  -3    2.22    3.10
  -2  -8  -3    3.58    3.42
   2  -8   3    7.90    3.80
   2  -8   3   -1.74    3.01
  -2   8  -3    0.26    3.79
  -2   8  -3    3.06    3.34
  -2   8  -3   -5.80    3.30
   2   8   3   -4.09    3.43
   3  -8   3    2.85    3.33
   3  -8   3   -1.23    3.08
  -3  -8  -3    4.19    3.01
  -3  -8  -3    5.53    3.45
  -3   8  -3    5.89    4.31
   3   8   3    7.04    4.14
  -3   8  -3    1.95    4.00
  -3   8  -3    9.22    4.13
  -4  -8  -3    8.38    3.83
  -4  -8  -3    2.58    3.02
   4  -8   3    0.79    3.23
   4  -8   3   -1.47    2.96
   4   8   3    4.49    4.76
  -4   8  -3    6.82    4.44
  -4   8  -3    8.46    4.46
  -4   8  -3    3.33    5.21
  -5  -8  -3    0.20    3.05
  -5  -8  -3    2.67    3.09
   5  -8   3   -3.19    3.06
  -5   8  -3    5.61    4.46
  -5   8  -3    8.43    4.81
   5   8   3   -0.40    3.83
  -5   8  -3   -1.90    3.55
  -6  -8  -3   -1.48    3.17
   6  -8   3    4.88    3.61
  -6  -8  -3   -0.09    3.65
   6   8   3    2.55    4.23
  -6   8  -3   -5.24    3.85
  -6   8  -3   12.18    4.84
  -7  -8  -3   11.53    4.62
  -7  -8  -3   -0.72    3.94
   7  -8   3    2.30    5.69
  -7   8  -3    5.30    4.33
  -7   8  -3    0.95    3.49
   7   8   3   -1.00    3.76
  -8  -8  -3    0.92    4.66
   8  -8   3   -0.09    4.51
  -8  -8  -3   -2.07    3.98
  -8   8  -3   -1.77    3.99
   8   8   3   -7.22    4.00
  -8   8  -3    6.60    4.48
   4  -9  -3   -1.76    3.93
  -4  -9   3    0.95    3.48
   4   9  -3   -0.58    4.11
  -3  -9   3    2.65    3.24
   3  -9  -3    2.10    4.16
   3  -9  -3    6.17    3.87
  -3   9   3   11.96    4.81
   3   9  -3    2.95    4.97
   3   9  -3   -7.28    3.80
  -2  -9   3   11.58    4.93
   2  -9  -3   15.02    4.48
   2  -9  -3   22.58    7.33
  -2   9   3   16.25    6.48
   2   9  -3    8.41    5.10
   2   9  -3   17.12    5.92
  -1  -9   3   -2.04    3.21
   1  -9  -3    1.28    4.07
   1  -9  -3   -2.59    3.48
   1   9  -3    2.43    4.07
   1   9  -3   -2.86    4.19
  -1   9   3   -3.27    3.96
   0  -9   3    4.78    3.55
   0  -9  -3    4.32    3.97
   0   9  -3    4.19    4.63
   0   9   3   -1.32    3.54
   0   9  -3    5.94    5.43
   1  -9   3    1.81    2.94
  -1  -9  -3    1.88    3.60
  -1  -9  -3    3.19    3.71
  -1   9  -3   -2.63    5.22
   1   9   3   -0.54    3.73
  -1   9  -3    5.67    4.54
  -2  -9  -3    0.22    4.02
   2  -9   3   -0.24    2.95
  -2  -9  -3   -5.58    3.39
  -2   9  -3    0.92    4.43
  -2   9  -3    3.65    5.39
   2   9   3    0.03    3.91
   3  -9   3   -1.87    3.02
  -3  -9  -3    2.77    3.95
  -3  -9  -3    0.04    3.68
  -3   9  -3   -1.67    4.61
  19   0  -4   -1.36    4.56
 -19   0   4    6.57    4.27
  19   0  -4    2.77    5.24
  18   0  -4   -3.19    4.23
 -18   0   4   -2.80    3.79
 -18   0   4   -3.77    3.75
  18   0  -4   -0.78    4.29
  18   0  -4    6.01    4.28
 -17   0   4    3.44    4.57
  17   0  -4   -2.48    3.57
  17   0  -4   -6.64    3.15
 -17   0   4    1.63    4.26
  17   0  -4    4.70    3.78
  16   0  -4    2.60    4.44
  16   0  -4    4.28    4.31
 -16   0   4   10.78    4.50
  16   0  -4    2.00    3.26
 -16   0   4   -4.57    2.75
 -15   0   4    1.50    3.11
  15   0  -4    3.14    2.97
 -15   0   4    1.25    3.83
  15   0  -4   -2.19    2.81
  15   0  -4    3.96    3.44
  14   0  -4   17.66    6.09
 -14   0   4   16.19    5.80
 -14   0   4    0.23    2.63
  14   0  -4    9.86    3.86
  14   0  -4   13.56    4.03
 -13   0   4   -0.66    2.75
 -13   0   4    2.03    2.96
  13   0  -4    4.19    2.79
  13   0  -4    0.62    2.48
  13   0  -4    1.19    2.37
  12   0  -4   52.78    8.79
 -12   0   4   91.58   13.69
 -12   0   4   61.43    9.40
 -12   0   4   60.79    9.45
  12   0  -4   73.33   11.04
 -11   0   4   -0.85    2.11
  11   0  -4    0.20    2.20
 -11   0   4   -1.58    2.20
 -11   0   4   -2.05    1.87
  11   0  -4    0.68    1.75
  11   0  -4   -0.90    1.97
 -10   0   4    5.73    2.71
 -10   0   4    9.04    1.74
 -10   0   4    7.04    2.82
  10   0  -4    7.69    1.93
 -10   0   4    9.87    4.07
  10   0  -4    6.34    2.93
  10   0  -4    8.04    3.27
  10   0  -4   12.14    3.63
  -9   0   4   -1.49    1.59
   9   0  -4   -1.95    1.28
   9   0  -4   -1.45    1.59
   9   0  -4    0.84    1.34
  -9   0   4   -0.89    1.53
  -9   0   4   -1.99    1.31
   9   0  -4   -0.58    1.68
  -9   0   4    0.40    1.00
   8   0  -4   12.05    2.72
  -8   0   4   10.46    3.93
  -8   0   4   13.56    2.55
   8   0  -4    7.25    2.76
  -8   0   4    9.93    3.35
   8   0  -4   12.68    3.52
  -8   0   4   12.81    3.48
   8   0  -4   10.97    3.54
   7   0  -4    0.06    1.42
   7   0  -4    0.54    1.18
  -7   0   4   -1.29    1.23
  -7   0   4   -0.43    1.09
   7   0  -4   -0.06    1.17
   7   0  -4   -0.26    1.04
  -7   0   4   -0.04    1.16
  -7   0   4    0.45    1.54
   6   0  -4   37.85    4.57
   6   0  -4   45.32    6.22
  -6   0   4   51.33    5.87
   6   0  -4   36.45    4.71
  -6   0   4   40.14    6.01
  -6   0   4   43.40    3.62
   6   0  -4   52.49    6.80
  -6   0   4   35.93    5.40
   5   0  -4   -0.57    0.76
  -5   0   4    0.57    1.41
   5   0  -4   -1.01    0.77
   5   0  -4   -0.30    1.10
  -5   0   4    0.72    0.86
  -5   0   4   -0.11    0.77
  -5   0   4   -1.71    1.08
   5   0  -4   -0.50    0.84
   4   0  -4  260.15   10.58
  -4   0   4  259.69    8.77
  -4   0   4  257.47    7.47
   4   0  -4  254.64    7.34
  -4   0   4  257.21   10.28
   4   0  -4  251.95    8.80
  -4   0   4  269.40   10.16
   4   0  -4  262.20    9.25
   3   0  -4    0.22    1.26
  -3   0   4   -0.68    0.58
  -3   0   4    1.73    1.95
   3   0  -4    0.16    1.08
   3   0  -4   -0.64    0.67
  -3   0   4    1.38    1.57
   3   0  -4   -1.58    0.66
   2   0  -4    3.20    1.46
  -2   0   4    3.36    1.73
   2   0  -4    0.49    0.86
   2   0  -4    2.42    1.59
  -2   0   4    4.85    1.84
   2   0  -4    3.19    1.05
   1   0  -4    0.18    0.63
  -1   0   4    0.28    0.80
  -1   0   4    1.16    1.07
   1   0  -4   -0.19    0.55
   1   0  -4    0.78    1.16
   0   0   4   18.05    2.81
   0   0  -4   17.61    2.19
   0   0  -4   18.10    1.97
   0   0  -4   16.00    2.76
   0   0  -4   20.16    3.33
   1   0   4   -2.10    0.73
  -1   0  -4    1.15    1.01
  -1   0  -4   -0.57    0.49
  -1   0  -4    0.45    0.92
  -1   0  -4    0.55    0.90
  -1   0  -4   -1.16    0.46
  -1   0  -4    0.21    0.55
  -2   0  -4   15.11    2.75
  -2   0  -4   15.19    2.64
  -2   0  -4   10.74    2.52
  -3   0  -4   -0.05    0.62
   3   0   4   -0.34    0.93
  -3   0  -4   -1.16    0.70
  -3   0  -4   -0.89    0.79
  -3   0  -4    0.15    0.65
  -3   0  -4    0.38    0.98
  -3   0  -4    0.29    0.96
  -4   0  -4  319.54    9.83
  -4   0  -4  337.13   12.14
  -4   0  -4  323.58   11.93
   4   0   4  320.82   10.50
  -4   0  -4  321.19   12.57
   4   0   4  339.00   11.82
  -4   0  -4  331.36   11.01
  -5   0  -4    1.59    1.59
  -5   0  -4    0.04    1.04
   5   0   4    1.34    1.17
  -5   0  -4    1.62    0.92
  -5   0  -4    0.31    0.99
   5   0   4   -0.98    1.01
  -5   0  -4   -0.88    0.96
  -6   0  -4  297.17   13.39
  -6   0  -4  290.92   10.01
  -6   0  -4  294.13   12.50
   6   0   4  307.45   11.86
  -6   0  -4  291.11   14.38
   6   0   4  294.80   12.72
   7   0   4   -0.21    1.31
  -7   0  -4    0.32    0.99
  -7   0  -4    1.43    1.27
  -7   0  -4    0.87    1.54
   7   0   4   -1.04    1.12
  -7   0  -4    0.50    1.34
   8   0   4  171.47   11.86
  -8   0  -4  163.42   10.27
  -8   0  -4  167.93   11.92
   8   0   4  178.47   11.59
  -8   0  -4  164.39    7.76
   8   0   4  186.81   10.37
  -9   0  -4    0.12    1.24
   9   0   4    0.92    2.13
   9   0   4   -0.81    1.77
   9   0   4    0.16    1.75
  -9   0  -4    0.98    1.54
  -9   0  -4   -1.80    1.54
  -9   0  -4    0.80    1.76
 -10   0  -4   -1.34    1.92
 -10   0  -4   -1.92    2.01
 -10   0  -4    3.04    1.79
  10   0   4    1.01    1.87
  10   0   4    1.69    2.59
  10   0   4    1.72    2.21
  11   0   4   -0.23    2.26
 -11   0  -4    1.95    2.62
  11   0   4   -1.46    2.00
  11   0   4   -3.55    2.52
 -11   0  -4    1.57    2.12
 -11   0  -4    1.86    2.50
 -12   0  -4   11.80    5.16
 -12   0  -4   15.37    5.04
  12   0   4   21.26    6.26
  12   0   4   14.20    4.46
  12   0   4   21.67    7.00
 -12   0  -4    8.14    2.78
 -13   0  -4    6.22    3.29
  13   0   4   -4.81    2.57
 -13   0  -4   -1.44    2.45
  13   0   4    2.58    2.23
 -13   0  -4   -4.88    2.47
  13   0   4    1.30    3.08
 -14   0  -4    7.06    4.20
 -14   0  -4   -1.86    2.66
 -14   0  -4   11.54    4.14
  14   0   4    1.54    3.19
  14   0   4    5.67    4.37
  14   0   4    5.11    3.00
 -15   0  -4   -2.18    3.06
 -15   0  -4    4.01    4.37
  15   0   4    3.35    3.83
  15   0   4    1.94    2.91
  15   0   4    1.93    3.22
  16   0   4    4.64    3.85
  16   0   4    2.54    3.13
  16   0   4   15.22    5.61
 -16   0  -4   13.12    5.34
 -17   0  -4    6.18    5.21
  17   0   4    2.21    4.35
  17   0   4   -0.39    3.75
  18   0   4   -3.84    3.78
  18   0   4    4.36    4.54
  19  -1  -4   -0.40    5.14
  18  -1  -4   13.37    5.79
 -18  -1   4    9.25    4.97
 -18  -1   4   16.20    6.38
  18  -1  -4    9.93    4.81
  18  -1  -4   12.89    4.84
  18   1  -4   17.19    5.66
  18   1  -4    3.41    4.50
  18   1  -4    2.71    4.23
 -18   1   4   11.67    4.37
 -17  -1   4   -2.65    4.00
 -17  -1   4    0.06    3.52
  17  -1  -4    0.44    3.78
  17  -1  -4   -1.44    4.10
  17  -1  -4    5.45    4.29
 -17   1   4    7.44    4.93
  17   1  -4   -1.99    3.55
 -17   1   4    2.48    3.56
  17   1  -4    3.73    4.18
  17   1  -4    0.68    3.57
 -16  -1   4   26.90    8.01
 -16  -1   4   12.27    5.53
  16  -1  -4   19.82    5.98
  16  -1  -4   25.35    6.63
  16  -1  -4   23.25    6.55
 -16   1   4   25.33    7.36
  16   1  -4   13.57    4.42
 -16   1   4   21.69    6.45
  16   1  -4   23.54    6.80
  16   1  -4   20.03    6.19
  15  -1  -4    3.71    3.80
 -15  -1   4    3.01    3.79
  15  -1  -4    4.15    3.34
 -15  -1   4   17.54    6.20
  15  -1  -4    6.63    3.95
 -15   1   4    7.52    3.91
 -15   1   4    4.60    2.85
  15   1  -4    7.68    4.24
  15   1  -4    6.94    3.99
  15   1  -4    4.80    3.08
 -14  -1   4   33.75    8.33
  14  -1  -4   34.02    7.94
  14  -1  -4   24.55    6.51
 -14  -1   4   33.13    8.24
  14  -1  -4   34.53    7.28
  14   1  -4   30.40    7.21
  14   1  -4   27.48    6.43
  14   1  -4   35.45    8.24
 -14   1   4   25.08    7.44
 -14   1   4   23.06    6.47
 -14   1   4   19.13    5.05
 -13  -1   4    1.63    2.57
  13  -1  -4    6.78    3.43
  13  -1  -4    2.15    2.96
 -13  -1   4   -2.48    2.59
  13  -1  -4    4.66    2.61
 -13   1   4    9.11    3.36
 -13   1   4    5.69    3.26
 -13   1   4    2.37    2.85
  13   1  -4    2.54    2.81
  13   1  -4    3.94    3.24
  13   1  -4    4.00    2.66
  12  -1  -4    3.66    2.71
  12  -1  -4    0.04    2.60
 -12  -1   4    1.85    2.62
 -12  -1   4   -2.13    2.02
  12   1  -4    1.08    2.51
  12   1  -4    1.35    2.22
  12   1  -4    0.06    2.54
 -12   1   4    2.31    2.16
 -12   1   4    1.08    2.57
 -12   1   4    2.24    2.87
 -11  -1   4   -0.48    1.77
 -11  -1   4   -2.15    1.67
  11  -1  -4    3.77    2.51
 -11  -1   4   -1.78    1.96
  11  -1  -4   -4.44    1.79
  11  -1  -4    1.45    1.61
  11   1  -4   -1.28    1.95
 -11   1   4    0.87    2.60
 -11   1   4   -0.11    1.74
  11   1  -4    0.32    1.95
 -11   1   4    4.83    2.63
  11   1  -4    1.96    1.68
 -10  -1   4   15.30    4.15
  10  -1  -4   13.01    3.93
  10  -1  -4   10.69    3.74
  10  -1  -4   11.14    2.98
 -10  -1   4   14.27    2.79
 -10  -1   4   18.95    5.29
 -10   1   4   18.46    5.00
  10   1  -4   12.82    3.92
 -10   1   4    7.96    3.44
  10   1  -4   15.37    4.51
 -10   1   4   11.35    3.54
   9  -1  -4    1.97    1.75
   9  -1  -4    1.78    1.64
   9  -1  -4    3.37    2.15
  -9  -1   4    3.64    1.68
  -9  -1   4    1.32    1.81
  -9  -1   4    0.62    1.31
   9   1  -4    4.51    2.42
  -9   1   4   -0.49    1.35
   9   1  -4    2.20    1.91
  -9   1   4    3.68    1.04
  -9   1   4    2.71    2.44
   9   1  -4    1.50    1.67
  -9   1   4    1.64    1.64
  -8  -1   4   38.33    5.36
   8  -1  -4   39.07    5.54
  -8  -1   4   36.29    6.29
  -8  -1   4   47.26    7.62
   8  -1  -4   42.22    6.35
   8  -1  -4   41.98    6.87
   8   1  -4   52.00    8.43
  -8   1   4   28.47    5.77
   8   1  -4   43.17    6.36
   8   1  -4   34.42    6.10
  -8   1   4   37.62    2.79
  -8   1   4   48.33    6.77
  -8   1   4   47.26    6.80
  -7  -1   4   24.67    4.10
  -7  -1   4   25.97    4.97
  -7  -1   4   25.49    5.17
   7  -1  -4   22.45    4.22
   7  -1  -4   31.54    5.45
  -7   1   4   20.90    5.07
   7   1  -4   24.54    5.29
  -7   1   4   27.04    3.21
  -7   1   4   26.92    4.92
   7   1  -4   25.44    5.35
  -7   1   4   25.32    4.58
   7   1  -4   25.50    4.47
   6  -1  -4    0.42    1.32
  -6  -1   4    2.58    1.16
   6  -1  -4    0.74    1.32
   6  -1  -4    0.53    0.97
  -6  -1   4   -0.69    1.02
   6  -1  -4    0.19    1.14
  -6  -1   4    0.63    1.20
   6   1  -4   -1.25    1.36
  -6   1   4   -0.45    0.70
   6   1  -4    0.71    1.31
  -6   1   4    0.13    1.50
  -6   1   4    0.21    1.05
   6   1  -4    1.39    1.34
  -6   1   4    0.11    1.65
   5  -1  -4    9.09    3.05
   5  -1  -4    6.18    2.01
   5  -1  -4    6.82    2.02
  -5  -1   4    5.35    2.28
  -5  -1   4    4.82    1.98
  -5  -1   4    8.37    2.38
   5  -1  -4    4.51    1.55
   5   1  -4    7.89    2.50
   5   1  -4    6.17    2.20
  -5   1   4    4.41    1.68
  -5   1   4    7.93    2.37
  -5   1   4   13.00    3.48
   5   1  -4    4.70    1.75
  -4  -1   4  325.58   10.40
   4  -1  -4  321.27    9.44
   4  -1  -4  318.74    9.58
   4  -1  -4  323.85   11.13
   4  -1  -4  322.51   11.54
  -4  -1   4  326.54   12.01
   4   1  -4  320.28   11.70
   4   1  -4  333.75    9.94
  -4   1   4  327.26   10.62
   4   1  -4  318.67   11.77
  -4   1   4  330.71    9.39
  -3  -1   4    8.05    2.97
   3  -1  -4   11.72    2.11
   3  -1  -4   10.33    2.46
  -3  -1   4   14.26    2.82
   3  -1  -4   12.90    2.99
  -3  -1   4    8.06    2.22
   3  -1  -4    6.49    1.83
   3   1  -4   10.58    2.11
   3   1  -4   11.21    2.64
  -3   1   4    9.92    1.77
  -3   1   4    4.57    1.49
  -3   1   4   13.49    3.27
   3   1  -4   11.78    2.79
   2  -1  -4   35.50    4.61
  -2  -1   4   42.63    3.35
   2  -1  -4   36.97    4.26
  -2  -1   4   43.16    4.95
  -2  -1   4   39.48    5.17
   2   1  -4   41.23    4.67
   2   1  -4   38.97    2.78
  -2   1   4   45.39    5.19
  -2   1   4   42.73    2.77
   2   1  -4   37.66    4.71
   1  -1  -4   65.66    4.78
   1  -1  -4   65.26    4.81
  -1  -1   4   69.73    4.93
   1  -1  -4   60.67    3.78
   1  -1  -4   66.49    4.67
  -1  -1   4   63.93    4.39
  -1   1   4   69.28    4.72
   1   1  -4   61.06    3.53
  -1   1   4   62.96    3.25
   1   1  -4   65.27    4.88
   1   1  -4   66.08    4.50
   0  -1   4  755.91   15.71
   0  -1  -4  760.75   15.53
   0  -1  -4  753.71   11.06
   0  -1  -4  767.89   16.01
   0  -1   4  778.84   13.73
   0  -1  -4  764.23   15.91
   0  -1  -4  778.81   15.98
   0   1   4  784.08   12.32
   0   1  -4  762.90   16.40
   0   1  -4  774.73   13.31
   0   1  -4  772.64   15.73
   0   1   4  796.15   15.99
   1  -1   4    9.62    2.45
  -1  -1  -4    7.90    2.16
  -1  -1  -4    7.69    2.08
  -1  -1  -4    6.53    2.14
   1  -1   4    7.57    1.82
   1   1   4    6.87    1.80
  -1   1  -4    1.92    1.03
   1   1   4   10.21    1.64
  -1   1  -4    6.33    2.02
  -1   1  -4    6.03    1.90
  -1   1  -4    4.93    1.17
   1   1   4    9.22    2.74
  -1   1  -4    3.20    1.31
  -2  -1  -4   58.46    6.32
  -2  -1  -4   64.28    4.32
  -2  -1  -4   60.45    4.77
   2  -1   4   59.90    4.46
  -2  -1  -4   56.32    4.76
   2   1   4   66.91    5.34
  -2   1  -4   60.59    3.85
  -2   1  -4   64.75    5.21
   2   1   4   65.40    3.80
  -2   1  -4   62.49    3.85
   2   1   4   62.55    4.63
  -2   1  -4   58.64    4.82
  -2   1  -4   64.51    4.77
  -3  -1  -4   95.21    4.99
  -3  -1  -4   93.35    5.80
  -3  -1  -4   92.82    4.02
  -3  -1  -4   97.72    6.62
  -3  -1  -4   96.98    6.51
   3  -1   4  104.11    5.69
   3  -1   4   99.00    6.42
   3   1   4   94.13    6.22
   3   1   4   95.77    3.94
  -3   1  -4   95.60    5.42
  -3   1  -4   88.69    5.99
  -3   1  -4   85.43    5.29
  -3   1  -4   93.23    6.40
  -3   1  -4   89.25    4.77
   3   1   4   98.29    5.36
  -3   1  -4  100.17    6.79
  -4  -1  -4    4.44    1.80
   4  -1   4    5.56    1.71
   4  -1   4    3.10    1.81
  -4  -1  -4    7.40    2.71
  -4  -1  -4    8.35    2.72
   4   1   4    4.07    1.84
   4   1   4    6.19    1.94
  -4   1  -4    5.07    2.11
  -4   1  -4    6.87    2.03
  -4   1  -4   11.43    3.20
   4   1   4    6.90    1.55
  -4   1  -4    6.56    1.77
  -4   1  -4    6.11    2.41
  -4   1  -4    5.77    1.67
   5  -1   4   93.43    7.02
  -5  -1  -4   90.15    7.18
  -5  -1  -4  102.48    7.56
  -5  -1  -4   92.97    6.34
   5   1   4   90.55    6.62
   5   1   4   92.89    7.31
  -5   1  -4   89.86    5.26
   5   1   4   86.65    4.89
  -5   1  -4   92.04    5.53
  -5   1  -4   99.04    7.77
  -5   1  -4  104.55    7.52
  -5   1  -4   94.88    7.39
  -6  -1  -4   24.03    5.00
   6  -1   4   22.53    4.58
  -6  -1  -4   21.96    4.88
  -6   1  -4   26.00    3.93
  -6   1  -4   13.66    3.21
   6   1   4   26.05    4.01
  -6   1  -4   30.28    6.16
   6   1   4   19.97    4.45
   6   1   4   30.30    5.48
  -6   1  -4   24.42    4.66
  -6   1  -4   25.92    5.45
  -6   1  -4   28.33    3.92
  -7  -1  -4   -1.01    1.23
  -7  -1  -4   -0.16    1.16
   7  -1   4    1.88    2.08
   7  -1   4    1.98    1.54
  -7  -1  -4    1.96    1.92
  -7   1  -4   -0.62    1.59
  -7   1  -4   -3.38    1.21
   7   1   4   -0.23    1.65
   7   1   4    2.26    1.31
  -7   1  -4    1.45    1.36
  -7   1  -4    3.15    2.28
   7   1   4   -0.15    1.27
  -7   1  -4    1.51    1.07
  -8  -1  -4   96.91   11.99
   8  -1   4   73.42    9.39
   8  -1   4   69.09    8.99
  -8  -1  -4   84.40    9.96
  -8  -1  -4   81.43    6.18
   8   1   4  107.23   13.03
   8   1   4   86.42    6.44
  -8   1  -4   78.12   10.16
  -8   1  -4   77.99    4.80
  -8   1  -4   69.97    8.83
   8   1   4   86.24   10.27
  -8   1  -4   78.48    8.38
   9  -1   4   18.51    5.01
  -9  -1  -4    9.62    3.37
  -9  -1  -4   13.59    3.30
   9  -1   4   17.48    4.87
  -9  -1  -4   11.40    3.91
   9   1   4   12.94    3.63
  -9   1  -4   14.17    3.77
   9   1   4   16.15    4.68
   9   1   4   10.08    3.81
  -9   1  -4   14.65    3.51
  -9   1  -4   13.10    4.13
 -10  -1  -4   68.01    7.59
 -10  -1  -4   61.35    9.75
  10  -1   4   71.50   10.10
 -10  -1  -4   66.85    9.97
  10  -1   4   56.69    9.28
  10   1   4   62.21    9.32
  10   1   4   79.60   12.50
 -10   1  -4   74.36    8.90
 -10   1  -4   89.60   12.05
 -10   1  -4   74.30   11.91
  10   1   4   74.99    9.07
  11  -1   4   23.62    6.11
 -11  -1  -4   33.19    8.11
 -11  -1  -4   24.02    6.10
  11  -1   4   25.82    6.27
 -11   1  -4   20.27    5.76
 -11   1  -4   26.17    4.79
  11   1   4   19.15    6.14
  11   1   4   18.47    4.24
 -11   1  -4   12.70    4.58
  11   1   4   37.61    8.11
  12  -1   4    6.99    3.05
  12  -1   4   14.84    5.04
 -12  -1  -4   12.88    4.70
 -12  -1  -4   13.93    5.36
  12   1   4    6.19    2.90
 -12   1  -4    6.80    3.81
  12   1   4   19.47    5.68
 -12   1  -4    5.78    3.36
  12   1   4   14.49    4.54
 -12   1  -4    7.88    2.79
 -13  -1  -4   -2.82    2.75
  13  -1   4    3.30    2.55
 -13  -1  -4    1.48    3.16
  13  -1   4    3.60    3.17
  13   1   4    1.47    2.09
 -13   1  -4    0.97    2.88
 -13   1  -4    5.06    3.49
 -13   1  -4    3.63    3.09
  13   1   4    6.83    3.73
  13   1   4   -3.13    2.57
  14  -1   4   -1.03    2.70
  14  -1   4    1.97    4.22
 -14  -1  -4    2.66    2.78
  14  -1   4    2.95    3.28
  14   1   4   -0.38    4.15
  14   1   4   -1.64    3.05
 -14   1  -4    1.73    2.94
  14   1   4   -1.84    3.17
 -14   1  -4    2.20    3.17
 -15  -1  -4    4.28    3.92
  15  -1   4   -1.20    3.27
  15  -1   4   12.64    5.99
 -15  -1  -4   11.10    4.58
  15  -1   4    2.37    3.61
  15   1   4    2.41    4.18
 -15   1  -4    9.14    4.61
  15   1   4    3.68    4.02
 -15   1  -4    5.62    4.05
 -16  -1  -4    8.43    4.89
  16  -1   4    6.27    4.78
  16  -1   4    1.08    3.55
 -16  -1  -4    8.84    4.44
  16  -1   4    2.59    4.53
  16   1   4    7.19    5.27
 -16   1  -4    5.42    4.52
  16   1   4    5.51    4.55
 -16   1  -4    5.07    4.97
 -17  -1  -4    4.90    4.74
  17  -1   4    3.89    3.92
  17  -1   4    3.91    3.98
 -17  -1  -4    0.20    3.69
  17  -1   4    0.13    3.98
 -17   1  -4   -3.03    3.78
  17   1   4    5.53    4.54
  17   1   4    2.20    4.12
 -17   1  -4    4.36    4.28
  18  -2  -4    1.10    3.69
 -18  -2   4    0.60    4.41
  18  -2  -4   -1.33    4.06
  18  -2  -4    0.16    4.45
 -18  -2   4    5.73    4.52
 -18   2   4    4.84    4.14
 -18   2   4   10.88    4.81
  18   2  -4    6.79    4.64
  18   2  -4    1.41    4.13
  18   2  -4    2.50    3.52
 -17  -2   4    1.97    4.26
 -17  -2   4    3.18    4.06
  17  -2  -4    2.83    4.86
  17  -2  -4   -1.64    3.88
  17  -2  -4    0.56    3.70
  17   2  -4    0.74    3.93
  17   2  -4    2.22    4.07
  17   2  -4    0.07    3.17
 -17   2   4    2.68    3.90
 -17   2   4    3.93    3.50
 -16  -2   4    1.25    4.04
  16  -2  -4    5.00    3.94
 -16  -2   4   -2.16    4.00
  16  -2  -4   -0.36    3.65
 -16   2   4   -0.06    3.16
  16   2  -4    2.56    3.92
  16   2  -4   -3.87    3.26
 -16   2   4   -4.36    3.30
  16   2  -4    5.92    3.33
  15  -2  -4    1.98    3.20
  15  -2  -4    4.70    3.81
 -15  -2   4    3.98    2.98
 -15  -2   4    0.78    2.91
  15   2  -4    3.62    2.71
 -15   2   4    3.04    3.32
  15   2  -4   -2.21    3.12
 -15   2   4   -5.86    3.17
 -14  -2   4    4.03    3.98
  14  -2  -4    2.11    3.48
  14  -2  -4    3.38    3.55
 -14  -2   4   11.07    5.46
  14   2  -4    6.60    3.36
  14   2  -4    4.56    3.52
 -14   2   4    1.77    2.95
 -14   2   4    7.48    3.33
  14   2  -4    1.48    3.38
 -13  -2   4   15.10    4.94
 -13  -2   4   12.77    5.15
  13  -2  -4   15.10    4.90
  13  -2  -4   12.57    4.47
  13   2  -4    9.84    3.88
  13   2  -4   14.46    5.14
 -13   2   4   12.87    4.34
  13   2  -4    9.89    4.35
 -13   2   4   26.13    8.22
 -12  -2   4    0.09    2.11
  12  -2  -4   -4.49    2.26
  12  -2  -4    1.02    2.09
 -12  -2   4    0.78    2.55
 -12  -2   4    5.29    2.40
  12  -2  -4    0.22    2.40
  12   2  -4    0.73    2.51
 -12   2   4   -0.70    2.96
 -12   2   4    0.05    2.50
  12   2  -4    5.72    3.69
  12   2  -4    3.25    2.94
 -12   2   4    4.63    3.27
  11  -2  -4   12.45    3.92
  11  -2  -4    9.94    4.14
 -11  -2   4   11.04    3.41
  11  -2  -4   10.43    3.46
 -11  -2   4   15.51    4.60
 -11  -2   4   14.16    5.60
  11   2  -4   15.54    5.14
  11   2  -4   14.44    4.74
 -11   2   4   15.08    4.78
 -11   2   4   15.87    5.08
  11   2  -4    8.04    3.54
 -11   2   4   14.40    3.73
 -10  -2   4   11.59    3.19
 -10  -2   4   13.45    4.08
  10  -2  -4    4.94    2.66
  10  -2  -4   10.32    3.43
 -10  -2   4    9.11    3.79
  10  -2  -4   14.75    3.85
 -10   2   4    7.19    2.92
 -10   2   4   10.06    2.48
  10   2  -4   10.49    3.49
 -10   2   4   11.46    4.21
  10   2  -4   11.71    3.70
  10   2  -4   11.82    3.85
   9  -2  -4   77.63    8.63
   9  -2  -4   38.89    6.15
  -9  -2   4   85.83   11.48
  -9  -2   4   47.41    7.12
   9  -2  -4   56.42    8.72
  -9  -2   4   66.84    8.10
   9   2  -4   67.54    9.13
  -9   2   4   62.67    8.98
  -9   2   4   56.95    7.06
   9   2  -4   63.82    9.52
  -9   2   4   76.16   11.24
   8  -2  -4    0.60    1.46
   8  -2  -4    6.85    2.97
   8  -2  -4    7.60    1.77
  -8  -2   4    3.90    2.12
  -8  -2   4    2.76    1.92
   8  -2  -4   -0.40    1.70
  -8  -2   4    7.98    3.59
  -8   2   4    5.47    2.14
  -8   2   4    7.81    3.31
   8   2  -4   -0.93    1.49
   8   2  -4    1.12    1.39
   8   2  -4    2.09    2.20
   7  -2  -4   69.83    8.26
   7  -2  -4   66.57    8.86
  -7  -2   4   82.59    6.93
  -7  -2   4   81.64    8.95
  -7  -2   4   80.48   10.03
   7  -2  -4   78.00    6.30
   7  -2  -4   85.23    4.82
   7   2  -4   73.58    9.68
  -7   2   4   81.26   10.23
  -7   2   4   72.34    5.87
   7   2  -4   87.64    7.51
  -7   2   4   79.45    8.86
   6  -2  -4   83.45    6.10
  -6  -2   4   84.40    9.57
   6  -2  -4   86.62    7.03
   6  -2  -4   94.81    7.46
   6  -2  -4   89.97    5.15
  -6  -2   4   87.37    6.28
  -6   2   4   80.11    9.12
  -6   2   4   92.66    6.26
   6   2  -4   98.25    7.60
   6   2  -4   99.06    8.11
  -6   2   4   85.26    6.53
   6   2  -4   94.26    7.01
   5  -2  -4   97.90    7.06
  -5  -2   4   87.14    6.82
   5  -2  -4   93.57    6.07
  -5  -2   4   93.35    5.83
  -5  -2   4   95.79    7.49
   5  -2  -4   96.80    5.53
   5  -2  -4   98.62    7.20
   5   2  -4   97.91   10.09
   5   2  -4   96.44    6.56
  -5   2   4   92.83    7.57
   5   2  -4   84.25    6.99
  -5   2   4   93.84    6.49
  -5   2   4   92.53    5.82
   4  -2  -4  126.56    7.98
  -4  -2   4  127.48    7.85
  -4  -2   4  126.67    6.08
   4  -2  -4  115.23    7.09
   4  -2  -4  123.78    6.16
  -4  -2   4  131.29    7.89
   4  -2  -4  122.36    6.49
  -4   2   4  123.81    6.99
   4   2  -4  132.34    8.02
  -4   2   4  133.82    8.08
   4   2  -4  137.77    8.54
  -4   2   4  123.13    6.29
   4   2  -4  121.49    7.42
  -3  -2   4   13.02    2.19
   3  -2  -4   15.37    3.07
  -3  -2   4   14.89    3.49
  -3  -2   4   14.70    3.68
   3  -2  -4   14.49    3.45
   3  -2  -4   13.70    2.91
   3   2  -4   17.65    3.75
  -3   2   4   13.61    3.09
  -3   2   4   16.80    2.72
  -3   2   4   17.28    3.13
   3   2  -4   17.18    3.14
   3   2  -4   18.81    3.84
  -3   2   4   10.83    2.91
   2  -2  -4  102.73    6.11
  -2  -2   4  101.05    6.17
  -2  -2   4   86.29    6.32
   2  -2  -4   95.61    6.11
   2  -2  -4   89.57    6.53
   2  -2  -4   92.44    5.20
   2   2  -4   90.97    5.89
  -2   2   4   94.18    4.21
  -2   2   4   93.88    5.60
   2   2  -4   91.72    6.75
   2   2  -4  101.66    6.82
  -2   2   4   97.77    6.32
   1  -2  -4  319.24   10.99
   1  -2  -4  309.78   11.14
   1  -2  -4  320.54   11.60
   1  -2  -4  328.55    8.82
  -1  -2   4  337.21   12.03
  -1  -2   4  323.18   10.06
  -1   2   4  313.11   11.19
   1   2  -4  319.28   12.07
  -1   2   4  336.52   10.90
   1   2  -4  324.00   12.20
  -1   2   4  318.43    6.95
   0  -2  -4    4.94    1.65
   0  -2  -4    3.83    1.66
   0  -2   4    4.48    1.98
   0  -2  -4    2.94    0.91
   0  -2   4    3.03    1.46
   0  -2  -4    4.68    1.88
   0   2  -4    0.41    0.65
   0   2  -4    4.62    2.05
   0   2   4    6.60    2.38
   0   2   4    3.41    0.95
   0   2   4    2.40    1.43
   0   2  -4    1.73    1.56
   1  -2   4   51.43    6.00
   1  -2   4   43.42    3.38
  -1  -2  -4   42.39    5.46
  -1  -2  -4   44.31    5.81
  -1  -2  -4   46.69    5.84
   1   2   4   41.74    5.20
  -1   2  -4   44.56    5.62
  -1   2  -4   45.63    6.08
   1   2   4   43.13    2.85
  -1   2  -4   43.47    5.87
   1   2   4   43.20    5.58
   2  -2   4   65.08    4.95
  -2  -2  -4   72.49    7.85
  -2  -2  -4   66.32    7.28
   2  -2   4   66.90    3.72
  -2  -2  -4   68.40    7.76
  -2  -2  -4   67.48    4.94
   2   2   4   67.96    5.54
  -2   2  -4   65.17    7.48
   2   2   4   66.43    5.59
   2   2   4   65.12    4.19
  -2   2  -4   68.85    5.75
  -2   2  -4   60.35    7.15
  -3  -2  -4  201.86    8.41
  -3  -2  -4  208.14   10.35
  -3  -2  -4  203.35   10.83
   3  -2   4  208.14    8.62
  -3  -2  -4  211.57   10.61
   3  -2   4  200.79   10.30
  -3   2  -4  204.66    7.70
  -3   2  -4  202.82   10.61
   3   2   4  208.91   10.28
  -3   2  -4  207.74   11.08
   3   2   4  209.04   10.54
  -3   2  -4  212.25   10.96
   3   2   4  211.55    8.82
  -4  -2  -4   48.86    7.42
   4  -2   4   36.11    5.56
  -4  -2  -4   47.31    7.11
  -4  -2  -4   51.54    6.77
   4  -2   4   47.97    4.06
  -4  -2  -4   49.81    5.35
  -4   2  -4   58.82    8.01
   4   2   4   57.98    7.47
  -4   2  -4   46.01    7.02
  -4   2  -4   43.46    3.02
  -4   2  -4   49.36    5.48
  -4   2  -4   44.41    6.57
   4   2   4   60.48    6.95
  -5  -2  -4   93.96    7.26
  -5  -2  -4   81.49    9.24
   5  -2   4   95.75    7.83
  -5  -2  -4   86.64    5.11
  -5  -2  -4   95.41    7.90
  -5   2  -4   88.85    4.59
   5   2   4   97.60    7.87
  -5   2  -4   92.60   10.01
  -5   2  -4   88.72    6.38
  -5   2  -4   80.63    9.90
   5   2   4   87.05    6.78
  -5   2  -4   92.07    7.63
  -6  -2  -4    0.09    1.62
  -6  -2  -4    0.73    1.30
   6  -2   4   -0.53    0.78
  -6  -2  -4    0.30    1.80
   6  -2   4    0.43    1.66
  -6   2  -4    1.47    0.97
  -6   2  -4   -0.34    1.63
  -6   2  -4   -1.27    1.20
   6   2   4    1.97    1.75
  -6   2  -4   -0.30    1.43
  -6   2  -4    1.74    2.10
   6   2   4    1.12    1.27
  -7  -2  -4   38.49    5.83
  -7  -2  -4   34.84    6.76
  -7  -2  -4   37.29    6.91
   7  -2   4   41.82    7.38
   7  -2   4   41.80    4.46
   7   2   4   40.83    4.72
  -7   2  -4   46.24    8.21
   7   2   4   34.32    6.45
  -7   2  -4   37.96    6.78
  -7   2  -4   39.36    4.62
   7   2   4   49.52    7.71
  -7   2  -4   42.09    6.49
  -7   2  -4   43.61    7.11
  -8  -2  -4    0.72    2.03
   8  -2   4    2.01    2.07
  -8  -2  -4   -1.41    1.34
   8  -2   4    2.55    1.00
  -8  -2  -4    1.47    2.35
  -8   2  -4    1.39    1.73
  -8   2  -4    2.33    2.19
   8   2   4    1.15    1.08
  -8   2  -4    4.80    1.45
   8   2   4   -0.23    1.92
   8   2   4   -0.63    1.60
  -8   2  -4    2.95    2.47
  -9  -2  -4   65.74    9.72
  -9  -2  -4   65.56    8.10
   9  -2   4   54.86    8.36
  -9  -2  -4   67.29   10.25
   9  -2   4   71.61   10.56
   9   2   4   62.07    5.21
  -9   2  -4   88.40   12.99
  -9   2  -4   79.43   12.16
   9   2   4   53.77    8.47
   9   2   4   67.28   10.38
  -9   2  -4   67.55    5.13
 -10  -2  -4   16.37    4.03
  10  -2   4   12.93    4.76
 -10  -2  -4   16.59    4.68
 -10  -2  -4   10.38    3.81
  10  -2   4   15.57    4.59
 -10   2  -4    9.67    3.15
 -10   2  -4   15.21    5.83
  10   2   4    6.77    4.00
  10   2   4   16.17    3.46
  10   2   4    4.33    2.92
  11  -2   4   72.40   10.73
 -11  -2  -4   72.84    8.90
 -11  -2  -4   95.91   14.57
 -11  -2  -4   71.56   10.44
  11  -2   4   71.91   11.81
  11   2   4   72.44   12.08
 -11   2  -4   66.52   10.60
 -11   2  -4   57.11    9.99
  11   2   4   76.66   11.95
 -12  -2  -4    0.36    2.54
 -12  -2  -4   -0.32    2.42
  12  -2   4    1.49    2.58
  12  -2   4   -0.69    2.45
 -12   2  -4    1.09    2.80
  12   2   4   -4.38    2.33
 -12   2  -4   -1.32    3.02
  12   2   4   -2.80    2.55
  13  -2   4   -1.36    2.42
 -13  -2  -4    7.33    3.71
  13  -2   4    7.10    3.28
 -13  -2  -4    3.75    3.05
  13   2   4   -0.03    3.16
 -13   2  -4   -0.83    2.90
 -13   2  -4    5.18    3.79
  13   2   4    2.10    3.52
 -14  -2  -4   -0.71    3.76
 -14  -2  -4    9.93    6.15
  14  -2   4    8.01    4.57
  14  -2   4   -1.50    3.24
 -14   2  -4    8.14    4.59
  14   2   4    9.23    4.42
  15  -2   4    6.63    3.96
 -15  -2  -4   -2.95    3.05
 -15  -2  -4    1.82    3.41
  15  -2   4    4.70    3.82
  15   2   4    1.47    4.45
  15   2   4    1.76    3.42
 -15   2  -4    1.48    3.64
 -15   2  -4    0.93    3.58
  16  -2   4   19.87    6.03
 -16  -2  -4   19.01    5.94
 -16  -2  -4   15.10    7.13
  16  -2   4   12.93    4.99
 -16   2  -4   13.76    5.16
  16   2   4   12.44    6.17
 -16   2  -4    8.56    3.86
 -17  -2  -4   18.18    7.48
  17  -2   4    4.36    4.38
 -17  -2  -4    7.53    4.54
  17  -2   4    0.45    4.08
  17  -2   4    6.50    5.14
  17   2   4    9.59    5.99
 -17   2  -4    9.47    4.49
 -17   2  -4   21.37    7.09
  17   2   4    4.91    4.22
 -18  -3   4   -0.94    4.53
  18  -3  -4   14.32    4.91
  18   3  -4    3.70    4.26
 -18   3   4   -2.39    4.31
  18   3  -4   -4.14    4.63
  17  -3  -4    5.97    4.38
 -17  -3   4    6.05    4.63
  17  -3  -4    0.63    3.87
  17   3  -4   -3.83    4.40
 -17   3   4   -0.58    3.77
 -17   3   4    0.60    3.72
  17   3  -4    1.91    4.73
  16  -3  -4   -5.13    3.27
  16  -3  -4   -1.76    3.74
 -16  -3   4    1.32    3.82
 -16  -3   4    3.95    4.42
  16   3  -4    1.94    4.03
  16   3  -4   -4.22    3.55
 -16   3   4   -4.47    3.56
 -16   3   4   -0.14    3.32
 -15  -3   4   -2.41    3.57
 -15  -3   4    0.60    3.67
  15  -3  -4   10.78    4.35
  15  -3  -4    7.26    4.30
  15   3  -4   -2.09    3.42
  15   3  -4    4.52    3.04
  15   3  -4   -3.15    3.44
 -15   3   4   -1.35    3.16
 -15   3   4   -2.60    4.03
  14  -3  -4   -1.94    2.90
 -14  -3   4    2.70    3.11
 -14  -3   4    7.10    4.00
  14  -3  -4    7.65    4.08
 -14   3   4    4.85    3.59
 -14   3   4   11.76    6.02
  14   3  -4    8.94    5.11
  14   3  -4    0.63    3.39
  14   3  -4    3.73    3.11
 -13  -3   4   41.95    9.34
  13  -3  -4   57.60    9.30
 -13  -3   4   45.34    7.68
  13  -3  -4   45.97    9.20
  13  -3  -4   44.89    8.77
 -13  -3   4   46.89    9.02
  13   3  -4   53.00    9.41
  13   3  -4   48.03    8.63
 -13   3   4   57.51   11.32
  13   3  -4   53.43   10.34
 -13   3   4   46.60    8.92
  12  -3  -4    5.86    3.39
  12  -3  -4    0.48    2.42
 -12  -3   4    1.73    2.93
 -12  -3   4    4.89    2.91
  12  -3  -4   -0.24    2.69
 -12  -3   4    1.29    2.43
 -12   3   4    2.97    2.34
  12   3  -4    1.54    3.37
 -12   3   4    2.87    3.26
  12   3  -4    4.18    3.72
  12   3  -4    0.65    3.16
 -11  -3   4    4.77    3.17
  11  -3  -4    3.22    2.45
  11  -3  -4   -0.04    2.03
 -11  -3   4    3.20    2.57
 -11  -3   4    5.30    2.99
  11  -3  -4    2.91    2.85
 -11   3   4    2.90    2.64
  11   3  -4    3.11    2.74
 -11   3   4   -3.50    2.30
  11   3  -4    3.03    3.14
  11   3  -4    1.68    2.60
  10  -3  -4    5.58    2.56
  10  -3  -4   12.29    4.54
 -10  -3   4    5.96    3.18
 -10  -3   4    6.59    3.19
  10  -3  -4   -0.26    1.96
 -10  -3   4    7.52    2.77
  10   3  -4    8.76    3.14
  10   3  -4    8.69    4.07
 -10   3   4    9.19    3.60
 -10   3   4    6.08    3.50
  10   3  -4    8.34    3.36
  -9  -3   4    1.59    1.89
  -9  -3   4    0.55    1.59
   9  -3  -4    1.35    2.11
   9  -3  -4    2.70    2.06
   9  -3  -4    1.11    1.91
  -9  -3   4    0.26    1.98
   9   3  -4    2.55    2.16
   9   3  -4   -1.75    1.95
   9   3  -4    2.58    2.43
  -9   3   4    0.35    2.42
  -9   3   4    0.24    1.68
  -9   3   4    2.51    1.81
  -8  -3   4   11.58    3.59
  -8  -3   4   13.19    3.74
  -8  -3   4   14.23    3.81
   8  -3  -4   13.14    3.68
   8  -3  -4   16.07    2.43
   8  -3  -4   13.38    3.94
   8  -3  -4   16.23    4.69
   8   3  -4   12.90    4.61
   8   3  -4   11.14    3.40
  -8   3   4    8.21    2.34
   8   3  -4    9.92    3.47
  -8   3   4    9.72    3.58
  -8   3   4   27.68    5.83
  -7  -3   4   63.49    9.63
   7  -3  -4   64.85    4.78
  -7  -3   4   75.92    8.66
   7  -3  -4   63.16    7.72
  -7  -3   4   70.44    9.30
   7  -3  -4   77.01    9.71
   7  -3  -4   73.48   10.00
   7   3  -4   75.84    9.42
   7   3  -4   62.73    9.56
  -7   3   4   68.10    5.41
  -7   3   4   50.98    7.98
   7   3  -4   72.12    9.33
   6  -3  -4    1.62    1.66
   6  -3  -4    1.41    1.60
   6  -3  -4    0.80    1.33
  -6  -3   4   -0.47    1.33
  -6  -3   4    0.72    1.53
  -6  -3   4    0.35    1.34
   6   3  -4    0.32    1.56
  -6   3   4   -0.37    1.20
  -6   3   4    1.02    1.29
   6   3  -4    2.36    1.75
  -6   3   4    2.09    1.54
   6   3  -4    0.42    1.72
  -6   3   4    0.62    1.94
   5  -3  -4  153.96   10.15
  -5  -3   4  163.74    7.90
  -5  -3   4  152.62   10.03
   5  -3  -4  158.61    8.25
   5  -3  -4  145.20    9.19
  -5  -3   4  164.53   10.34
   5   3  -4  153.72   10.71
  -5   3   4  162.27   10.24
   5   3  -4  144.12    9.29
  -5   3   4  149.28    7.28
  -5   3   4  146.95    9.43
   5   3  -4  159.15   10.04
  -5   3   4  147.87    8.57
   4  -3  -4   15.94    3.91
  -4  -3   4   22.44    3.45
  -4  -3   4   19.48    4.54
  -4  -3   4   21.13    4.36
   4  -3  -4   16.05    3.68
   4  -3  -4   18.29    3.59
  -4   3   4   15.11    3.84
   4   3  -4   15.07    3.87
   4   3  -4   17.08    3.87
  -4   3   4   16.36    3.27
   4   3  -4   14.27    4.12
  -4   3   4   21.27    3.42
  -4   3   4   17.78    4.35
   3  -3  -4  239.71    9.41
  -3  -3   4  238.55   10.80
   3  -3  -4  239.33   12.12
   3  -3  -4  237.63   10.71
  -3  -3   4  213.67   11.51
   3  -3  -4  232.03   10.07
  -3   3   4  232.95   11.34
  -3   3   4  226.50    8.78
   3   3  -4  233.94   11.39
   3   3  -4  243.64   12.78
  -3   3   4  240.54   11.29
   3   3  -4  234.06   11.34
  -2  -3   4    6.16    2.54
   2  -3  -4    4.35    2.23
   2  -3  -4    6.72    2.09
  -2  -3   4    7.33    2.51
   2  -3  -4    4.74    2.47
   2  -3  -4    6.88    2.13
   2   3  -4    6.90    2.62
  -2   3   4    3.69    1.75
  -2   3   4    8.08    2.13
   2   3  -4    5.14    2.51
  -2   3   4    4.25    2.10
   2   3  -4    5.40    2.32
   1  -3  -4    8.25    2.69
   1  -3  -4    6.47    2.55
  -1  -3   4   11.04    3.32
   1  -3  -4    6.15    2.35
   1  -3  -4    9.21    2.20
  -1  -3   4    8.73    2.37
   1   3  -4    6.24    2.64
  -1   3   4    9.09    2.87
   1   3  -4    9.83    3.22
   1   3  -4   11.21    3.29
  -1   3   4   10.76    2.81
  -1   3   4    9.50    2.34
   0  -3  -4    1.20    1.49
   0  -3  -4    1.15    1.44
   0  -3  -4    0.67    0.87
   0  -3   4    1.41    1.38
   0  -3   4    0.27    0.73
   0  -3  -4   -0.01    1.24
   0   3  -4    1.46    1.55
   0   3  -4    1.57    1.64
   0   3   4    2.34    1.45
   0   3  -4    0.34    1.53
   0   3   4    1.13    1.33
   0   3   4   -1.01    0.99
  -1  -3  -4   16.35    3.50
   1  -3   4   28.19    4.94
   1  -3   4   35.20    3.94
  -1  -3  -4   34.66    5.79
  -1  -3  -4   28.91    5.11
  -1  -3  -4   38.17    6.54
  -1   3  -4   27.91    5.49
   1   3   4   23.60    4.47
  -1   3  -4   33.05    5.70
   1   3   4   31.69    4.33
  -1   3  -4   32.87    5.94
   1   3   4   31.15    5.87
   2  -3   4    2.67    1.59
  -2  -3  -4    1.57    1.47
  -2  -3  -4    3.52    1.92
  -2  -3  -4   -0.12    1.20
  -2  -3  -4    0.62    1.27
  -2   3  -4    1.51    1.70
   2   3   4    2.12    1.70
  -2   3  -4    0.87    1.47
   2   3   4    1.25    1.73
  -2   3  -4    2.12    1.95
   2   3   4    0.73    1.15
   3  -3   4   23.69    5.04
   3  -3   4   30.90    4.86
  -3  -3  -4   29.59    4.72
  -3  -3  -4   28.70    5.53
  -3  -3  -4   31.07    5.83
  -3  -3  -4   24.79    5.21
  -3   3  -4   23.96    5.48
  -3   3  -4   30.01    6.04
   3   3   4   20.09    4.20
   3   3   4   32.83    4.83
  -3   3  -4   38.65    6.96
   3   3   4   28.19    5.88
   4  -3   4    9.43    2.42
  -4  -3  -4   12.04    2.66
  -4  -3  -4    7.07    2.79
  -4  -3  -4   13.46    4.17
  -4  -3  -4    9.54    3.47
   4  -3   4    7.13    3.01
  -4   3  -4    9.43    3.43
  -4   3  -4   10.15    2.43
   4   3   4   11.22    3.47
   4   3   4   10.72    2.84
  -4   3  -4   11.19    3.50
  -4   3  -4    2.50    2.31
   4   3   4   11.86    4.12
   5  -3   4  164.54   10.95
  -5  -3  -4  177.47   11.03
  -5  -3  -4  161.03   11.14
  -5  -3  -4  164.70    8.15
   5  -3   4  160.48    7.85
  -5  -3  -4  175.43   11.06
   5   3   4  181.54   10.45
  -5   3  -4  168.97    8.61
  -5   3  -4  168.43   11.79
  -5   3  -4  168.93   11.50
  -5   3  -4  164.24   11.81
   5   3   4  178.65   11.78
  -6  -3  -4    7.63    2.14
   6  -3   4    6.81    2.13
  -6  -3  -4    5.57    2.96
  -6  -3  -4    8.79    3.41
   6  -3   4    9.03    3.53
  -6  -3  -4    8.42    3.42
   6   3   4    6.35    3.28
  -6   3  -4    5.08    2.76
  -6   3  -4    2.35    2.41
  -6   3  -4    4.43    1.78
   6   3   4    7.97    2.81
  -6   3  -4    3.07    1.97
  -7  -3  -4   10.47    3.79
   7  -3   4   11.96    4.17
   7  -3   4    9.64    2.08
  -7  -3  -4   13.01    4.30
  -7  -3  -4    6.23    2.99
  -7  -3  -4    5.25    1.57
  -7   3  -4   13.48    4.41
  -7   3  -4   13.30    4.89
  -7   3  -4   16.23    4.81
   7   3   4    9.27    3.93
  -7   3  -4   12.30    3.41
   7   3   4    4.38    2.44
   8  -3   4    1.92    2.34
  -8  -3  -4    6.48    3.15
  -8  -3  -4    0.03    1.73
  -8  -3  -4    7.18    3.37
  -8   3  -4    4.25    2.60
  -8   3  -4    5.62    2.44
  -8   3  -4    7.12    3.22
   8   3   4    5.36    3.61
  -8   3  -4    6.21    2.90
   8   3   4    7.78    3.61
  -9  -3  -4    7.60    3.84
  -9  -3  -4    0.18    2.08
   9  -3   4    2.36    2.49
  -9  -3  -4    1.22    2.78
   9   3   4   -0.69    2.19
   9   3   4    3.39    2.61
  -9   3  -4   -0.85    2.17
  -9   3  -4    2.85    2.04
  -9   3  -4    3.78    2.86
  10  -3   4    4.36    2.84
 -10  -3  -4    8.68    3.96
 -10  -3  -4    5.27    3.35
 -10  -3  -4    2.27    2.46
  10   3   4    1.40    2.78
 -10   3  -4    2.44    2.88
 -10   3  -4    4.44    2.59
 -10   3  -4    1.70    2.51
  10   3   4    6.92    4.08
 -11  -3  -4   28.71    5.57
  11  -3   4   40.09    8.74
  11  -3   4   38.91    8.79
 -11  -3  -4   37.04    8.57
 -11  -3  -4   33.10    7.90
 -11   3  -4   29.29    6.95
  11   3   4   30.97    7.68
  11   3   4   25.16    6.49
 -11   3  -4   37.99    8.16
 -11   3  -4   23.92    6.23
 -12  -3  -4   18.25    6.07
  12  -3   4   29.89    7.78
 -12  -3  -4   20.23    6.18
  12  -3   4   13.70    4.66
 -12  -3  -4   26.47    5.81
 -12   3  -4   17.28    5.91
  12   3   4   27.01    6.54
  12   3   4   32.56    7.58
 -13  -3  -4   15.82    5.33
 -13  -3  -4   16.55    5.78
  13  -3   4   16.64    5.97
  13  -3   4   15.25    5.90
  13   3   4   27.43    7.80
 -13   3  -4   14.46    5.79
  13   3   4   15.10    5.28
 -13   3  -4   25.65    6.60
 -14  -3  -4   -0.13    3.32
 -14  -3  -4   -1.45    3.13
  14  -3   4    1.62    3.27
  14  -3   4    1.42    3.83
  14   3   4    4.56    4.08
  14   3   4    1.38    3.92
 -14   3  -4   -6.62    2.53
 -14   3  -4   -1.88    3.20
 -15  -3  -4   42.76    9.92
  15  -3   4   58.95   11.78
  15  -3   4   42.68    9.57
 -15  -3  -4   60.95   12.72
 -15   3  -4   36.91    8.68
  15   3   4   56.48   12.53
  15   3   4   48.03   10.37
 -15   3  -4   81.32   13.23
  16  -3   4   -2.52    3.93
 -16  -3  -4    2.18    3.95
 -16  -3  -4    6.20    4.25
  16  -3   4    4.74    4.46
  16   3   4    3.28    4.13
 -16   3  -4    2.98    4.32
 -16   3  -4   -4.49    3.14
  16   3   4   -2.51    4.05
 -17  -3  -4   -5.90    4.26
  17   3   4   -0.64    5.00
  17  -4  -4    4.85    4.07
 -17  -4   4    3.24    4.33
 -17  -4   4    4.08    4.37
  17  -4  -4   -1.98    4.20
  17   4  -4    9.75    4.97
 -17   4   4    8.49    5.73
 -17   4   4   -0.42    3.68
  17   4  -4    1.09    4.70
  16  -4  -4    6.96    4.17
  16  -4  -4    1.91    4.39
 -16  -4   4   10.00    4.72
 -16  -4   4   10.60    4.82
 -16   4   4    2.58    3.82
  16   4  -4    0.36    4.36
  16   4  -4    7.48    4.44
 -16   4   4    1.38    4.45
  15  -4  -4   -0.50    3.76
 -15  -4   4   -2.40    3.22
  15  -4  -4    3.78    2.98
 -15  -4   4    0.88    3.51
  15   4  -4   -2.60    3.21
 -15   4   4  -12.99    4.03
  15   4  -4   -4.42    3.87
 -15   4   4   -1.90    3.96
 -14  -4   4    4.57    4.49
  14  -4  -4    3.59    3.76
 -14  -4   4    1.41    3.19
  14  -4  -4    9.08    4.26
 -14   4   4   -0.09    2.86
 -14   4   4   -4.59    3.43
  14   4  -4    2.20    4.19
  14   4  -4    3.96    4.47
 -13  -4   4    5.82    2.77
 -13  -4   4    2.27    3.02
  13  -4  -4    8.99    4.85
 -13  -4   4   -4.28    3.17
  13  -4  -4    3.40    3.16
  13  -4  -4    4.28    3.36
  13   4  -4   -0.72    3.39
  13   4  -4    1.83    3.86
 -13   4   4    6.00    3.82
  12  -4  -4   20.01    5.23
  12  -4  -4   14.71    5.40
 -12  -4   4   19.03    5.47
  12  -4  -4    9.51    3.25
 -12  -4   4    8.91    4.89
 -12  -4   4   13.21    4.78
 -12   4   4   15.61    5.39
  12   4  -4   13.89    3.96
 -12   4   4   19.09    5.60
  12   4  -4   19.33    6.04
  12   4  -4   20.44    7.11
 -11  -4   4   12.27    4.31
  11  -4  -4    0.35    2.40
 -11  -4   4   12.61    5.05
  11  -4  -4   10.02    4.43
  11  -4  -4    7.55    3.77
  11   4  -4    7.90    4.34
 -11   4   4   13.51    4.52
 -11   4   4   14.40    5.55
  11   4  -4   11.20    3.46
  11   4  -4   17.22    5.04
 -10  -4   4   14.78    4.77
  10  -4  -4   19.40    5.16
  10  -4  -4    6.31    4.03
 -10  -4   4    9.92    3.61
 -10  -4   4   11.52    4.07
  10  -4  -4    6.70    3.42
 -10   4   4    3.28    3.01
 -10   4   4    5.16    3.58
  10   4  -4   15.97    5.11
  10   4  -4    6.51    3.24
  10   4  -4   11.76    4.81
   9  -4  -4   10.24    4.36
   9  -4  -4    3.06    2.59
   9  -4  -4    4.81    2.95
  -9  -4   4   10.84    4.40
  -9  -4   4    1.11    2.84
  -9  -4   4    1.97    1.83
  -9   4   4    3.96    2.91
   9   4  -4   10.66    3.97
  -9   4   4    6.49    3.56
   9   4  -4   -1.92    2.26
   9   4  -4    3.43    3.13
  -8  -4   4    1.09    1.88
   8  -4  -4    0.85    2.07
   8  -4  -4    2.72    2.14
  -8  -4   4    4.01    2.90
  -8  -4   4    5.57    2.71
   8   4  -4   -4.88    2.04
   8   4  -4    2.49    3.01
  -8   4   4    2.04    2.68
  -8   4   4    3.23    2.64
  -8   4   4    0.99    2.28
   8   4  -4   -1.52    1.80
   7  -4  -4   17.47    4.61
  -7  -4   4   13.19    4.36
  -7  -4   4   19.07    4.98
  -7  -4   4   20.62    4.46
   7  -4  -4   20.12    3.71
   7  -4  -4   17.40    5.21
   7   4  -4   21.77    5.49
  -7   4   4   20.43    4.53
  -7   4   4   24.20    5.77
   7   4  -4   22.94    5.05
  -7   4   4   18.28    5.21
   7   4  -4   24.06    6.41
   6  -4  -4    6.48    3.20
  -6  -4   4    0.82    2.10
  -6  -4   4    6.42    3.44
   6  -4  -4    8.07    2.65
  -6  -4   4    4.94    1.80
   6  -4  -4    2.59    1.65
   6   4  -4    5.16    2.34
   6   4  -4    5.89    3.33
  -6   4   4    7.71    3.36
  -6   4   4    2.67    2.14
  -6   4   4    6.78    2.02
   6   4  -4    5.34    2.73
  -6   4   4    2.01    2.76
  -5  -4   4   13.91    2.91
  -5  -4   4   24.82    5.85
   5  -4  -4   10.74    2.83
   5  -4  -4   14.97    4.53
  -5  -4   4   14.50    4.20
   5   4  -4   14.07    4.06
   5   4  -4   17.64    4.38
  -5   4   4   14.09    2.79
  -5   4   4   15.09    4.33
   5   4  -4   13.41    4.30
  -5   4   4   16.35    4.08
   4  -4  -4    3.28    1.93
   4  -4  -4    5.57    2.40
   4  -4  -4    0.98    1.64
  -4  -4   4    3.67    2.22
  -4  -4   4    3.33    1.78
   4   4  -4    3.07    2.23
  -4   4   4    6.46    2.38
  -4   4   4    6.59    3.09
  -4   4   4    2.27    1.45
   4   4  -4    3.92    2.16
   4   4  -4    2.89    2.12
  -4   4   4   -0.48    1.42
   3  -4  -4    6.80    2.58
  -3  -4   4    7.09    3.25
   3  -4  -4   11.14    3.67
   3  -4  -4   13.55    3.25
   3  -4  -4    5.34    1.98
  -3  -4   4    9.22    3.27
  -3   4   4   10.32    2.62
   3   4  -4    6.55    2.77
  -3   4   4   11.07    3.79
   3   4  -4    7.24    3.29
  -3   4   4    2.46    2.13
   3   4  -4   17.40    4.66
  -2  -4   4   16.51    4.51
   2  -4  -4   15.50    3.34
   2  -4  -4   12.75    3.05
   2  -4  -4   13.40    3.88
  -2  -4   4   11.71    3.23
   2  -4  -4   14.37    3.96
  -2   4   4    7.02    3.16
  -2   4   4   10.82    2.88
   2   4  -4   14.23    4.00
  -2   4   4   10.46    2.80
   2   4  -4   14.72    3.80
   2   4  -4   14.73    4.05
   1  -4  -4   24.88    4.58
   1  -4  -4   38.97    6.43
  -1  -4   4   32.19    6.15
   1  -4  -4   38.00    6.89
   1  -4  -4   36.92    5.01
  -1  -4   4   34.45    5.37
  -1   4   4   42.63    7.22
   1   4  -4   32.43    6.33
   1   4  -4   35.06    6.65
  -1   4   4   27.25    5.21
   1   4  -4   32.00    6.11
  -1   4   4   38.85    5.37
   0  -4   4    0.95    1.44
   0  -4  -4    4.14    2.04
   0  -4  -4    5.35    2.42
   0  -4   4    1.99    1.32
   0  -4  -4    2.04    1.87
   0  -4  -4    4.34    1.39
   0   4   4    2.23    1.47
   0   4  -4    7.06    3.32
   0   4   4    3.00    1.87
   0   4  -4    4.65    2.08
   0   4   4    0.45    1.39
   0   4  -4    2.68    1.71
  -1  -4  -4   46.27    7.01
  -1  -4  -4   56.10    8.41
  -1  -4  -4   64.21    8.71
   1  -4   4   50.64    3.96
   1  -4   4   42.99    6.86
  -1   4  -4   51.87    8.52
   1   4   4   50.86    7.97
   1   4   4   63.81    7.00
  -1   4  -4   44.91    7.31
  -1   4  -4   59.90    8.86
  -2  -4  -4   27.03    5.31
  -2  -4  -4   24.98    5.25
  -2  -4  -4   28.11    5.64
   2  -4   4   31.35    5.90
  -2  -4  -4   29.80    5.88
  -2   4  -4   28.36    6.05
   2   4   4   21.94    5.27
  -2   4  -4   24.10    5.84
   2   4   4   27.96    4.86
  -2   4  -4   20.51    5.11
  -3  -4  -4  219.64   12.13
  -3  -4  -4  213.63   12.87
  -3  -4  -4  208.89   13.01
   3  -4   4  210.89   12.66
   3  -4   4  208.32   11.21
  -3  -4  -4  215.72   11.59
   3   4   4  221.06   11.18
  -3   4  -4  210.33   13.28
  -3   4  -4  224.31   13.99
   3   4   4  203.65   13.05
  -4  -4  -4    0.73    2.36
   4  -4   4    1.03    1.51
  -4  -4  -4    0.41    1.50
   4  -4   4    2.01    1.92
  -4  -4  -4   -0.93    1.31
  -4  -4  -4    4.93    2.24
  -4   4  -4    2.18    2.62
   4   4   4    2.05    1.96
   4   4   4    3.38    2.53
  -4   4  -4    4.54    1.27
  -4   4  -4    5.93    3.03
  -4   4  -4   11.62    4.23
   4   4   4    4.73    2.03
   5  -4   4   33.86    5.38
  -5  -4  -4   26.25    5.96
   5  -4   4   22.82    5.55
  -5  -4  -4   33.71    6.86
  -5  -4  -4   30.85    6.61
  -5  -4  -4   35.59    5.44
  -5   4  -4   29.47    6.58
   5   4   4   36.06    6.65
  -5   4  -4   31.31    4.79
  -5   4  -4   25.60    6.37
   5   4   4   23.96    5.02
  -5   4  -4   30.37    6.83
   5   4   4   31.77    7.37
  -6  -4  -4   31.57    5.08
   6  -4   4   29.79    6.42
  -6  -4  -4   28.36    6.62
  -6  -4  -4   42.84    8.49
   6  -4   4   27.00    4.64
  -6  -4  -4   38.98    7.56
   6   4   4   33.17    6.74
  -6   4  -4   32.03    5.20
   6   4   4   31.30    5.90
  -6   4  -4   35.27    7.66
  -6   4  -4   33.28    7.37
  -6   4  -4   36.16    7.90
   6   4   4   27.37    6.37
  -7  -4  -4   -0.18    2.09
   7  -4   4    0.07    2.22
  -7  -4  -4    3.80    2.45
  -7  -4  -4   -1.10    1.78
  -7   4  -4    0.58    2.27
  -7   4  -4   -4.66    1.80
   7   4   4   -1.06    2.27
  -7   4  -4   -2.05    2.33
   7   4   4    1.28    1.80
  -7   4  -4   -2.78    1.57
   8  -4   4   15.12    4.58
  -8  -4  -4   15.49    4.99
  -8  -4  -4   17.76    5.43
  -8  -4  -4   30.34    6.35
  -8   4  -4   21.14    6.77
  -8   4  -4   31.84    7.39
   8   4   4   29.30    6.92
  -8   4  -4   21.29    5.32
  -8   4  -4   24.69    6.33
   8   4   4   17.14    4.75
  -9  -4  -4   10.10    4.03
  -9  -4  -4   15.78    4.96
  -9  -4  -4   25.28    5.79
   9  -4   4   20.31    6.02
  -9   4  -4   24.39    5.49
  -9   4  -4   17.58    5.90
   9   4   4   25.53    7.20
   9   4   4   11.44    4.11
  -9   4  -4   23.46    7.70
 -10  -4  -4   22.77    6.18
  10  -4   4   23.01    6.47
 -10  -4  -4   23.23    6.78
 -10  -4  -4   20.09    6.25
  10   4   4   24.26    7.51
  10   4   4   14.19    4.25
 -10   4  -4   18.90    6.33
 -10   4  -4   21.71    5.33
 -10   4  -4   21.88    6.11
 -11  -4  -4   52.89   10.14
 -11  -4  -4   50.65   10.42
  11  -4   4   52.28   10.74
 -11  -4  -4   34.61    7.72
 -11   4  -4   46.95   10.39
  11   4   4   60.64   11.55
 -11   4  -4   64.72   12.54
 -11   4  -4   39.58    8.04
  11   4   4   49.41    9.65
  12  -4   4    6.03    4.27
 -12  -4  -4   12.25    4.45
 -12  -4  -4   10.83    5.24
  12  -4   4    2.42    3.26
 -12  -4  -4    0.16    3.98
 -12   4  -4    2.78    3.49
  12   4   4    5.70    3.41
  12   4   4    4.25    5.31
 -12   4  -4    8.26    3.93
 -12   4  -4    1.95    3.93
  13  -4   4   -0.34    3.47
 -13  -4  -4   -3.96    2.88
 -13  -4  -4   -3.67    2.58
 -13  -4  -4   -3.52    2.93
  13  -4   4    3.05    4.06
  13   4   4    5.63    4.22
  13   4   4   -0.50    3.13
 -13   4  -4   -1.27    3.17
 -13   4  -4   -3.65    3.28
 -14  -4  -4   -1.30    3.39
  14  -4   4    3.11    3.74
 -14  -4  -4    3.94    3.84
  14  -4   4    3.07    4.57
 -14   4  -4    2.65    4.05
 -14   4  -4   -3.93    3.20
  14   4   4    7.57    5.06
  14   4   4    1.23    3.67
  15  -4   4    7.21    4.16
 -15  -4  -4    0.20    3.84
 -15  -4  -4   -3.48    3.51
  15  -4   4    3.77    4.90
 -15   4  -4   -2.06    3.05
  15   4   4   14.61    5.50
 -15   4  -4    1.80    4.08
  15   4   4   -6.01    3.60
  16  -4   4    2.00    5.07
  16  -4   4   -4.93    3.75
 -16  -4  -4   15.43    6.41
 -16  -4  -4    7.16    5.17
  16   4   4   11.55    5.70
  16   4   4   22.25    7.17
 -16   4  -4    4.97    3.97
 -16   4  -4    6.88    4.52
 -16  -5   4    7.63    4.61
 -16  -5   4   10.50    5.52
  16  -5  -4    7.59    4.49
  16   5  -4   10.20    5.91
  16   5  -4   13.97    5.41
 -15  -5   4    7.56    4.37
  15  -5  -4    1.53    4.54
 -15  -5   4    4.74    4.05
  15  -5  -4   -0.92    3.73
 -15   5   4    0.34    3.58
  15   5  -4    9.48    6.04
 -15   5   4   10.05    5.29
  15   5  -4   -3.23    3.96
  14  -5  -4   -2.88    4.06
 -14  -5   4   -0.50    3.87
  14  -5  -4    8.92    3.67
 -14  -5   4    1.95    3.28
 -14  -5   4    0.14    2.85
  14  -5  -4   -2.56    3.29
 -14   5   4    3.89    3.64
  14   5  -4    3.87    3.94
 -14   5   4    1.39    3.53
  14   5  -4   -7.64    4.26
  13  -5  -4   -0.23    3.11
 -13  -5   4    1.25    2.95
  13  -5  -4    2.09    3.79
 -13  -5   4   10.78    5.18
  13  -5  -4    8.00    4.04
 -13  -5   4    1.72    3.13
 -13   5   4    9.31    4.33
  13   5  -4    2.59    4.29
 -13   5   4   -0.84    3.85
  13   5  -4    7.43    5.55
 -12  -5   4   -0.91    3.34
  12  -5  -4    0.04    3.52
 -12  -5   4   -1.96    2.34
 -12  -5   4    1.76    3.03
  12  -5  -4    6.30    3.71
  12  -5  -4    4.08    3.10
 -12   5   4    5.13    3.19
 -12   5   4    8.33    3.61
  12   5  -4    0.40    3.21
  12   5  -4   -2.53    4.71
  11  -5  -4    6.30    4.10
  11  -5  -4    8.90    4.65
 -11  -5   4    8.23    2.70
  11  -5  -4    0.51    2.66
 -11  -5   4    1.02    2.98
 -11  -5   4    3.58    3.45
 -11   5   4    4.91    3.10
  11   5  -4    8.47    4.32
  11   5  -4    5.72    4.17
 -11   5   4    7.79    4.42
  10  -5  -4    0.79    2.59
  10  -5  -4    3.71    3.05
 -10  -5   4    0.23    3.12
 -10  -5   4    2.87    3.09
 -10  -5   4    2.50    2.20
  10  -5  -4   -2.24    2.27
 -10   5   4   -1.93    2.69
  10   5  -4    7.33    4.10
  10   5  -4    3.93    3.26
 -10   5   4    7.07    3.36
   9  -5  -4    2.54    2.95
  -9  -5   4   -1.20    2.67
  -9  -5   4    3.68    3.60
   9  -5  -4    3.54    3.16
   9   5  -4    9.04    3.20
  -9   5   4   13.38    5.07
   9   5  -4    2.32    3.20
  -9   5   4    3.66    2.97
   9   5  -4    4.67    4.03
  -9   5   4    0.74    2.63
   8  -5  -4   54.07    8.98
  -8  -5   4   47.36    8.79
  -8  -5   4   51.73    9.98
   8  -5  -4   45.88    8.77
  -8   5   4   41.30    7.30
   8   5  -4   64.08   11.37
  -8   5   4   55.80    9.48
   8   5  -4   52.17    7.88
   8   5  -4   58.26   10.27
   7  -5  -4    3.00    1.77
   7  -5  -4   -0.58    1.99
  -7  -5   4    2.99    2.68
  -7  -5   4   -2.09    1.93
   7  -5  -4    1.91    3.02
  -7   5   4    0.14    1.94
   7   5  -4    0.10    2.53
  -7   5   4    3.96    2.59
  -7   5   4   -0.08    1.94
   7   5  -4    0.18    2.02
   7   5  -4   -3.64    2.36
   6  -5  -4   -0.01    1.62
   6  -5  -4   -2.23    1.75
   6  -5  -4   -2.94    1.79
  -6  -5   4   -3.13    1.97
  -6  -5   4    0.16    1.56
   6   5  -4   -1.23    2.14
  -6   5   4    1.33    1.86
   6   5  -4    0.73    2.73
  -6   5   4   -2.51    1.95
   6   5  -4    3.52    2.96
  -6   5   4    0.13    2.42
   5  -5  -4    2.66    2.64
  -5  -5   4    6.09    2.48
  -5  -5   4    4.69    3.23
   5  -5  -4    4.75    2.22
   5  -5  -4   -0.63    1.68
   5   5  -4   -0.52    2.30
  -5   5   4    4.57    3.38
  -5   5   4    6.18    2.66
  -5   5   4    3.67    2.03
   5   5  -4    1.66    2.52
   5   5  -4    1.29    2.40
  -4  -5   4    2.85    1.88
   4  -5  -4    3.60    2.26
   4  -5  -4    2.12    2.35
   4  -5  -4    5.04    2.69
  -4  -5   4   -1.00    1.86
   4   5  -4    6.41    2.87
  -4   5   4    2.60    1.73
   4   5  -4   -0.87    2.35
   4   5  -4    2.00    2.45
  -4   5   4    2.33    2.41
  -4   5   4    1.97    2.20
   3  -5  -4   -1.20    1.78
  -3  -5   4   -0.16    1.96
   3  -5  -4   -1.31    1.77
   3  -5  -4    0.99    1.41
  -3  -5   4    3.27    1.68
   3  -5  -4    2.70    1.82
   3   5  -4   -1.83    1.92
   3   5  -4    0.39    2.15
   3   5  -4    2.22    2.13
  -3   5   4    0.46    2.17
  -3   5   4    1.51    2.19
  -3   5   4   -0.34    1.68
  -2  -5   4   10.96    3.06
   2  -5  -4    3.14    2.13
   2  -5  -4    1.31    1.59
   2  -5  -4    1.50    2.07
  -2  -5   4    4.17    3.11
   2   5  -4    7.31    3.48
  -2   5   4    2.93    2.52
  -2   5   4    4.55    2.02
   2   5  -4    8.37    3.50
   2   5  -4    6.46    3.12
  -2   5   4    1.62    2.10
   1  -5  -4   21.93    3.75
   1  -5  -4   23.72    4.86
   1  -5  -4   25.03    6.10
   1  -5  -4   13.45    4.45
  -1  -5   4   17.60    5.13
   1   5  -4   14.98    5.07
  -1   5   4   24.48    6.30
  -1   5   4   18.93    4.56
   1   5  -4   16.75    4.06
   1   5  -4   23.14    5.60
  -1   5   4   17.34    4.18
   0  -5   4   43.44    5.70
   0  -5  -4   56.15    9.28
   0  -5  -4   37.67    7.86
   0  -5   4   47.62    8.34
   0  -5  -4   52.86    5.91
   0  -5  -4   39.81    6.66
   0   5  -4   56.39    9.50
   0   5   4   48.13    8.37
   0   5   4   41.95    6.98
   0   5  -4   45.13    8.46
   0   5  -4   49.40    8.47
   0   5   4   47.44    6.82
  -1  -5  -4    3.62    2.01
  -1  -5  -4    6.20    3.01
   1  -5   4    1.26    1.47
  -1  -5  -4    2.01    1.61
  -1   5  -4    2.59    2.45
  -1   5  -4    2.24    2.15
   1   5   4    6.79    2.43
   1   5   4    4.94    2.90
  -1   5  -4   -0.35    2.03
   1   5   4    4.98    2.61
   2  -5   4    7.91    3.02
  -2  -5  -4   10.21    4.01
  -2  -5  -4   -0.85    1.40
  -2  -5  -4   11.87    3.47
   2  -5   4    5.05    2.37
  -2   5  -4    8.70    3.58
   2   5   4    6.53    3.12
   2   5   4    7.75    2.80
  -2   5  -4    5.69    3.72
   2   5   4    3.07    2.35
  -2   5  -4    5.84    3.05
  -3  -5  -4    6.83    2.41
   3  -5   4    7.56    2.88
  -3  -5  -4    2.22    2.40
  -3  -5  -4    7.74    2.86
  -3  -5  -4    7.82    3.00
   3  -5   4   11.81    3.92
   3   5   4    7.28    3.02
  -3   5  -4    5.85    3.28
   3   5   4    4.97    2.65
   3   5   4    9.00    4.71
  -3   5  -4    7.53    2.93
  -3   5  -4    4.25    3.47
   4  -5   4   10.16    3.74
  -4  -5  -4   13.44    4.50
  -4  -5  -4   10.43    3.76
  -4  -5  -4   11.18    3.66
   4  -5   4   11.92    3.82
  -4  -5  -4   16.20    5.11
   4   5   4   22.05    6.25
   4   5   4   17.77    5.06
  -4   5  -4   15.17    5.37
  -4   5  -4   22.72    6.46
  -4   5  -4   11.71    4.37
   4   5   4   13.61    3.95
  -5  -5  -4    8.09    2.82
  -5  -5  -4   12.06    4.16
  -5  -5  -4    6.97    3.48
   5  -5   4    8.67    3.15
   5  -5   4    7.96    3.09
  -5  -5  -4   11.79    4.42
   5   5   4    8.02    2.94
   5   5   4    9.77    4.60
  -5   5  -4    7.48    3.54
  -5   5  -4   11.50    4.66
  -5   5  -4    5.20    2.85
   5   5   4    3.16    2.46
   6  -5   4    2.23    2.42
  -6  -5  -4    1.84    2.75
  -6  -5  -4   -3.14    1.61
  -6  -5  -4    1.51    2.09
  -6  -5  -4   -0.32    2.46
   6  -5   4    0.75    1.74
   6   5   4   -0.11    2.23
  -6   5  -4    3.46    2.50
  -6   5  -4   -4.18    2.29
   6   5   4   -2.08    2.44
   6   5   4    0.70    1.66
  -6   5  -4   -1.63    2.58
  -7  -5  -4   47.66    9.48
  -7  -5  -4   48.62    9.02
  -7  -5  -4   31.96    7.55
   7  -5   4   56.63   10.30
  -7   5  -4   29.47    7.38
   7   5   4   38.25    7.59
  -7   5  -4   43.91    9.42
   7   5   4   49.79    8.53
   7   5   4   57.63   11.14
  -7   5  -4   34.62    8.38
  -8  -5  -4   45.81    8.48
  -8  -5  -4   30.34    7.42
  -8  -5  -4   40.53    9.00
   8  -5   4   44.01    8.86
  -8   5  -4   53.08   10.86
   8   5   4   45.13    8.59
  -8   5  -4   35.04    8.51
   8   5   4   43.12    9.17
   8   5   4   24.70    6.01
  -8   5  -4   32.34    8.04
  -9  -5  -4    2.14    2.82
   9  -5   4    1.94    2.87
  -9  -5  -4   -4.61    2.33
  -9  -5  -4   -0.71    2.58
   9   5   4    2.45    2.77
  -9   5  -4   -4.70    2.72
   9   5   4    8.82    4.44
  -9   5  -4    4.46    3.25
 -10  -5  -4    6.01    3.69
 -10  -5  -4   11.60    5.40
  10  -5   4   13.83    5.17
 -10  -5  -4   14.95    5.13
 -10   5  -4   11.05    5.22
  10   5   4    8.94    4.72
  10   5   4   17.73    5.58
 -10   5  -4    9.35    4.87
 -11  -5  -4   -5.22    2.86
 -11  -5  -4    2.20    3.20
  11  -5   4   -3.00    3.63
 -11  -5  -4    1.18    3.42
 -11   5  -4   -0.08    3.39
  11   5   4   -4.07    2.85
  11   5   4   -3.54    3.57
 -11   5  -4    1.41    3.08
 -12  -5  -4    3.23    3.13
  12  -5   4    9.64    4.45
 -12  -5  -4    3.03    3.44
 -12  -5  -4    6.41    3.87
 -12   5  -4    6.79    4.08
 -12   5  -4    4.02    3.92
  12   5   4    7.12    3.90
  12   5   4    5.99    4.34
 -13  -5  -4   19.78    5.61
  13  -5   4   15.96    5.59
 -13  -5  -4    5.03    4.26
  13  -5   4   20.44    7.42
 -13  -5  -4    9.75    4.68
  13   5   4   14.46    4.84
 -13   5  -4    8.41    5.48
 -13   5  -4   15.75    6.11
  13   5   4    0.17    4.09
  14  -5   4   13.15    4.94
 -14  -5  -4   11.31    5.01
  14  -5   4    1.56    4.21
  14   5   4    7.50    5.47
 -14   5  -4    0.59    3.74
  14   5   4    3.11    6.47
  15   5   4   -0.63    4.07
  15   5   4    1.02    5.90
  14  -6  -4    9.32    4.87
  14  -6  -4    5.33    5.28
  14  -6  -4   14.60    5.66
 -14  -6   4   10.96    4.03
 -14  -6   4   -2.66    4.23
  14   6  -4   10.90    6.36
 -14   6   4    7.75    4.18
  14   6  -4    7.62    4.79
  13  -6  -4    5.51    3.95
  13  -6  -4    3.34    4.54
 -13  -6   4   -1.93    3.48
 -13  -6   4   -3.63    3.90
  13  -6  -4    1.80    3.65
  13   6  -4   -4.55    4.04
 -13   6   4    2.01    3.63
 -13   6   4   -1.43    3.69
  13   6  -4   -7.55    4.10
 -12  -6   4    7.76    3.93
  12  -6  -4   12.55    4.22
  12  -6  -4    7.16    4.70
  12  -6  -4   14.24    4.94
 -12  -6   4   15.49    5.92
 -12   6   4    5.52    3.63
  12   6  -4    9.99    6.35
  12   6  -4    8.39    4.67
 -12   6   4    8.38    4.08
 -11  -6   4    1.77    3.20
 -11  -6   4   -0.90    2.82
  11  -6  -4    2.59    4.06
  11  -6  -4    0.25    3.12
  11  -6  -4    0.25    3.26
  11   6  -4   -1.75    3.74
 -11   6   4    2.45    3.52
  11   6  -4    2.94    4.50
 -11   6   4   -0.70    3.42
  10  -6  -4    3.77    3.26
 -10  -6   4   -4.22    2.93
 -10  -6   4    0.37    3.18
  10  -6  -4    1.82    2.72
  10   6  -4   -2.12    3.82
 -10   6   4    4.84    3.23
 -10   6   4    1.60    3.39
 -10   6   4   -1.07    2.88
  10   6  -4   -0.87    3.26
   9  -6  -4   -1.51    2.65
  -9  -6   4    2.08    3.13
  -9  -6   4    4.72    3.33
   9  -6  -4    1.77    3.28
   9   6  -4    0.14    3.70
   9   6  -4    7.05    3.81
  -9   6   4   -5.34    2.38
  -9   6   4    3.94    3.35
  -9   6   4    0.52    3.30
  -8  -6   4    4.48    2.95
  -8  -6   4   -2.61    2.73
   8  -6  -4    0.09    2.71
   8  -6  -4    0.71    2.54
  -8   6   4   -0.41    2.56
   8   6  -4    0.45    3.01
   8   6  -4    0.02    3.45
  -8   6   4    0.29    3.32
  -8   6   4    4.11    2.84
  -7  -6   4    6.53    3.29
   7  -6  -4    0.94    2.61
  -7  -6   4    2.78    2.46
   7  -6  -4   -2.68    2.41
   7   6  -4    5.29    3.42
  -7   6   4   -4.17    2.63
   7   6  -4   -2.09    2.52
  -7   6   4    0.43    3.08
  -7   6   4    4.81    2.66
  -6  -6   4    6.21    3.87
   6  -6  -4    6.08    4.30
   6  -6  -4   -1.65    2.64
   6  -6  -4   -0.30    2.24
  -6  -6   4    3.75    2.82
   6   6  -4    4.32    3.60
  -6   6   4    0.44    2.07
   6   6  -4    1.93    2.65
  -6   6   4    1.51    2.76
   6   6  -4    5.41    4.05
  -6   6   4    5.85    3.48
  -5  -6   4    7.60    2.96
   5  -6  -4    9.74    4.10
  -5  -6   4   15.37    5.31
   5  -6  -4    8.08    2.87
   5  -6  -4    5.88    3.59
   5   6  -4   11.38    4.38
  -5   6   4    7.12    3.62
  -5   6   4   11.64    5.44
   5   6  -4   15.79    5.78
   5   6  -4   13.65    3.87
  -5   6   4   10.38    3.65
   4  -6  -4   22.99    6.13
   4  -6  -4   16.13    5.72
  -4  -6   4   12.13    4.39
   4  -6  -4    9.36    3.23
  -4  -6   4   14.45    4.48
   4   6  -4   16.96    4.90
   4   6  -4   17.35    5.09
   4   6  -4   22.13    6.19
  -4   6   4   11.38    3.14
  -4   6   4   17.00    4.78
  -4   6   4   12.88    4.87
   3  -6  -4   -0.16    1.79
  -3  -6   4    0.38    2.14
   3  -6  -4   -0.41    2.36
   3  -6  -4    2.43    2.64
  -3  -6   4    5.19    2.89
   3   6  -4   -1.62    2.69
  -3   6   4   -0.44    2.42
  -3   6   4   -2.50    2.04
   3   6  -4    2.57    2.45
  -3   6   4    1.57    2.27
   3   6  -4   -0.61    2.71
  -2  -6   4   55.92    8.19
  -2  -6   4   63.06   10.67
   2  -6  -4   46.67    8.57
   2  -6  -4   61.52   12.53
   2  -6  -4   53.13   10.34
   2   6  -4   51.90    9.12
  -2   6   4   57.17    8.39
  -2   6   4   54.68    9.81
   2   6  -4   38.26    8.33
   2   6  -4   45.96    8.36
  -2   6   4   42.55    7.63
  -1  -6   4   13.51    4.85
   1  -6  -4   17.09    4.21
   1  -6  -4   15.45    5.15
   1  -6  -4   18.36    4.70
  -1   6   4   21.39    4.97
  -1   6   4   20.92    5.36
   1   6  -4   11.79    3.72
   1   6  -4   17.50    5.13
   1   6  -4   22.71    6.60
  -1   6   4   14.57    5.09
   0  -6  -4    2.28    2.80
   0  -6  -4    4.40    2.81
   0  -6   4    1.08    1.87
   0  -6  -4    4.16    2.38
   0   6  -4   -2.56    2.33
   0   6  -4    4.40    2.70
   0   6   4    4.33    2.74
   0   6   4    6.71    2.86
   0   6  -4    8.51    3.52
   0   6   4    2.79    2.61
  -1  -6  -4    6.06    2.85
   1  -6   4    2.50    2.47
   1  -6   4    0.93    2.05
  -1  -6  -4   -0.20    2.37
  -1  -6  -4    3.13    2.82
  -1   6  -4    8.02    3.46
  -1   6  -4    0.81    3.14
   1   6   4    2.59    2.25
   1   6   4   -0.03    2.00
   1   6   4    4.42    2.92
  -1   6  -4    1.66    2.52
  -2  -6  -4    3.94    2.93
  -2  -6  -4    1.77    2.76
   2  -6   4    1.71    2.53
   2  -6   4   -0.42    1.95
  -2  -6  -4    5.23    2.72
   2   6   4   -1.98    2.57
  -2   6  -4    2.72    2.73
   2   6   4   -1.29    2.21
   2   6   4   -0.03    1.91
  -2   6  -4    0.20    3.53
  -2   6  -4    3.80    2.97
   3  -6   4    1.67    2.42
  -3  -6  -4    0.12    2.17
  -3  -6  -4   -4.48    1.91
   3  -6   4   -0.08    2.03
  -3  -6  -4    0.26    2.16
  -3   6  -4    0.20    2.63
  -3   6  -4    2.49    2.94
   3   6   4   -5.86    2.00
   3   6   4   -0.10    2.06
   3   6   4   -1.10    2.17
  -3   6  -4   -2.91    2.32
  -4  -6  -4   95.83   12.61
   4  -6   4  103.99   12.39
  -4  -6  -4   83.72   11.09
  -4  -6  -4   90.52   11.56
  -4  -6  -4   77.17   12.18
   4  -6   4  106.27   13.73
  -4   6  -4   80.11   12.46
   4   6   4   84.79   11.00
   4   6   4   73.84   10.38
  -4   6  -4   91.37   13.18
   4   6   4  116.78   15.72
  -4   6  -4   93.81   13.42
  -5  -6  -4   40.35    8.76
  -5  -6  -4   37.77    8.13
   5  -6   4   45.54    9.59
  -5  -6  -4   27.89    5.98
  -5  -6  -4   34.58    8.23
   5  -6   4   39.81    7.03
  -5   6  -4   57.56   11.53
  -5   6  -4   32.13    7.86
   5   6   4   34.57    7.83
   5   6   4   29.37    6.19
  -5   6  -4   31.41    7.79
   5   6   4   26.99    6.95
   6  -6   4   -1.09    2.59
  -6  -6  -4    2.64    2.96
  -6  -6  -4    3.59    2.68
  -6  -6  -4    3.56    2.63
  -6   6  -4    4.51    3.30
   6   6   4    6.15    3.34
   6   6   4   -0.76    2.49
  -6   6  -4    8.03    3.77
   6   6   4    0.38    3.01
  -6   6  -4   10.55    4.72
  -7  -6  -4   -1.79    2.25
  -7  -6  -4   -0.78    3.22
   7  -6   4    0.17    2.72
  -7  -6  -4   -0.36    3.03
   7   6   4    2.39    2.44
  -7   6  -4    0.56    3.41
  -7   6  -4   -0.75    2.86
   7   6   4    0.94    2.75
   7   6   4    2.68    3.43
  -7   6  -4    1.66    3.11
  -8  -6  -4   11.49    4.57
   8  -6   4   17.03    5.69
  -8  -6  -4    9.48    5.39
  -8  -6  -4    8.58    4.06
   8   6   4   23.42    7.85
   8   6   4   -1.66    3.01
   8   6   4    2.30    3.06
  -8   6  -4   15.87    6.08
  -8   6  -4   11.97    5.50
  -9  -6  -4   -2.98    2.82
  -9  -6  -4    4.37    3.12
  -9  -6  -4   -1.95    3.09
   9  -6   4   -4.33    2.81
   9   6   4    6.22    5.92
  -9   6  -4    1.19    3.60
  -9   6  -4    3.24    3.14
   9   6   4    4.76    3.79
   9   6   4   -0.20    2.87
 -10  -6  -4   -5.06    2.80
  10  -6   4    1.37    3.46
 -10  -6  -4   -1.03    3.26
 -10  -6  -4   -0.08    3.48
  10   6   4    4.00    3.56
 -10   6  -4    5.98    5.38
 -10   6  -4    4.08    3.57
  10   6   4   -0.65    3.33
  10   6   4    0.60    3.35
  11  -6   4    4.91    5.45
 -11  -6  -4   -1.23    3.01
 -11  -6  -4    1.71    4.79
 -11  -6  -4   -6.65    2.80
  11   6   4   -1.93    3.74
  11   6   4    3.01    3.79
 -11   6  -4    3.05    3.83
 -11   6  -4   -3.93    3.63
  11   6   4    1.33    4.00
 -12  -6  -4   11.81    4.77
  12  -6   4    4.52    4.41
 -12  -6  -4   -1.11    3.97
 -12  -6  -4   12.66    5.80
  12   6   4   -0.16    4.34
 -12   6  -4    3.52    4.34
  12   6   4   12.91    4.91
 -12   6  -4    2.98    3.76
  12   6   4   12.88    5.55
  13  -6   4    5.23    4.98
 -13  -6  -4    6.08    4.46
 -13  -6  -4   -3.94    3.75
 -13  -6  -4    4.50    4.03
  13   6   4   -8.66    4.98
  13   6   4    1.69    4.13
  13   6   4   -0.35    4.42
 -13   6  -4    4.30    3.85
 -13   6  -4    3.50    4.04
 -12  -7   4    5.11    4.07
  12  -7  -4    5.53    5.06
 -12  -7   4    6.41    5.13
  12  -7  -4   13.30    5.23
  12   7  -4   13.13    5.39
  12   7  -4    8.89    5.97
 -12   7   4    8.64    4.56
  11  -7  -4    3.29    4.13
  11  -7  -4    0.65    4.01
 -11  -7   4    8.62    3.77
 -11  -7   4    0.30    3.85
  11   7  -4    5.16    5.12
 -11   7   4   -2.59    3.71
  11   7  -4   -2.20    4.44
 -10  -7   4   21.84    7.10
  10  -7  -4   16.06    6.52
  10  -7  -4   15.59    5.14
 -10  -7   4   11.74    4.21
 -10   7   4   13.85    5.51
  10   7  -4    7.65    5.57
  10   7  -4   12.59    5.61
  -9  -7   4    7.51    4.31
   9  -7  -4    4.40    4.10
  -9  -7   4    4.31    3.95
   9  -7  -4    4.85    3.41
   9   7  -4    5.70    3.81
  -9   7   4   -1.90    3.18
   9   7  -4   -4.30    3.30
   8  -7  -4   32.93    9.40
  -8  -7   4   21.79    6.37
  -8  -7   4   35.59    8.74
   8   7  -4   40.03    9.45
  -8   7   4   31.52    7.95
   8   7  -4   24.15    7.12
  -7  -7   4    5.22    3.48
  -7  -7   4    1.74    3.25
   7  -7  -4    5.40    3.63
   7  -7  -4    1.83    2.92
  -7   7   4    0.17    3.00
   7   7  -4   -2.13    4.18
   7   7  -4    5.76    4.35
  -6  -7   4   -5.65    2.82
   6  -7  -4    5.28    3.37
  -6  -7   4    7.37    3.57
   6  -7  -4    9.85    4.63
   6   7  -4    6.03    4.69
   6   7  -4    5.86    4.04
  -6   7   4    6.17    3.92
   5  -7  -4    4.62    3.02
   5  -7  -4    3.84    3.26
   5  -7  -4    4.67    3.53
  -5  -7   4   12.03    3.38
  -5  -7   4   -5.20    3.22
   5   7  -4    2.78    3.25
   5   7  -4    2.40    3.66
  -5   7   4   11.07    4.84
   4  -7  -4    6.08    3.37
  -4  -7   4    3.30    3.51
   4  -7  -4    4.44    3.28
  -4   7   4   -3.75    2.97
   4   7  -4    3.07    3.98
   4   7  -4   -2.16    2.96
  -3  -7   4    5.33    3.32
   3  -7  -4   11.21    4.97
   3  -7  -4    9.66    3.39
  -3   7   4    4.47    3.21
   3   7  -4   -5.57    2.68
   3   7  -4    5.17    4.63
   2  -7  -4   -0.77    2.38
   2  -7  -4    4.65    3.63
  -2  -7   4   -1.15    3.10
   2   7  -4   -3.38    2.92
   2   7  -4   -1.53    2.80
   2   7  -4    6.94    3.47
  -2   7   4   -0.54    2.88
  -1  -7   4    4.36    2.95
   1  -7  -4   10.54    4.38
  -1  -7   4   13.10    5.54
   1  -7  -4   15.15    5.35
  -1   7   4    8.19    3.75
   1   7  -4    5.85    4.51
   1   7  -4    9.55    3.56
   1   7  -4    5.92    3.92
   0  -7  -4   15.24    5.32
   0  -7  -4    7.95    4.41
   0  -7   4   11.75    4.29
   0  -7   4   13.04    5.56
   0   7  -4    7.58    5.27
   0   7   4   12.79    5.03
   0   7  -4   10.22    4.53
   0   7  -4    4.60    3.63
  -1  -7  -4    4.10    3.04
   1  -7   4    5.39    2.81
   1  -7   4   -1.39    2.62
  -1  -7  -4    3.91    3.52
   1   7   4    8.38    4.04
  -1   7  -4   -2.30    2.69
  -1   7  -4    6.89    3.44
  -1   7  -4   -2.46    3.09
  -2  -7  -4   29.57    6.54
   2  -7   4   30.24    7.94
  -2  -7  -4   24.78    7.42
  -2  -7  -4   25.35    6.96
  -2   7  -4   18.45    6.02
   2   7   4   18.88    6.50
  -2   7  -4   25.65    6.74
  -2   7  -4   22.31    6.89
   3  -7   4    5.33    3.53
  -3  -7  -4    5.83    3.90
  -3  -7  -4    0.69    2.65
   3  -7   4    6.21    3.78
  -3  -7  -4    2.08    2.72
  -3   7  -4   -5.38    2.87
  -3   7  -4    1.12    3.02
   3   7   4    6.23    5.05
  -3   7  -4    7.56    4.61
   3   7   4   11.64    5.02
  -4  -7  -4   -0.61    2.48
  -4  -7  -4    2.30    3.04
  -4  -7  -4    1.22    2.93
   4  -7   4    1.51    3.01
   4  -7   4    3.42    3.13
  -4   7  -4    2.17    4.05
   4   7   4   -1.65    3.29
  -4   7  -4    4.64    3.02
   4   7   4    5.00    3.45
  -4   7  -4    0.54    2.95
  -5  -7  -4    4.01    3.18
  -5  -7  -4    7.10    3.62
  -5  -7  -4   -1.92    2.64
   5  -7   4    1.30    3.17
   5   7   4    4.41    3.39
   5   7   4   -2.75    3.25
  -5   7  -4    1.77    3.46
  -5   7  -4    0.45    3.75
  -5   7  -4   -3.77    3.32
  -6  -7  -4   11.30    4.56
  -6  -7  -4    2.17    3.60
   6  -7   4   17.50    6.34
  -6  -7  -4   16.30    5.01
  -6   7  -4   14.80    4.29
  -6   7  -4   12.69    5.28
  -6   7  -4   16.98    6.78
   6   7   4   13.03    4.83
   6   7   4   14.86    4.54
   7  -7   4   27.48    6.56
  -7  -7  -4   26.89    8.15
  -7  -7  -4   31.72    7.09
  -7  -7  -4   30.00    9.02
  -7   7  -4   25.43    7.99
   7   7   4   21.41    5.77
  -7   7  -4   26.43    7.89
  -7   7  -4   29.80    8.64
   7   7   4   28.27    7.77
  -8  -7  -4   18.13    6.21
  -8  -7  -4   12.33    4.09
   8  -7   4   25.89    7.23
  -8  -7  -4   19.15    6.84
  -8   7  -4   19.76    7.53
   8   7   4   22.00    8.03
  -8   7  -4   27.25    8.36
   8   7   4   10.72    4.55
  -9  -7  -4    1.22    3.33
   9  -7   4    3.55    4.22
  -9  -7  -4   -0.62    3.42
  -9  -7  -4    3.75    3.75
  -9   7  -4    1.02    4.67
   9   7   4   -2.17    3.93
   9   7   4    6.73    3.97
  -9   7  -4    0.22    3.32
 -10  -7  -4    3.91    3.84
 -10  -7  -4   12.25    5.07
 -10  -7  -4   10.80    4.06
  10  -7   4    6.42    5.02
  10   7   4    6.29    4.54
 -10   7  -4    6.99    4.25
 -10   7  -4    7.38    4.64
  10   7   4    7.14    4.26
 -11  -7  -4    3.11    4.66
 -11  -7  -4    1.19    4.24
  11  -7   4    0.82    4.55
 -11  -7  -4    0.39    2.99
 -11   7  -4    7.13    4.34
 -11   7  -4    5.41    4.46
  11   7   4    2.45    4.18
  11   7   4   -3.21    4.35
  -9  -8   4   16.81    6.97
  -9  -8   4    4.51    4.13
   9  -8  -4   -0.06    3.71
   9  -8  -4    4.22    3.78
   9   8  -4   18.20    6.78
  -9   8   4    2.90    3.66
   9   8  -4   -3.59    4.59
  -8  -8   4    0.74    3.44
   8  -8  -4    0.58    3.31
  -8  -8   4   -0.64    3.24
   8   8  -4    0.13    4.19
   7  -8  -4    9.13    3.95
  -7  -8   4    4.20    4.27
  -7   8   4    7.54    4.01
   7   8  -4   -6.22    4.00
  -6  -8   4    1.23    2.96
   6  -8  -4    2.27    3.25
   6   8  -4    1.17    4.54
   6   8  -4    4.10    3.93
  -6   8   4    3.28    3.70
   5  -8  -4    1.74    3.29
  -5  -8   4   -0.24    3.23
   5   8  -4    5.52    4.09
  -5   8   4   -3.25    3.47
   5   8  -4    0.91    3.92
   4  -8  -4    7.18    4.29
   4  -8  -4    9.41    4.26
  -4  -8   4    8.33    3.75
   4   8  -4   10.13    4.50
  -4   8   4    9.78    5.18
   4   8  -4    0.23    4.14
   3  -8  -4   16.09    5.18
  -3  -8   4    0.39    2.59
   3  -8  -4    3.04    3.38
   3   8  -4    1.12    3.52
  -3   8   4    9.23    4.74
   3   8  -4   -5.96    3.67
  -2  -8   4   26.47    7.48
   2  -8  -4   24.13    7.59
   2  -8  -4   21.68    6.26
   2   8  -4   21.43    7.28
   2   8  -4   26.74    7.52
  -2   8   4   24.13    7.85
  -1  -8   4    9.24    4.42
   1  -8  -4    5.54    3.83
   1  -8  -4   12.73    4.68
  -1   8   4    0.95    3.54
   1   8  -4    3.91    4.50
   1   8  -4    9.45    4.88
   0  -8  -4    2.24    3.16
   0  -8  -4    7.92    3.68
   0  -8   4    5.06    3.81
   0   8  -4    0.55    3.94
   0   8   4    1.97    3.23
   0   8  -4    3.25    3.65
  -1  -8  -4   13.48    5.40
  -1  -8  -4   13.63    5.12
   1  -8   4   11.38    4.28
   1  -8   4   13.61    4.82
  -1   8  -4   16.69    5.44
   1   8   4   13.05    6.03
  -1   8  -4   17.27    5.51
  -1   8  -4   17.67    6.96
  -2  -8  -4    7.17    4.02
   2  -8   4   10.35    4.42
   2  -8   4    1.38    2.73
  -2  -8  -4   10.08    4.11
   2   8   4    7.94    4.06
  -2   8  -4    2.71    4.34
  -2   8  -4   -2.23    3.63
  -2   8  -4    3.46    4.54
  -3  -8  -4   -0.47    2.97
   3  -8   4    0.07    2.77
   3  -8   4    1.19    2.96
  -3  -8  -4    0.61    3.23
  -3   8  -4   -3.59    3.68
   3   8   4    0.14    3.78
  -3   8  -4   -4.31    3.03
  -3   8  -4    0.80    4.43
   4  -8   4   -3.27    2.78
  -4  -8  -4   -1.31    3.09
   4  -8   4   -2.81    3.15
  -4  -8  -4    2.18    3.17
  -4   8  -4    4.48    4.19
  -4   8  -4   -1.13    3.69
  -4   8  -4   -1.31    3.87
   4   8   4    1.23    3.90
  -5  -8  -4   -1.40    3.34
  -5  -8  -4   -1.55    3.18
   5  -8   4   -8.33    3.25
  -5   8  -4    4.35    3.77
  -5   8  -4    2.57    4.41
  -5   8  -4   -1.18    4.27
   5   8   4   -4.96    3.65
  -6  -8  -4    5.00    3.62
  -6  -8  -4    7.99    4.17
   6  -8   4    7.67    3.61
  -6   8  -4   -2.00    3.91
  -6   8  -4    7.03    3.98
   6   8   4    3.98    3.75
  -7  -8  -4   -5.31    3.39
   7  -8   4    2.90    4.05
  -7  -8  -4   -3.42    4.15
   7   8   4    9.58    4.72
  -7   8  -4   -0.79    3.53
   8  -8   4    2.83    4.05
  -8  -8  -4    0.91    3.60
  -8  -8  -4    0.58    4.36
  -8   8  -4   -4.59    3.68
   8   8   4    5.35    4.48
  -8   8  -4    1.72    4.08
  -3  -9   4   27.27    8.51
   3  -9  -4   24.57    6.96
   3  -9  -4   26.65    8.47
  -3   9   4   21.23    6.74
   3   9  -4   25.46    7.82
   2  -9  -4    7.00    3.60
  -2  -9   4   -3.03    3.22
   2  -9  -4   -2.86    3.73
   2   9  -4   -0.05    4.50
   2   9  -4    4.45    5.56
  -2   9   4   11.87    5.54
   1  -9  -4    1.00    3.40
   1  -9  -4    9.95    3.94
  -1  -9   4   -0.06    3.75
   1   9  -4   -3.59    4.30
  -1   9   4    3.55    4.09
   1   9  -4   -4.86    3.97
   0  -9   4    8.11    3.88
   0  -9  -4   11.92    4.23
   0  -9  -4    8.02    4.09
   0   9  -4   15.88    7.30
   0   9  -4    7.78    6.35
   0   9   4    2.47    3.81
  -1  -9  -4    1.91    4.57
  -1  -9  -4    3.13    3.93
   1   9   4    2.51    3.57
  -1   9  -4   -0.93    4.02
  -1   9  -4    4.43    5.22
   2  -9   4    4.05    3.49
  -2  -9  -4   -0.83    3.64
  -2  -9  -4    5.24    3.74
  -2   9  -4   -3.21    4.95
  -2   9  -4   -9.15    3.99
  19   0  -5    7.11    4.81
  19   0  -5   17.63    7.70
 -18   0   5    7.32    4.18
  18   0  -5   -1.14    3.92
 -18   0   5   -0.89    3.58
  18   0  -5   -8.24    3.58
  18   0  -5    6.08    4.42
 -17   0   5    6.83    4.49
  17   0  -5    7.68    5.53
  17   0  -5   -4.89    3.58
 -17   0   5    1.97    3.59
  17   0  -5   10.49    5.50
  16   0  -5   -2.18    3.18
 -16   0   5    1.41    2.98
  16   0  -5   -2.87    3.53
  16   0  -5   -1.05    3.06
 -16   0   5   -0.33    3.14
  15   0  -5   22.06    6.79
 -15   0   5    7.61    4.73
  15   0  -5   21.82    6.46
 -15   0   5   17.26    6.50
 -14   0   5    2.06    3.02
  14   0  -5   -3.59    2.96
 -14   0   5   -4.43    2.34
  14   0  -5    1.18    2.84
  14   0  -5    0.86    2.46
  13   0  -5   52.47    9.24
 -13   0   5   57.07   11.19
 -13   0   5   52.05    9.55
  13   0  -5   51.58    8.86
  13   0  -5   47.71    8.86
 -12   0   5    6.71    3.74
  12   0  -5   -3.64    2.07
 -12   0   5   -6.60    1.95
  12   0  -5    1.04    2.14
  12   0  -5   -1.43    2.30
 -11   0   5   16.91    5.48
  11   0  -5   12.92    3.58
  11   0  -5    8.98    2.76
  11   0  -5   10.07    3.33
 -11   0   5   13.90    4.29
  11   0  -5   15.95    4.74
 -10   0   5    0.05    2.24
  10   0  -5    0.23    1.95
  10   0  -5   -2.00    1.80
 -10   0   5    0.75    1.72
 -10   0   5   -1.08    1.83
  10   0  -5   -2.98    1.57
 -10   0   5   -1.46    1.18
  10   0  -5   -1.14    1.38
  -9   0   5   60.15    8.02
   9   0  -5   62.81    5.27
   9   0  -5   65.70    9.07
  -9   0   5   65.02    8.90
   9   0  -5   65.41    7.82
   9   0  -5   64.10    8.45
  -9   0   5   64.01    4.80
  -9   0   5   70.71   10.61
   8   0  -5   -0.36    1.38
   8   0  -5    0.97    1.48
  -8   0   5   -1.04    1.48
   8   0  -5    0.72    1.40
  -8   0   5   -0.32    1.50
  -8   0   5    0.46    1.43
  -8   0   5    2.07    1.49
   8   0  -5   -0.69    1.34
   7   0  -5   28.27    4.36
   7   0  -5   28.74    5.67
   7   0  -5   26.68    4.20
  -7   0   5   33.45    6.25
  -7   0   5   17.19    4.49
  -7   0   5   36.63    5.36
  -7   0   5   33.34    4.52
   7   0  -5   21.88    4.77
  -6   0   5   -0.23    1.00
  -6   0   5    0.01    1.51
  -6   0   5    3.18    2.09
   6   0  -5   -0.23    1.51
  -6   0   5   -0.02    0.95
   6   0  -5   -0.44    0.96
   6   0  -5    0.57    0.98
   6   0  -5    0.15    1.02
   5   0  -5  257.52    8.12
  -5   0   5  248.88   11.20
   5   0  -5  264.57   11.75
   5   0  -5  259.54   10.10
  -5   0   5  266.69    9.80
  -5   0   5  249.35   11.07
  -4   0   5    0.32    1.74
   4   0  -5   -0.61    0.93
  -4   0   5    1.99    1.02
   4   0  -5    2.39    1.42
   4   0  -5   -1.12    1.00
  -4   0   5   -0.44    1.09
   4   0  -5   -0.12    0.75
   3   0  -5  143.93    7.55
   3   0  -5  130.05    7.02
  -3   0   5  132.15    6.82
  -3   0   5  137.43    7.46
   3   0  -5  135.14    6.04
   3   0  -5  145.35    7.33
  -2   0   5    1.47    1.14
   2   0  -5    0.26    0.95
  -2   0   5    0.69    1.17
   2   0  -5    0.68    1.34
   2   0  -5   -0.10    0.83
   2   0  -5    0.36    0.70
   1   0  -5  110.31    5.98
   1   0  -5  127.84    6.91
   1   0  -5  113.23    4.55
  -1   0   5  117.23    5.52
  -1   0   5  111.76    6.16
   0   0  -5    1.35    0.87
   0   0   5   -0.61    0.72
   0   0  -5    0.68    1.38
   0   0  -5   -0.42    0.63
   0   0   5    0.24    1.09
   0   0  -5    0.27    0.58
   0   0  -5    0.42    0.92
   0   0  -5   -0.39    0.56
   1   0   5    0.16    1.04
  -1   0  -5    0.74    0.78
  -1   0  -5    0.25    0.64
  -1   0  -5    0.15    0.55
  -1   0  -5    1.26    0.85
  -1   0  -5    1.85    1.33
  -1   0  -5    1.37    0.86
  -2   0  -5   -1.26    0.69
  -2   0  -5    0.46    0.90
  -2   0  -5    0.94    0.96
  -2   0  -5   -0.40    0.68
  -2   0  -5   -1.11    0.81
  -2   0  -5   -0.43    0.70
  -3   0  -5  798.81   17.11
  -3   0  -5  786.78   18.11
  -3   0  -5  812.58   17.45
  -3   0  -5  785.25   17.18
  -4   0  -5   -0.61    0.92
  -4   0  -5    0.09    0.93
  -4   0  -5   -1.35    0.87
  -4   0  -5    0.89    1.04
   4   0   5    0.08    0.85
  -4   0  -5   -2.30    0.82
  -4   0  -5   -0.08    0.93
  -5   0  -5  545.49   14.73
  -5   0  -5  549.08   18.90
  -5   0  -5  551.46   17.50
  -5   0  -5  569.43   16.28
   5   0   5  556.71   16.87
   5   0   5  556.77   15.40
  -6   0  -5   -0.41    1.31
  -6   0  -5    0.81    1.15
  -6   0  -5    0.23    1.25
  -6   0  -5   -0.76    1.08
   6   0   5   -1.58    0.91
  -6   0  -5   -0.32    1.45
   6   0   5    0.99    1.43
  -7   0  -5    1.17    1.44
  -7   0  -5    0.55    1.52
  -7   0  -5    0.11    1.47
   7   0   5    1.38    1.33
   7   0   5   -1.55    1.65
  -7   0  -5   -0.20    1.12
   7   0   5    1.46    1.42
   8   0   5   -2.53    1.44
  -8   0  -5    2.48    1.93
  -8   0  -5   -0.61    1.67
  -8   0  -5   -0.91    1.08
   8   0   5    0.67    2.13
   8   0   5   -1.29    1.28
  -8   0  -5   -2.40    1.56
   9   0   5   56.90    7.94
   9   0   5   52.54    8.23
  -9   0  -5   64.20   10.42
  -9   0  -5   50.88    8.59
  -9   0  -5   63.97    5.09
  -9   0  -5   65.00    9.12
   9   0   5   49.77    8.36
 -10   0  -5    2.55    2.56
 -10   0  -5   -3.67    1.76
  10   0   5   -2.42    1.52
  10   0   5   -0.90    2.42
  10   0   5    5.38    2.80
 -11   0  -5   -0.10    2.26
 -11   0  -5    5.94    3.15
  11   0   5    4.83    2.78
  11   0   5   -0.77    2.54
  11   0   5    0.07    2.60
 -11   0  -5    6.27    4.02
 -12   0  -5    5.23    3.21
 -12   0  -5   -1.60    2.67
 -12   0  -5   -0.17    2.24
  12   0   5   -0.86    2.61
  12   0   5   -2.33    2.29
  12   0   5   -3.49    1.94
  13   0   5    4.12    3.88
  13   0   5    1.14    2.79
 -13   0  -5    3.00    4.02
  13   0   5    1.91    2.88
 -13   0  -5    1.38    2.76
 -13   0  -5   -0.49    2.71
  14   0   5    1.74    3.56
 -14   0  -5    3.21    4.03
  14   0   5    1.06    2.79
 -14   0  -5    3.95    3.59
 -14   0  -5   -1.63    2.72
  14   0   5   -1.54    3.14
  15   0   5   -2.32    4.43
  15   0   5   -5.93    2.72
 -15   0  -5    3.33    3.81
 -15   0  -5   -7.74    3.32
  15   0   5    2.21    3.40
  16   0   5    3.90    5.10
 -16   0  -5   -2.70    3.73
  16   0   5    1.84    3.63
 -17   0  -5   13.29    6.04
  17   0   5    6.40    4.56
  17   0   5    2.39    4.07
  18  -1  -5    2.85    4.59
  18  -1  -5    4.35    4.30
 -18  -1   5   10.66    5.30
  18  -1  -5   -8.51    3.96
 -18  -1   5    2.71    4.28
  18   1  -5    2.03    4.71
 -18   1   5    1.09    4.38
  18   1  -5    4.37    3.92
  18   1  -5    3.71    4.72
  17  -1  -5    1.89    3.97
  17  -1  -5   -3.79    3.34
 -17  -1   5    2.77    3.45
  17  -1  -5    4.91    3.66
 -17   1   5    4.62    3.86
  17   1  -5    1.43    3.97
  17   1  -5    3.73    4.25
  17   1  -5   -2.62    3.43
 -17   1   5    5.86    5.35
  16  -1  -5    2.48    3.21
  16  -1  -5   16.37    6.31
 -16  -1   5   22.41    7.51
  16  -1  -5   23.48    5.95
 -16  -1   5    8.36    4.30
 -16   1   5   16.93    3.80
 -16   1   5   10.61    5.51
 -16   1   5    9.31    4.25
  16   1  -5   14.37    4.98
  16   1  -5   22.80    6.60
  16   1  -5   22.40    6.38
  15  -1  -5    0.05    3.73
 -15  -1   5   -3.08    3.01
  15  -1  -5    1.73    3.09
  15  -1  -5   -3.70    3.37
 -15  -1   5    5.53    3.25
 -15   1   5   -1.26    2.94
 -15   1   5    0.70    3.18
  15   1  -5    2.12    3.49
  15   1  -5    5.94    3.33
 -15   1   5   -2.72    2.69
  15   1  -5   -2.07    2.82
 -14  -1   5    6.97    3.56
  14  -1  -5    6.31    3.55
 -14  -1   5    4.05    3.93
  14  -1  -5    4.89    3.59
  14  -1  -5    5.20    3.66
  14   1  -5    6.53    3.11
  14   1  -5    7.19    3.41
 -14   1   5    3.80    3.13
 -14   1   5    0.39    2.27
 -14   1   5    3.81    4.06
  14   1  -5   -2.28    2.52
  13  -1  -5   -0.93    2.70
  13  -1  -5    2.37    2.77
 -13  -1   5    3.36    3.05
 -13  -1   5    1.03    2.92
  13  -1  -5   -0.36    2.23
 -13   1   5    3.22    2.50
  13   1  -5   -0.93    2.31
  13   1  -5    3.11    2.94
 -13   1   5    2.98    3.55
 -13   1   5    1.15    2.76
  13   1  -5    3.28    3.11
 -12  -1   5    4.87    3.57
  12  -1  -5    0.78    2.12
  12  -1  -5    2.18    2.21
 -12  -1   5    0.72    2.28
  12   1  -5    3.03    2.88
  12   1  -5    0.46    2.81
  12   1  -5    5.52    2.78
 -12   1   5    1.46    2.46
 -12   1   5    0.70    2.70
 -12   1   5    2.14    2.76
 -11  -1   5   39.86    5.51
  11  -1  -5   41.68    8.66
 -11  -1   5   36.52    7.39
  11  -1  -5   24.86    5.91
  11  -1  -5   31.33    5.29
 -11  -1   5   27.89    7.13
 -11   1   5   22.92    5.23
  11   1  -5   27.65    5.89
 -11   1   5   28.51    6.92
 -11   1   5   33.65    6.94
  11   1  -5   30.39    6.90
  11   1  -5   30.69    6.02
 -10  -1   5   45.30    8.71
  10  -1  -5   36.94    6.88
 -10  -1   5   32.18    6.72
  10  -1  -5   29.19    4.77
 -10  -1   5   34.69    5.43
  10  -1  -5   36.95    7.41
  10   1  -5   38.55    6.68
 -10   1   5   27.23    5.96
 -10   1   5   36.50    7.30
  10   1  -5   29.65    6.40
 -10   1   5   27.22    5.67
  10   1  -5   28.70    6.37
   9  -1  -5    5.17    2.36
   9  -1  -5   10.58    3.62
  -9  -1   5    8.55    3.26
  -9  -1   5    5.49    2.46
   9  -1  -5    8.19    2.49
  -9  -1   5    8.46    2.43
  -9   1   5    5.98    2.54
  -9   1   5   15.43    5.10
   9   1  -5    8.59    3.29
  -9   1   5   11.96    3.59
   9   1  -5   11.16    2.98
  -9   1   5    7.92    1.68
   9   1  -5    9.55    3.81
   8  -1  -5   65.52    8.78
   8  -1  -5   78.88    8.39
  -8  -1   5   80.95    6.16
  -8  -1   5   85.18   10.72
  -8  -1   5   64.08    8.52
  -8   1   5   75.62    9.84
  -8   1   5   83.11    6.55
  -8   1   5   76.79    8.97
   8   1  -5   82.75   10.28
   8   1  -5   74.22    6.24
  -8   1   5   71.15    4.51
   8   1  -5   77.28    9.56
   7  -1  -5   30.04    4.33
  -7  -1   5   33.47    5.67
  -7  -1   5   25.48    4.42
   7  -1  -5   24.46    4.62
   7  -1  -5   27.20    5.13
   7  -1  -5   28.89    4.98
  -7  -1   5   25.16    5.34
   7   1  -5   27.09    5.02
  -7   1   5   26.74    5.57
  -7   1   5   23.52    4.28
   7   1  -5   26.53    4.62
  -7   1   5   29.76    5.37
   7   1  -5   24.40    5.15
  -7   1   5   28.41    3.88
   6  -1  -5   43.94    6.60
   6  -1  -5   46.23    5.51
  -6  -1   5   46.16    7.11
   6  -1  -5   50.03    6.40
   6  -1  -5   55.17    5.62
  -6  -1   5   44.60    5.99
  -6  -1   5   50.15    6.84
   6   1  -5   45.84    6.49
   6   1  -5   44.49    6.71
   6   1  -5   43.00    5.23
  -6   1   5   45.54    5.06
  -6   1   5   51.13    5.94
  -6   1   5   45.40    7.53
  -6   1   5   41.47    6.23
  -5  -1   5   13.29    3.26
  -5  -1   5   17.27    3.58
   5  -1  -5   14.95    2.99
   5  -1  -5   21.02    4.43
   5  -1  -5   18.54    3.33
  -5  -1   5   13.16    3.45
   5  -1  -5   14.70    3.53
   5   1  -5   16.60    3.91
   5   1  -5   14.81    3.14
   5   1  -5   17.90    3.10
  -5   1   5   21.31    3.30
  -5   1   5    7.98    3.34
  -4  -1   5   16.24    3.89
   4  -1  -5   14.77    2.55
   4  -1  -5   20.62    3.92
   4  -1  -5   22.53    4.08
  -4  -1   5   19.05    4.01
   4  -1  -5   14.34    2.79
  -4  -1   5   16.11    3.17
   4   1  -5   17.81    3.41
  -4   1   5   19.32    4.02
   4   1  -5   20.74    4.22
  -4   1   5   18.83    2.79
   4   1  -5   12.37    2.21
   3  -1  -5  854.51   18.75
   3  -1  -5  855.52   18.85
  -3  -1   5  856.21   19.23
  -3  -1   5  869.94   19.24
  -3  -1   5  860.78   15.52
   3  -1  -5  890.85   18.14
   3  -1  -5  863.47   13.31
  -3   1   5  861.73   12.35
  -3   1   5  858.05   18.95
  -3   1   5  792.33   18.31
   3   1  -5  852.83   19.62
   3   1  -5  853.19   13.69
   3   1  -5  882.96   18.49
  -2  -1   5  138.76    5.49
  -2  -1   5  139.61    7.57
   2  -1  -5  135.36    6.70
   2  -1  -5  134.03    6.91
   2  -1  -5  138.19    7.55
  -2  -1   5  125.08    7.24
   2   1  -5  140.91    7.74
  -2   1   5  144.09    7.33
  -2   1   5  134.73    7.10
   2   1  -5  116.39    6.69
   2   1  -5  143.09    5.30
  -2   1   5  137.64    4.49
  -1  -1   5  128.59    6.65
  -1  -1   5  121.56    7.09
  -1  -1   5  124.96    4.69
   1  -1  -5  114.25    6.77
   1  -1  -5  123.63    6.94
   1  -1  -5  122.45    5.67
   1  -1  -5  118.33    7.01
   1   1  -5  119.87    5.18
   1   1  -5  121.68    7.26
  -1   1   5  127.14    4.75
   1   1  -5  119.98    7.02
  -1   1   5  121.03    6.69
   0  -1  -5   33.72    2.72
   0  -1   5   44.11    4.93
   0  -1  -5   37.31    4.99
   0  -1   5   35.83    5.10
   0  -1   5   40.97    2.85
   0  -1  -5   40.38    5.44
   0  -1  -5   44.92    5.59
   0   1  -5   41.30    5.13
   0   1   5   40.78    5.18
   0   1  -5   52.37    6.20
   0   1  -5   21.20    3.39
   0   1  -5   37.69    4.06
   0   1   5   40.82    3.00
   1  -1   5  173.66    6.22
   1  -1   5  184.22    8.56
  -1  -1  -5  172.36    8.21
   1  -1   5  169.28    7.15
  -1  -1  -5  172.92    5.84
  -1  -1  -5  177.79    8.73
  -1  -1  -5  164.84    8.31
  -1   1  -5  178.23    8.05
  -1   1  -5  168.71    7.33
   1   1   5  170.11    8.36
   1   1   5  172.90    6.84
  -1   1  -5  169.21    8.14
  -1   1  -5  172.69    8.66
  -1   1  -5  174.62    6.28
   1   1   5  176.07    4.93
  -2  -1  -5  489.65   14.73
  -2  -1  -5  482.84    9.89
   2  -1   5  494.33   13.72
  -2  -1  -5  481.51   13.14
  -2  -1  -5  481.48   14.96
  -2  -1  -5  489.97   14.32
  -2   1  -5  482.65   12.40
   2   1   5  490.28   10.30
   2   1   5  502.12   13.24
  -2   1  -5  489.40   14.32
  -2   1  -5  490.24   11.75
  -2   1  -5  485.26   15.13
   2   1   5  501.31   14.80
   3  -1   5  116.61    6.73
  -3  -1  -5  109.98    6.04
  -3  -1  -5  109.97    6.90
  -3  -1  -5  109.06    4.90
  -3  -1  -5  109.37    7.22
   3   1   5  113.11    4.82
  -3   1  -5  106.70    5.90
  -3   1  -5  115.28    7.55
  -3   1  -5  108.89    6.93
  -3   1  -5  101.08    6.34
   3   1   5  114.95    6.95
  -3   1  -5  112.86    7.14
  -3   1  -5  102.16    5.91
   3   1   5  112.50    5.73
   4  -1   5   34.75    4.98
  -4  -1  -5   30.85    5.29
  -4  -1  -5   28.70    3.60
  -4  -1  -5   23.93    4.71
   4  -1   5   28.91    5.04
  -4   1  -5   35.49    5.16
  -4   1  -5   30.64    4.51
   4   1   5   25.46    4.54
  -4   1  -5   28.48    5.10
  -4   1  -5   28.27    4.92
  -4   1  -5   34.35    4.57
  -4   1  -5   23.76    4.44
   4   1   5   27.62    4.23
   4   1   5   31.55    3.53
  -5  -1  -5  188.64    9.55
   5  -1   5  179.24    9.88
  -5  -1  -5  182.30   10.60
  -5  -1  -5  189.29   10.72
   5   1   5  195.33   10.62
   5   1   5  191.39    7.56
  -5   1  -5  171.41    9.28
  -5   1  -5  191.95    8.66
  -5   1  -5  192.61   11.06
  -5   1  -5  192.65    8.74
  -5   1  -5  200.88   11.00
  -5   1  -5  187.22   10.35
   5   1   5  198.05    9.65
  -6  -1  -5   57.88    8.04
  -6  -1  -5   46.28    6.96
   6  -1   5   47.75    6.55
  -6  -1  -5   62.73    7.22
   6   1   5   60.09    4.57
   6   1   5   66.70    8.03
  -6   1  -5   71.00    9.12
  -6   1  -5   51.10    7.39
   6   1   5   69.14    9.66
  -6   1  -5   59.55    6.46
  -6   1  -5   60.85    6.72
  -6   1  -5   45.87    7.30
  -7  -1  -5   41.70    7.17
  -7  -1  -5   57.21    7.07
  -7  -1  -5   69.80    9.36
   7  -1   5   36.70    6.32
   7   1   5   55.34    6.23
  -7   1  -5   63.25    9.43
  -7   1  -5   48.42    7.50
  -7   1  -5   51.24    6.45
  -7   1  -5   43.33    7.60
   7   1   5   44.61    8.08
  -7   1  -5   55.00    6.17
  -7   1  -5   43.98    6.82
   7   1   5   47.35    7.01
  -8  -1  -5    0.83    1.72
  -8  -1  -5    2.57    1.74
  -8  -1  -5    0.47    1.55
   8  -1   5    0.91    1.90
   8  -1   5    1.19    1.95
   8   1   5    2.65    2.37
  -8   1  -5    1.51    1.78
   8   1   5    4.80    1.88
  -8   1  -5    2.03    1.54
  -8   1  -5    2.11    2.00
  -8   1  -5    2.32    1.28
   8   1   5   -0.39    1.46
  -9  -1  -5   36.48    7.62
  -9  -1  -5   35.69    5.77
  -9  -1  -5   38.59    7.22
   9  -1   5   27.99    6.34
   9  -1   5   28.03    6.54
   9   1   5   21.75    5.81
   9   1   5   35.37    5.99
  -9   1  -5   30.92    7.33
   9   1   5   21.46    5.29
  -9   1  -5   25.12    5.60
 -10  -1  -5   49.62    8.53
  10  -1   5   42.30    8.63
 -10  -1  -5   43.30    6.17
  10  -1   5   45.66    8.06
 -10  -1  -5   38.76    7.81
  10   1   5   47.43    9.78
 -10   1  -5   33.59    6.84
 -10   1  -5   50.01    9.16
  10   1   5   45.19    6.59
  10   1   5   28.33    6.38
 -10   1  -5   50.67    7.39
 -11  -1  -5    6.64    2.82
 -11  -1  -5    7.25    4.00
  11  -1   5   13.25    4.84
  11  -1   5    3.27    2.64
  11   1   5    2.97    2.91
  11   1   5    6.08    3.38
 -11   1  -5   15.73    5.46
  11   1   5    6.06    2.43
 -11   1  -5    7.90    3.19
 -11   1  -5    8.34    4.91
 -12  -1  -5    0.62    2.86
 -12  -1  -5   -1.78    2.32
  12  -1   5    5.01    3.18
  12  -1   5   -2.77    2.55
 -12   1  -5   -1.76    2.60
  12   1   5    0.16    2.29
 -12   1  -5    0.25    2.64
  12   1   5    1.50    2.70
  12   1   5   -3.64    1.97
 -12   1  -5    0.34    2.38
  13  -1   5    3.12    3.58
 -13  -1  -5    3.10    3.01
 -13  -1  -5    3.77    3.53
  13  -1   5    0.18    3.21
  13  -1   5    5.04    3.55
  13   1   5    0.98    3.46
 -13   1  -5    6.13    3.69
 -13   1  -5    0.31    2.32
  13   1   5    4.49    3.73
  13   1   5    0.27    3.78
  14  -1   5    6.41    3.80
  14  -1   5   -3.77    2.95
 -14  -1  -5   -1.84    3.24
 -14  -1  -5   -3.52    2.84
  14  -1   5    5.86    3.78
 -14   1  -5    6.04    4.17
  14   1   5    0.62    3.17
  14   1   5    4.83    4.47
 -14   1  -5    3.03    3.43
  15  -1   5   42.32    8.35
  15  -1   5   41.67    9.65
  15  -1   5   39.42    9.79
 -15  -1  -5   41.56   10.17
 -15  -1  -5   57.74   10.73
 -15   1  -5   28.13    7.77
  15   1   5   33.55    7.84
  15   1   5   29.59    8.34
 -15   1  -5   29.45    8.00
 -16  -1  -5   -1.44    3.99
 -16  -1  -5    6.56    3.71
  16  -1   5    4.81    4.43
  16  -1   5    5.57    4.84
  16  -1   5    0.70    3.35
 -16   1  -5   -4.09    2.89
  16   1   5   -2.11    3.57
  16   1   5    0.51    4.06
 -16   1  -5    1.47    4.03
  17  -1   5    6.73    4.64
  17  -1   5    4.99    4.04
  17  -1   5    7.54    5.72
 -17  -1  -5    4.60    4.25
 -17  -1  -5    3.01    4.24
 -17   1  -5    3.50    4.36
 -17   1  -5    4.97    3.97
  17   1   5    4.53    4.77
  17   1   5    5.20    3.91
  18  -2  -5    6.84    4.25
  18  -2  -5    3.10    4.16
 -18  -2   5    9.29    5.33
 -18  -2   5    2.85    4.81
  18  -2  -5   13.82    5.27
  18   2  -5    7.06    4.83
 -18   2   5    0.15    4.11
  18   2  -5   10.43    4.23
 -18   2   5    2.18    4.45
  18   2  -5   11.82    4.85
  17  -2  -5   -1.31    3.73
  17  -2  -5   -3.40    3.40
 -17  -2   5    0.83    3.95
  17  -2  -5    5.60    4.30
 -17  -2   5    0.50    3.84
 -17   2   5   -3.15    3.71
 -17   2   5   -6.76    3.22
  17   2  -5    0.35    3.59
  17   2  -5    7.16    3.92
  17   2  -5    3.29    4.04
  16  -2  -5    5.21    3.36
  16  -2  -5    6.68    4.07
 -16  -2   5   -0.01    3.31
 -16  -2   5    4.27    3.75
  16   2  -5    1.47    3.47
  16   2  -5    2.35    3.98
 -16   2   5    2.12    3.52
  16   2  -5    4.01    4.04
 -16   2   5   -3.99    3.49
  15  -2  -5    5.11    3.48
  15  -2  -5   12.74    5.26
 -15  -2   5    4.18    3.87
 -15  -2   5    5.40    3.66
  15   2  -5    9.61    3.62
  15   2  -5    3.81    3.41
  15   2  -5    0.19    3.17
 -15   2   5   11.50    4.34
 -15   2   5    9.12    4.52
 -14  -2   5  127.74   17.17
 -14  -2   5  128.94   16.80
  14  -2  -5  120.74   15.75
  14  -2  -5  122.55   14.37
 -14   2   5  112.59   16.05
  14   2  -5  105.02   14.55
  14   2  -5  151.32   12.93
  14   2  -5   64.72   10.07
 -14   2   5  105.72   13.46
  13  -2  -5   -0.98    2.43
 -13  -2   5   -0.53    2.50
  13  -2  -5   -1.67    2.54
 -13  -2   5   -0.20    3.22
  13   2  -5    2.54    2.71
  13   2  -5   -0.17    2.38
 -13   2   5    1.92    2.35
  13   2  -5    5.61    3.28
 -13   2   5    1.12    3.68
 -13   2   5   -0.81    2.11
 -12  -2   5   15.06    5.16
 -12  -2   5   15.73    5.89
  12  -2  -5    6.32    2.33
  12  -2  -5    5.71    2.88
 -12  -2   5   15.02    3.71
  12  -2  -5   18.22    5.47
 -12   2   5   15.40    4.04
  12   2  -5   16.45    4.38
 -12   2   5    8.51    4.95
  12   2  -5    4.79    2.33
 -12   2   5    6.64    3.18
  12   2  -5   14.62    5.42
  11  -2  -5    2.20    2.85
  11  -2  -5    3.66    2.58
 -11  -2   5   -1.48    2.08
 -11  -2   5   -2.53    1.87
  11  -2  -5    1.40    1.85
 -11  -2   5   -1.36    1.76
 -11   2   5    0.01    1.97
  11   2  -5   -0.81    2.47
 -11   2   5    3.38    2.48
  11   2  -5    1.61    2.31
  11   2  -5   -0.12    2.23
 -11   2   5    0.56    2.08
 -10  -2   5   31.83    6.59
  10  -2  -5   24.21    5.05
  10  -2  -5   31.91    6.69
 -10  -2   5   31.05    5.84
 -10  -2   5   29.78    6.82
  10   2  -5   32.98    7.14
 -10   2   5   34.49    7.51
 -10   2   5   32.66    5.94
 -10   2   5   25.85    5.78
  10   2  -5   24.79    5.41
  10   2  -5   31.34    7.23
  -9  -2   5   21.36    4.47
   9  -2  -5   29.17    6.74
   9  -2  -5   27.19    5.26
   9  -2  -5   15.80    4.18
  -9  -2   5   26.94    5.73
  -9  -2   5   19.74    4.84
  -9   2   5   17.38    5.18
   9   2  -5   19.52    4.66
   9   2  -5   17.77    5.00
  -9   2   5   21.66    4.99
   9   2  -5   17.76    4.13
  -9   2   5   19.16    4.39
  -8  -2   5   72.17   10.27
   8  -2  -5   79.47   10.08
  -8  -2   5   72.51    8.85
   8  -2  -5   64.51    4.63
   8  -2  -5   68.44    8.35
   8  -2  -5   67.59    8.05
   8   2  -5   81.38   10.27
  -8   2   5   80.38    8.83
  -8   2   5   71.18    8.78
   8   2  -5   73.23   10.06
   8   2  -5   70.80    9.04
  -8   2   5   68.60    9.64
  -7  -2   5   48.11    7.77
   7  -2  -5   45.93    5.11
   7  -2  -5   44.88    7.52
  -7  -2   5   26.98    5.44
   7  -2  -5   48.83    7.17
  -7  -2   5   53.50    7.20
   7  -2  -5   50.07    6.30
   7   2  -5   41.03    6.12
  -7   2   5   48.70    6.92
   7   2  -5   48.67    7.64
  -7   2   5   45.11    6.97
  -7   2   5   50.60    6.96
   7   2  -5   42.00    6.82
  -6  -2   5  264.57   12.45
   6  -2  -5  271.94   10.74
   6  -2  -5  253.16   12.45
  -6  -2   5  267.77   13.40
   6  -2  -5  286.47   10.06
   6  -2  -5  279.18   12.72
  -6  -2   5  273.59   11.06
   6   2  -5  287.80   14.11
  -6   2   5  264.75   13.51
  -6   2   5  273.99   11.42
   6   2  -5  252.85   11.45
   6   2  -5  268.78   12.94
  -6   2   5  271.68   11.33
  -5  -2   5  115.93    8.23
   5  -2  -5  113.75    6.26
   5  -2  -5  117.68    8.02
   5  -2  -5  117.69    6.67
  -5  -2   5  116.77    6.62
   5  -2  -5  111.78    7.90
  -5  -2   5  111.91    7.77
  -5   2   5  123.11    7.13
  -5   2   5  106.59    8.30
   5   2  -5  125.31    8.44
  -5   2   5  112.43    6.79
   5   2  -5  110.51    8.38
   5   2  -5  110.39    7.15
  -4  -2   5   78.20    6.58
  -4  -2   5   80.55    6.75
  -4  -2   5   79.75    4.78
   4  -2  -5   75.69    4.46
   4  -2  -5   75.24    5.55
   4  -2  -5   70.80    8.06
   4   2  -5   87.72    6.90
   4   2  -5   80.19    5.57
  -4   2   5   68.71    7.67
  -4   2   5   70.04    5.36
  -4   2   5   80.62    5.93
   4   2  -5   79.99    8.62
  -3  -2   5    0.38    1.43
   3  -2  -5    1.37    0.61
   3  -2  -5    0.72    1.02
   3  -2  -5    1.30    1.57
  -3  -2   5   -1.99    0.90
   3  -2  -5    2.31    1.73
  -3   2   5    2.29    1.79
  -3   2   5    2.98    1.53
   3   2  -5    0.71    1.42
   3   2  -5    0.46    1.07
  -3   2   5    0.55    1.07
   3   2  -5    2.36    1.65
   2  -2  -5  494.04   15.46
   2  -2  -5  497.65   14.63
   2  -2  -5  500.57   14.55
  -2  -2   5  495.94   15.94
  -2  -2   5  462.20   14.10
   2  -2  -5  476.91   12.61
  -2   2   5  489.46    8.54
   2   2  -5  473.46   13.40
   2   2  -5  494.05   16.03
   2   2  -5  494.10   15.86
  -2   2   5  494.44   12.77
  -2   2   5  477.01   14.83
   1  -2  -5    2.41    1.10
  -1  -2   5    1.56    1.42
  -1  -2   5    2.82    1.53
   1  -2  -5    3.77    1.75
   1  -2  -5    3.39    1.72
   1  -2  -5    4.82    2.18
   1   2  -5    2.72    1.77
  -1   2   5    0.65    0.97
   1   2  -5    3.42    1.57
  -1   2   5    1.61    1.37
   1   2  -5    3.55    1.80
   0  -2  -5  201.66    9.99
   0  -2  -5  189.81    6.02
   0  -2   5  191.41    9.51
   0  -2   5  193.12    8.03
   0  -2  -5  202.52    9.65
   0  -2  -5  192.47    9.59
   0   2  -5  204.58   10.48
   0   2  -5  189.18    9.96
   0   2   5  205.50    8.64
   0   2  -5  206.00    9.24
   0   2   5  185.08    9.40
  -1  -2  -5   17.44    3.91
   1  -2   5   14.28    2.68
  -1  -2  -5   11.59    3.11
  -1  -2  -5   10.45    2.92
   1  -2   5   11.31    3.18
   1   2   5   12.74    1.90
   1   2   5   11.00    3.32
  -1   2  -5   12.27    3.50
  -1   2  -5   14.94    3.38
   1   2   5   10.96    2.65
  -2  -2  -5    6.58    2.67
   2  -2   5    4.14    1.30
  -2  -2  -5    8.41    2.55
   2  -2   5    7.74    2.43
  -2  -2  -5    5.80    2.26
  -2  -2  -5    7.71    2.89
  -2   2  -5    3.91    2.48
  -2   2  -5    3.30    1.60
   2   2   5    3.92    1.97
   2   2   5    4.38    1.75
   2   2   5    7.92    1.72
  -2   2  -5    7.76    3.02
  -3  -2  -5   18.44    4.06
  -3  -2  -5   13.53    3.18
   3  -2   5   18.73    3.82
  -3  -2  -5   13.54    3.71
  -3  -2  -5   15.56    3.69
   3  -2   5   17.34    2.66
   3   2   5   16.38    4.09
  -3   2  -5   18.29    4.27
[truncated: 2,686,308 more chars]
