# Supplementary material for: Coordination complexes of chromium(0) with a series of 1,3-diphenyl-6-aryl­fulvenes
Source: Acta Crystallogr E Crystallogr Commun. 2018 Aug 10;74(Pt 9):1190–4. doi: 10.1107/S2056989018010794 (PMC6127717; doi:10.1107/S2056989018010794)
Supplement: Supplementary file 2 [file e-74-01190-Isup2.hkl]

data_I                                                                  
_shelx_title ' 14.res in P2(1)/n'                                               
_shelx_refln_list_code          4                                               
_shelx_F_calc_maximum      173.23                                               
_exptl_crystal_F_000       996.00                                               
_reflns_d_resolution_high  0.8274                                               
                                                                                
loop_                                                                           
 _space_group_symop_operation_xyz                                               
 'x, y, z'                                                                      
 '-x+1/2, y+1/2, -z+1/2'                                                        
 '-x, -y, -z'                                                                   
 'x-1/2, -y-1/2, z-1/2'                                                         
                                                                                
_cell_length_a    15.8378                                                       
_cell_length_b     7.6751                                                       
_cell_length_c    19.4851                                                       
_cell_angle_alpha  90.000                                                       
_cell_angle_beta   99.335                                                       
_cell_angle_gamma  90.000                                                       
                                                                                
_shelx_F_squared_multiplier     1.000                                           
                                                                                
loop_                                                                           
 _refln_index_h                                                                 
 _refln_index_k                                                                 
 _refln_index_l                                                                 
 _refln_F_squared_calc                                                          
 _refln_F_squared_meas                                                          
 _refln_F_squared_sigma                                                         
 _refln_observed_status                                                         
   2   0   0       9992.49       9757.62       108.86 o                         
   4   0   0       1397.06       1332.89        54.79 o                         
   6   0   0        291.84        251.86        25.62 o                         
   8   0   0       6418.34       6622.63       121.67 o                         
  10   0   0         83.44         64.41        36.28 o                         
  12   0   0        314.52        343.62        51.68 o                         
  14   0   0        196.54        205.80        46.26 o                         
  16   0   0        507.30        361.19        95.47 o                         
  18   0   0       1038.88       1356.64       157.20 o                         
   1   1   0         21.36         20.99         5.34 o                         
   2   1   0       8306.43       7728.44        94.39 o                         
   3   1   0      13700.71      13252.69       116.86 o                         
   4   1   0       5133.90       4802.96        66.26 o                         
   5   1   0        435.99        364.12        25.22 o                         
   6   1   0       4385.88       3898.37        71.06 o                         
   7   1   0         41.78         47.67        13.18 o                         
   8   1   0        118.85        138.33        18.39 o                         
   9   1   0        264.54        252.72        25.65 o                         
  10   1   0         22.23         18.35        15.23 o                         
  11   1   0       1144.86       1129.55        69.74 o                         
  12   1   0       1742.39       1857.42        95.77 o                         
  13   1   0         50.86         93.81        29.36 o                         
  14   1   0          9.94         87.02        28.24 o                         
  15   1   0          0.29        -17.11        28.71 o                         
  16   1   0        305.22        327.90        45.54 o                         
  17   1   0          2.97        -33.45        36.16 o                         
  18   1   0          7.75        -15.47        43.87 o                         
   0   2   0        584.87        584.30        37.38 o                         
   1   2   0        247.40        248.80        16.26 o                         
   2   2   0       1741.27       1744.35        40.77 o                         
   3   2   0        469.36        561.20        30.46 o                         
   4   2   0        157.21        164.67        16.53 o                         
   5   2   0       3462.03       3262.39        72.53 o                         
   6   2   0          9.39         -5.81        11.84 o                         
   7   2   0       3798.57       4121.47        81.60 o                         
   8   2   0        599.96        497.28        36.81 o                         
   9   2   0        447.96        373.10        32.68 o                         
  10   2   0       1703.68       1653.35        72.61 o                         
  11   2   0        331.43        327.96        32.41 o                         
  12   2   0        192.67        138.86        31.21 o                         
  13   2   0        388.39        398.86        51.19 o                         
  14   2   0          4.88         49.59        31.12 o                         
  15   2   0        259.25        142.80        48.58 o                         
  16   2   0          6.05         48.31        42.05 o                         
  17   2   0        183.66        110.65        44.84 o                         
  18   2   0          0.31        -23.32        42.76 o                         
   1   3   0         11.33         10.85         9.17 o                         
   2   3   0        608.19        697.82        36.81 o                         
   3   3   0        209.86        132.41        16.73 o                         
   4   3   0        502.57        604.54        36.11 o                         
   5   3   0        522.24        580.06        36.56 o                         
   6   3   0       2440.08       2497.82        73.54 o                         
   7   3   0       2765.87       2904.67        81.16 o                         
   8   3   0        359.31        270.36        32.20 o                         
   9   3   0       1432.40       1419.28        83.78 o                         
  10   3   0          3.07        -11.34        23.17 o                         
  11   3   0       3429.40       3713.34       116.82 o                         
  12   3   0        420.41        330.79        42.76 o                         
  13   3   0          0.14        -32.51        32.51 o                         
  14   3   0        313.35        161.65        49.94 o                         
  15   3   0          3.78        -37.46        37.46 o                         
  16   3   0          1.80        -41.61        41.61 o                         
  17   3   0        280.67        237.13        63.15 o                         
   0   4   0      11263.43      12044.42       164.03 o                         
   1   4   0       2637.14       2620.02        62.82 o                         
   2   4   0        361.56        342.09        27.47 o                         
   3   4   0        598.79        588.87        38.57 o                         
   4   4   0        161.02        170.18        20.31 o                         
   5   4   0       4013.45       4204.72        87.39 o                         
   6   4   0          7.25         17.15        15.81 o                         
   7   4   0        973.49        980.64        52.22 o                         
   8   4   0        280.64        240.93        33.58 o                         
   9   4   0         15.74         17.49        22.80 o                         
  10   4   0          2.14          9.87        36.70 o                         
  11   4   0        911.12        990.95        74.17 o                         
  12   4   0        674.65        671.87        59.88 o                         
  13   4   0        864.83        908.62        71.25 o                         
  14   4   0          9.80         30.79        38.50 o                         
  15   4   0         72.56        105.64        45.60 o                         
  16   4   0        127.63        137.12        55.69 o                         
  17   4   0         73.90         12.84       130.60 o                         
   1   5   0        320.68        287.02        25.06 o                         
   2   5   0       1266.64       1323.32        62.51 o                         
   3   5   0        415.27        405.50        34.19 o                         
   4   5   0       1325.67       1290.05        66.47 o                         
   5   5   0         12.77          3.99        17.98 o                         
   6   5   0        499.15        480.25        41.93 o                         
   7   5   0        254.28        182.52        33.54 o                         
   8   5   0        653.55        615.38        56.22 o                         
   9   5   0         25.35        -28.30        28.30 o                         
  10   5   0        133.00        144.03        31.93 o                         
  11   5   0         12.72        -31.21        33.02 o                         
  12   5   0        175.59        175.03        35.78 o                         
  13   5   0        157.34        179.00        40.44 o                         
  14   5   0         58.57         50.98        39.40 o                         
  15   5   0         35.41         56.30        46.72 o                         
   0   6   0       2055.40       2111.62       143.32 o                         
   1   6   0          1.46        -18.50        18.74 o                         
   2   6   0        601.27        535.15        52.33 o                         
   3   6   0         22.34          0.82        22.43 o                         
   4   6   0        191.79        135.77        31.07 o                         
   5   6   0         26.92         29.18        25.74 o                         
   6   6   0         65.92         53.17        28.17 o                         
   7   6   0          1.24          7.05        27.25 o                         
   8   6   0        951.78       1006.58        75.70 o                         
   9   6   0          0.36         21.91        30.40 o                         
  10   6   0        384.92        323.25        49.74 o                         
  11   6   0        167.65        155.12        40.15 o                         
  12   6   0         11.12         -3.60        36.74 o                         
  13   6   0         18.35        -16.32        45.67 o                         
  14   6   0         60.93         16.23        42.62 o                         
   1   7   0       1382.63       1482.25       112.83 o                         
   2   7   0        611.91        520.45        55.68 o                         
   3   7   0        118.69        175.24        38.95 o                         
   4   7   0        176.19        191.46        48.11 o                         
   5   7   0         26.06          8.28        29.26 o                         
   6   7   0         31.07         73.91        38.98 o                         
   7   7   0        209.30        227.67        50.47 o                         
   8   7   0         38.75         32.29        36.13 o                         
   9   7   0         94.54         13.58        40.63 o                         
  10   7   0         11.40          3.81        40.51 o                         
  11   7   0         78.49         81.89        45.53 o                         
  12   7   0        112.79         69.54        50.85 o                         
   0   8   0         28.44         70.69        91.31 o                         
   1   8   0        173.59         86.61        40.06 o                         
   2   8   0          2.20        -34.76        34.76 o                         
   3   8   0         71.79         10.71        36.44 o                         
   4   8   0         14.42         15.15        44.83 o                         
   5   8   0         42.85         61.27        44.27 o                         
   6   8   0        145.91         46.75        43.22 o                         
   7   8   0         60.43        148.54        43.36 o                         
   8   8   0        258.89        219.96        48.49 o                         
   9   8   0         18.30          8.43        43.74 o                         
   1   9   0         81.13         89.10        48.88 o                         
   2   9   0          4.02        -14.86        66.74 o                         
   3   9   0        118.24        103.54        49.16 o                         
   4   9   0         86.11        120.96        53.88 o                         
 -17   0   1         62.70         53.88        53.32 o                         
 -15   0   1        196.09        239.19        59.52 o                         
 -13   0   1        720.10        769.54        75.40 o                         
 -11   0   1       2451.96       2465.10       170.69 o                         
  -9   0   1        421.83        358.66        61.42 o                         
  -7   0   1       2059.65       2188.65        76.56 o                         
  -5   0   1         29.25         13.03        10.13 o                         
  -3   0   1      17929.84      17178.89       179.05 o                         
   3   0   1      20779.83      20187.67       247.31 o                         
   5   0   1       7908.34       7484.49       112.27 o                         
   7   0   1          8.95          4.61        13.28 o                         
   9   0   1         28.36          9.98        18.30 o                         
  11   0   1        105.63         40.04        31.46 o                         
  13   0   1         23.31         17.37        35.37 o                         
  15   0   1        501.93        574.63        91.85 o                         
  17   0   1        153.65        148.17        63.34 o                         
 -18   1   1         66.56         75.84        41.83 o                         
 -17   1   1        181.38        133.95        42.37 o                         
 -16   1   1        104.05        100.85        36.52 o                         
 -15   1   1        864.76        902.01        71.27 o                         
 -14   1   1        140.23        127.95        30.29 o                         
 -13   1   1        782.50        802.88        63.66 o                         
 -12   1   1        517.72        587.86        54.07 o                         
 -11   1   1         18.17         19.01        18.61 o                         
 -10   1   1        250.10        253.67        26.28 o                         
  -9   1   1       2266.07       2255.68        71.21 o                         
  -8   1   1         55.46         42.45        14.35 o                         
  -7   1   1       2177.58       2068.39        61.54 o                         
  -6   1   1        463.83        437.64        28.22 o                         
  -5   1   1       1698.20       1686.91        46.88 o                         
  -4   1   1       7072.70       7380.88        78.12 o                         
  -3   1   1         36.30          6.90         8.00 o                         
  -2   1   1       1446.97       1250.77        27.57 o                         
  -1   1   1      11787.81      11825.95        79.44 o                         
   0   1   1        356.67        271.45        17.87 o                         
   1   1   1      17078.37      17337.71        99.30 o                         
   2   1   1        267.04        248.68        16.21 o                         
   3   1   1      11131.39      11355.46       108.04 o                         
   4   1   1        989.04       1003.10        40.25 o                         
   5   1   1       1544.49       1442.04        48.49 o                         
   6   1   1         11.88         21.29        11.21 o                         
   7   1   1       1045.66       1054.85        51.45 o                         
   8   1   1         39.42         21.15        14.46 o                         
   9   1   1       3393.22       3603.40        86.12 o                         
  10   1   1         24.53         35.61        17.02 o                         
  11   1   1       1015.90       1058.79        68.53 o                         
  12   1   1        249.93        195.72        30.00 o                         
  13   1   1          5.59         11.04        25.03 o                         
  14   1   1          0.54        -25.29        25.29 o                         
  15   1   1         48.67         69.06        39.33 o                         
  16   1   1         30.23         52.05        46.42 o                         
  17   1   1         42.03        140.50        43.78 o                         
  18   1   1          7.87         22.79        47.81 o                         
 -18   2   1        174.25        174.97        50.11 o                         
 -17   2   1        231.51        244.35        46.76 o                         
 -16   2   1         14.10        -40.63        40.63 o                         
 -15   2   1          3.35         -1.12        34.27 o                         
 -14   2   1          7.84        -15.86        33.40 o                         
 -13   2   1        216.96        205.99        39.82 o                         
 -12   2   1          1.55        -22.59        22.59 o                         
 -11   2   1        867.50        853.84        51.00 o                         
 -10   2   1        265.41        199.12        26.90 o                         
  -9   2   1        369.94        332.33        29.93 o                         
  -8   2   1       6178.89       6593.95       104.99 o                         
  -7   2   1         74.64         41.30        13.32 o                         
  -6   2   1       2579.45       2472.76        63.41 o                         
  -5   2   1        128.14         47.67        13.68 o                         
  -4   2   1       5254.93       5228.36        79.37 o                         
  -3   2   1         78.01         39.71         9.98 o                         
  -2   2   1       3670.28       3779.99        54.90 o                         
  -1   2   1          1.61         -0.74         6.33 o                         
   0   2   1        291.79        220.04        16.55 o                         
   1   2   1       7220.23       7782.49        74.95 o                         
   2   2   1      13291.38      14941.11       109.35 o                         
   3   2   1       1479.34       1531.62        44.20 o                         
   4   2   1        804.56        675.66        30.85 o                         
   5   2   1       2011.10       2002.58        68.71 o                         
   6   2   1         71.88         43.94        12.74 o                         
   7   2   1        467.07        365.67        30.14 o                         
   8   2   1        145.18         91.19        17.06 o                         
   9   2   1       1395.30       1438.20        68.70 o                         
  10   2   1       2460.31       2349.62        88.86 o                         
  11   2   1        182.15        172.00        27.24 o                         
  12   2   1       1550.88       1601.47        95.73 o                         
  13   2   1         84.32        104.89        30.25 o                         
  14   2   1          0.39        -35.82        35.82 o                         
  15   2   1        390.65        429.88        71.79 o                         
  16   2   1          0.77          0.21        42.94 o                         
  17   2   1          1.49          9.87        47.69 o                         
  18   2   1        257.39        287.99        52.73 o                         
 -17   3   1         76.44         27.37        43.72 o                         
 -16   3   1          1.39         28.41        41.32 o                         
 -15   3   1        204.03        117.92        43.12 o                         
 -14   3   1       1581.84       1654.73       112.97 o                         
 -13   3   1        295.38        294.88        49.51 o                         
 -12   3   1       1612.93       1800.73        92.15 o                         
 -11   3   1        179.96        157.78        27.68 o                         
 -10   3   1       1881.60       2146.65        95.03 o                         
  -9   3   1         31.05         36.52        20.02 o                         
  -8   3   1         86.00         72.47        19.77 o                         
  -7   3   1       1119.48       1143.27        52.25 o                         
  -6   3   1       2232.51       2308.41        99.25 o                         
  -5   3   1        351.33        366.13        29.64 o                         
  -4   3   1        600.09        503.21        36.40 o                         
  -3   3   1         20.17         12.11        11.74 o                         
  -2   3   1        832.47        717.96        32.63 o                         
  -1   3   1          5.66         20.10         9.38 o                         
   0   3   1        264.47        257.21        21.35 o                         
   1   3   1         15.02         24.24        10.21 o                         
   2   3   1       6936.65       7253.86        89.64 o                         
   3   3   1          4.02         14.61        10.55 o                         
   4   3   1        538.44        460.38        31.84 o                         
   5   3   1       1133.17       1386.52        51.77 o                         
   6   3   1       1802.46       1893.41        57.93 o                         
   7   3   1         23.28         39.99        14.91 o                         
   8   3   1       1559.24       1716.89        88.43 o                         
   9   3   1         36.14         37.66        19.67 o                         
  10   3   1          4.32         -3.98        20.28 o                         
  11   3   1        118.36        100.31        28.82 o                         
  12   3   1        810.86        801.10        61.33 o                         
  13   3   1        140.85        125.82        36.97 o                         
  14   3   1        337.18        402.90        54.65 o                         
  15   3   1          5.96         18.53        38.73 o                         
  16   3   1        353.37        336.92        71.59 o                         
  17   3   1          0.14        -36.39        44.44 o                         
 -17   4   1         28.29         38.46        48.42 o                         
 -16   4   1        413.23        369.66        61.28 o                         
 -15   4   1         37.81        -11.20        40.30 o                         
 -14   4   1        417.87        475.93        63.15 o                         
 -13   4   1       1116.19       1149.12        79.79 o                         
 -12   4   1         20.33         81.25        31.64 o                         
 -11   4   1        743.71        761.85        63.21 o                         
 -10   4   1        996.53       1015.57        81.69 o                         
  -9   4   1        155.84        139.38        33.21 o                         
  -8   4   1       1213.67       1246.99        72.75 o                         
  -7   4   1        128.48         89.91        18.96 o                         
  -6   4   1       1222.41       1170.90        62.09 o                         
  -5   4   1          1.24          6.78        14.78 o                         
  -4   4   1        966.63       1083.14        57.36 o                         
  -3   4   1       2377.60       2495.11        65.05 o                         
  -2   4   1        264.40        226.82        21.17 o                         
  -1   4   1        535.77        497.31        31.23 o                         
   0   4   1       2168.50       1952.81        53.31 o                         
   1   4   1        987.26       1226.86        47.73 o                         
   2   4   1       4465.02       4517.56        80.47 o                         
   3   4   1        758.38        760.99        41.92 o                         
   4   4   1         53.01         21.59        13.54 o                         
   5   4   1        511.82        443.23        31.74 o                         
   6   4   1        658.47        696.14        42.47 o                         
   7   4   1        166.12        187.39        24.17 o                         
   8   4   1        763.49        761.91        60.18 o                         
   9   4   1        420.34        504.94        51.67 o                         
  10   4   1       1054.47        947.81        71.92 o                         
  11   4   1         11.55         -2.98        26.13 o                         
  12   4   1        137.89         84.97        30.85 o                         
  13   4   1         20.49         48.35        34.17 o                         
  14   4   1        136.79        129.70        44.67 o                         
  15   4   1        144.29         66.23        45.45 o                         
  16   4   1         77.16         99.42        46.03 o                         
 -15   5   1        117.25        112.61        50.68 o                         
 -14   5   1        138.51        195.10        45.11 o                         
 -13   5   1          9.71        -34.87        34.87 o                         
 -12   5   1          9.66        -12.76        31.42 o                         
 -11   5   1         13.57         20.94        36.69 o                         
 -10   5   1        139.92        125.98        36.37 o                         
  -9   5   1        282.40        254.28        43.47 o                         
  -8   5   1         64.06         38.45        35.03 o                         
  -7   5   1       1438.22       1643.63        91.16 o                         
  -6   5   1        278.63        216.91        29.65 o                         
  -5   5   1         74.70         31.60        17.93 o                         
  -4   5   1       2295.87       2528.23        94.36 o                         
  -3   5   1        129.54         97.63        20.01 o                         
  -2   5   1       2877.60       3110.93        74.21 o                         
  -1   5   1        993.88       1009.27        50.60 o                         
   0   5   1        773.34        850.69        43.92 o                         
   1   5   1       1063.08       1062.78        49.50 o                         
   2   5   1        216.24        170.56        20.89 o                         
   3   5   1       1539.11       1620.87        70.44 o                         
   4   5   1        801.09        742.78        46.67 o                         
   5   5   1        810.74        809.13        48.42 o                         
   6   5   1        352.73        362.28        34.35 o                         
   7   5   1         56.67         38.54        25.71 o                         
   8   5   1        301.85        342.99        52.60 o                         
   9   5   1        111.14         -2.11        27.58 o                         
  10   5   1        278.54        194.07        44.63 o                         
  11   5   1        603.87        617.05        58.07 o                         
  12   5   1          9.47         36.91        33.33 o                         
  13   5   1        244.87        185.72        40.32 o                         
  14   5   1        135.29         96.97        54.72 o                         
  15   5   1         29.07         41.97        47.70 o                         
 -14   6   1          3.33         17.65        44.75 o                         
 -13   6   1         45.33         90.60        54.91 o                         
 -12   6   1         40.29         -6.18        41.56 o                         
 -11   6   1        293.12        365.92        51.39 o                         
 -10   6   1         19.06         34.40        35.61 o                         
  -9   6   1          3.69         -9.79        33.54 o                         
  -8   6   1        137.21        139.18        37.04 o                         
  -7   6   1          7.43        -12.80        28.41 o                         
  -6   6   1         31.25          9.59        26.96 o                         
  -5   6   1        642.62        699.53        67.84 o                         
  -4   6   1         41.16         25.33        29.32 o                         
  -3   6   1        409.71        349.15        41.98 o                         
  -2   6   1        149.13        119.35        24.22 o                         
  -1   6   1        562.93        575.06        44.19 o                         
   0   6   1         35.03         -2.91        18.14 o                         
   1   6   1          2.16        -11.57        20.70 o                         
   2   6   1        327.52        264.94        32.33 o                         
   3   6   1        330.48        257.68        44.06 o                         
   4   6   1          4.28        -10.12        22.52 o                         
   5   6   1        525.43        517.45        43.84 o                         
   6   6   1         96.71          5.79        26.59 o                         
   7   6   1       1156.66       1244.95        86.58 o                         
   8   6   1         66.24        -10.21        31.05 o                         
   9   6   1        384.15        375.65        51.20 o                         
  10   6   1         85.74         91.01        36.02 o                         
  11   6   1         15.57          4.79        36.30 o                         
  12   6   1         28.98         28.71        37.73 o                         
  13   6   1         74.25        113.19        42.71 o                         
  14   6   1        154.18        139.96        48.99 o                         
 -12   7   1         57.38         53.48        45.83 o                         
 -11   7   1         35.88        144.87        46.13 o                         
 -10   7   1         70.55         72.88        41.36 o                         
  -9   7   1        336.79        316.51        59.69 o                         
  -8   7   1         48.50         48.73        36.77 o                         
  -7   7   1        908.26        979.82        83.09 o                         
  -6   7   1          0.77          4.20        36.01 o                         
  -5   7   1        151.66        132.41        37.90 o                         
  -4   7   1          1.04         -2.16        27.76 o                         
  -3   7   1         40.08         59.27        31.99 o                         
  -2   7   1        643.26        604.27        67.86 o                         
  -1   7   1         78.62         89.88        47.45 o                         
   0   7   1         17.72          8.24        30.35 o                         
   1   7   1       1015.19       1025.88        78.85 o                         
   2   7   1          7.46         -3.11        26.49 o                         
   3   7   1        297.89        288.10        45.37 o                         
   4   7   1         81.05         80.68        29.67 o                         
   5   7   1        206.82        264.55        38.39 o                         
   6   7   1         54.11        112.07        41.58 o                         
   7   7   1        167.41        122.30        42.85 o                         
   8   7   1          5.78         44.45        40.55 o                         
   9   7   1        108.70         75.83        41.83 o                         
  10   7   1         49.62         11.94        42.30 o                         
  11   7   1        421.95        559.18        63.00 o                         
  12   7   1        108.38         53.07        46.68 o                         
  -9   8   1         89.24         99.17        48.11 o                         
  -8   8   1         41.25          6.59        43.05 o                         
  -7   8   1        111.04         45.31        39.04 o                         
  -6   8   1          0.91         28.98        38.40 o                         
  -5   8   1          1.03        -15.16        39.47 o                         
  -4   8   1         91.96        -35.67        35.67 o                         
  -3   8   1        493.45        425.91        60.22 o                         
  -2   8   1         19.70         26.73        38.40 o                         
  -1   8   1          7.91         25.14        37.20 o                         
   0   8   1        257.86        354.12        60.10 o                         
   1   8   1          8.06        -34.77        34.77 o                         
   2   8   1        413.84        338.22        66.96 o                         
   3   8   1         23.89        -35.58        38.13 o                         
   4   8   1        137.63        140.21        43.53 o                         
   5   8   1        140.72        119.12        48.92 o                         
   6   8   1         24.26         76.35        41.84 o                         
   7   8   1         56.92         92.15        44.94 o                         
   8   8   1        363.28        477.26        91.98 o                         
   9   8   1         51.56         46.33        44.87 o                         
  -4   9   1         78.31         57.67        53.50 o                         
  -3   9   1        135.71         95.85        48.21 o                         
  -2   9   1        116.71        181.33        50.97 o                         
  -1   9   1          0.45          2.61        46.16 o                         
   0   9   1        288.17        187.29        56.84 o                         
   1   9   1         45.71         30.89        44.23 o                         
   2   9   1          0.66         15.29        43.13 o                         
   3   9   1        105.74         44.37        71.19 o                         
   4   9   1          0.61         -6.04        65.72 o                         
 -18   0   2        225.48        331.12        68.46 o                         
 -16   0   2       1523.69       1603.90       149.90 o                         
 -14   0   2       1658.48       1999.47       150.07 o                         
 -12   0   2        757.69        776.08        88.37 o                         
 -10   0   2        155.89        152.56        40.66 o                         
  -8   0   2        194.57         95.82        21.15 o                         
  -6   0   2         32.74         19.15        10.35 o                         
  -4   0   2       2789.52       2630.90        59.24 o                         
  -2   0   2       4858.09       4493.71        71.38 o                         
   2   0   2       1981.44       1985.94        49.53 o                         
   4   0   2      30007.51      30160.12       232.23 o                         
   6   0   2       3117.34       3095.09        82.12 o                         
   8   0   2        314.87        323.14        34.76 o                         
  10   0   2        714.03        733.41        70.22 o                         
  12   0   2        857.59        882.28        83.65 o                         
  14   0   2         94.81        192.51        45.42 o                         
  16   0   2        584.47        527.44        87.38 o                         
  18   0   2        304.76        308.68        76.67 o                         
 -18   1   2        352.49        344.00        50.34 o                         
 -17   1   2          7.63         63.12        38.57 o                         
 -16   1   2          6.33         -5.24        34.98 o                         
 -15   1   2         49.71         33.63        33.96 o                         
 -14   1   2         48.01          3.23        27.27 o                         
 -13   1   2         37.74         39.29        24.72 o                         
 -12   1   2        935.97        896.94        63.48 o                         
 -11   1   2        452.88        402.26        33.23 o                         
 -10   1   2        301.23        272.06        26.93 o                         
  -9   1   2         56.37         37.87        15.56 o                         
  -8   1   2       2300.29       2348.22        69.59 o                         
  -7   1   2        266.83        236.85        22.29 o                         
  -6   1   2      10924.84      11711.55       118.24 o                         
  -5   1   2       1260.22       1255.53        48.51 o                         
  -4   1   2       8805.76       8595.81       103.45 o                         
  -3   1   2      20353.44      20255.31       123.37 o                         
  -2   1   2       2737.83       2573.66        37.86 o                         
  -1   1   2       1633.84       1490.41        35.43 o                         
   0   1   2      24543.65      25719.71       134.41 o                         
   1   1   2       4085.40       4040.47        49.93 o                         
   2   1   2        242.45        227.11        16.64 o                         
   3   1   2       2209.95       2037.34        36.97 o                         
   4   1   2         61.27         57.59         9.56 o                         
   5   1   2       3712.85       3511.66        52.85 o                         
   6   1   2       3692.84       3451.06        53.72 o                         
   7   1   2       1336.04       1350.76        50.23 o                         
   8   1   2       8614.11       9011.28       126.80 o                         
   9   1   2         23.39         33.76        15.69 o                         
  10   1   2       2013.83       1995.14        78.32 o                         
  11   1   2        716.28        609.25        49.60 o                         
  12   1   2        143.29        130.20        32.97 o                         
  13   1   2          8.07         -1.92        25.01 o                         
  14   1   2         24.31          9.20        28.87 o                         
  15   1   2        364.62        368.73        46.90 o                         
  16   1   2        766.10        748.78        73.78 o                         
  17   1   2          5.00        -39.68        39.68 o                         
  18   1   2        122.88        105.43        45.23 o                         
 -18   2   2         55.19         56.20        48.41 o                         
 -17   2   2        598.64        595.24        69.34 o                         
 -16   2   2         90.61         36.28        38.31 o                         
 -15   2   2         30.15         -5.14        41.12 o                         
 -14   2   2         55.72         22.30        30.84 o                         
 -13   2   2        245.16        190.11        39.75 o                         
 -12   2   2         20.66         -1.59        21.13 o                         
 -11   2   2        268.15        229.60        28.78 o                         
 -10   2   2        299.45        249.67        27.66 o                         
  -9   2   2        308.12        260.54        26.17 o                         
  -8   2   2       1077.26       1047.80        53.97 o                         
  -7   2   2          9.88         17.64        12.59 o                         
  -6   2   2        263.03        223.56        21.80 o                         
  -5   2   2       1504.76       1434.34        45.39 o                         
  -4   2   2        807.34        820.81        35.00 o                         
  -3   2   2       8826.01       8919.17       101.68 o                         
  -2   2   2        281.60        272.05        19.42 o                         
  -1   2   2      15799.59      16080.16       118.60 o                         
   0   2   2       3564.02       3446.07        55.08 o                         
   1   2   2      16642.11      18132.99       149.01 o                         
   2   2   2      17723.54      18840.57       129.18 o                         
   3   2   2        883.52        934.05        39.45 o                         
   4   2   2         92.67         56.75        12.18 o                         
   5   2   2       2465.20       2299.48        66.85 o                         
   6   2   2        259.31        225.21        22.67 o                         
   7   2   2       1354.55       1179.98        48.95 o                         
   8   2   2        789.93        940.72        52.70 o                         
   9   2   2       1417.20       1405.08        67.53 o                         
  10   2   2        599.35        582.01        43.70 o                         
  11   2   2        141.97        129.24        27.77 o                         
  12   2   2        388.44        399.92        45.48 o                         
  13   2   2        909.02        899.76        81.65 o                         
  14   2   2        444.57        501.17        62.55 o                         
  15   2   2        504.15        528.03        65.67 o                         
  16   2   2         32.49         28.08        43.81 o                         
  17   2   2        172.04        270.44        49.75 o                         
  18   2   2         92.00        186.39        61.50 o                         
 -18   3   2         20.69         -4.98        79.22 o                         
 -17   3   2         34.26        -24.07        43.78 o                         
 -16   3   2        336.58        418.40        65.06 o                         
 -15   3   2          9.61         46.18        39.53 o                         
 -14   3   2          0.79        -33.57        33.57 o                         
 -13   3   2        423.23        482.95        51.82 o                         
 -12   3   2         86.66         76.18        26.42 o                         
 -11   3   2        736.33        775.79        56.73 o                         
 -10   3   2         93.98         77.74        23.00 o                         
  -9   3   2       1525.36       1612.75        79.23 o                         
  -8   3   2          4.39        -15.37        15.37 o                         
  -7   3   2       5174.39       5066.66        90.88 o                         
  -6   3   2        206.40        153.09        20.87 o                         
  -5   3   2       4751.31       4750.77        86.47 o                         
  -4   3   2       1666.70       1695.16        56.48 o                         
  -3   3   2       2470.75       2601.96        53.91 o                         
  -2   3   2        187.24        215.26        17.78 o                         
  -1   3   2         43.84         63.01        12.28 o                         
   0   3   2         40.98         39.47        10.50 o                         
   1   3   2       6070.69       6089.10        80.30 o                         
   2   3   2        309.22        320.19        25.53 o                         
   3   3   2       2580.98       2339.59        69.04 o                         
   4   3   2        129.91        123.40        17.11 o                         
   5   3   2        155.29        195.00        22.34 o                         
   6   3   2        150.49        114.11        17.53 o                         
   7   3   2        337.90        325.60        28.86 o                         
   8   3   2        178.65        173.59        26.91 o                         
   9   3   2        604.66        654.05        52.25 o                         
  10   3   2        380.72        401.25        46.03 o                         
  11   3   2       4030.54       4077.93       138.85 o                         
  12   3   2         15.52         15.91        28.50 o                         
  13   3   2        583.48        474.55        60.91 o                         
  14   3   2          1.64        -35.07        35.07 o                         
  15   3   2        490.11        448.28        63.09 o                         
  16   3   2          1.74        -10.24        45.53 o                         
  17   3   2         15.80        -28.76        47.21 o                         
 -17   4   2        125.58        100.42        50.07 o                         
 -16   4   2         74.90         85.52        46.89 o                         
 -15   4   2         67.83        114.17        49.17 o                         
 -14   4   2         15.38         49.06        39.95 o                         
 -13   4   2        430.91        427.42        54.19 o                         
 -12   4   2        336.18        255.77        42.00 o                         
 -11   4   2       1606.35       1614.96        95.57 o                         
 -10   4   2        587.02        586.50        52.48 o                         
  -9   4   2        103.47        106.25        23.56 o                         
  -8   4   2       1828.99       2028.99        97.46 o                         
  -7   4   2         12.90         14.48        19.70 o                         
  -6   4   2          0.90          8.52        14.88 o                         
  -5   4   2        471.14        446.10        35.40 o                         
  -4   4   2        202.46        152.44        20.39 o                         
  -3   4   2       1837.56       1727.94        55.32 o                         
  -2   4   2          0.35         -3.49        11.44 o                         
  -1   4   2       4304.35       4475.92        77.10 o                         
   0   4   2       2773.56       2787.84        63.91 o                         
   1   4   2        129.09         95.26        15.26 o                         
   2   4   2        152.28        135.97        17.32 o                         
   3   4   2        303.82        311.68        27.45 o                         
   4   4   2       4325.86       4569.29        89.07 o                         
   5   4   2       3353.81       3719.55        83.60 o                         
   6   4   2          0.84         14.20        14.79 o                         
   7   4   2        744.77        751.01        50.78 o                         
   8   4   2         29.48         30.08        22.66 o                         
   9   4   2        240.97        157.23        33.10 o                         
  10   4   2         56.24         28.98        25.93 o                         
  11   4   2          1.32         12.80        29.71 o                         
  12   4   2        657.56        606.53        59.60 o                         
  13   4   2        375.23        276.94        62.81 o                         
  14   4   2        282.77        259.01        51.28 o                         
  15   4   2        121.88         63.22        43.33 o                         
  16   4   2        111.49        120.61        51.71 o                         
 -16   5   2         19.38         92.71        71.73 o                         
 -15   5   2         18.45         94.27        50.05 o                         
 -14   5   2          7.57        -43.20        43.20 o                         
 -13   5   2        621.36        522.42        69.15 o                         
 -12   5   2        407.41        324.42        58.09 o                         
 -11   5   2        153.28        110.77        31.43 o                         
 -10   5   2         68.47         96.10        35.69 o                         
  -9   5   2        115.82        143.35        31.44 o                         
  -8   5   2        117.79        111.15        26.94 o                         
  -7   5   2         75.01         54.70        25.74 o                         
  -6   5   2        417.68        380.60        36.11 o                         
  -5   5   2       1631.19       1805.94        78.27 o                         
  -4   5   2        427.13        369.55        31.33 o                         
  -3   5   2        233.80        164.52        31.02 o                         
  -2   5   2       2088.67       2187.76        83.25 o                         
  -1   5   2        204.79        170.77        21.55 o                         
   0   5   2        742.04        665.95        39.31 o                         
   1   5   2       1291.71       1317.30        56.02 o                         
   2   5   2          3.35        -13.60        13.60 o                         
   3   5   2       1368.72       1538.21        67.96 o                         
   4   5   2         20.77          1.95        16.10 o                         
   5   5   2       1163.90       1331.11        65.93 o                         
   6   5   2        886.32        924.80        54.74 o                         
   7   5   2        143.49        121.10        29.39 o                         
   8   5   2       2414.15       2929.46       126.98 o                         
   9   5   2         31.15         -5.95        27.86 o                         
  10   5   2        478.13        423.10        50.79 o                         
  11   5   2         62.15         75.29        35.40 o                         
  12   5   2        122.07        123.21        42.89 o                         
  13   5   2          2.17         20.99        36.90 o                         
  14   5   2         26.26         40.02        46.43 o                         
  15   5   2         37.90        -46.96        46.96 o                         
 -14   6   2        116.26         20.39        59.11 o                         
 -13   6   2          8.11        -17.90        38.99 o                         
 -12   6   2          2.46        -34.53        34.53 o                         
 -11   6   2        186.65        201.15        43.90 o                         
 -10   6   2         11.12        -13.82        31.25 o                         
  -9   6   2         12.20         -2.19        32.82 o                         
  -8   6   2        690.35        783.50        67.45 o                         
  -7   6   2         11.14         18.94        26.34 o                         
  -6   6   2        304.78        301.86        37.77 o                         
  -5   6   2        442.21        338.73        41.67 o                         
  -4   6   2        173.75        176.97        31.06 o                         
  -3   6   2        240.53        265.04        32.90 o                         
  -2   6   2        370.53        344.73        35.30 o                         
  -1   6   2        113.09        121.26        23.34 o                         
   0   6   2        845.86        807.36        55.72 o                         
   1   6   2         51.75         42.06        22.32 o                         
   2   6   2       1121.30       1265.79        74.58 o                         
   3   6   2         49.77         44.96        22.85 o                         
   4   6   2        884.19        822.68        56.29 o                         
   5   6   2         70.51         60.54        24.09 o                         
   6   6   2        639.27        620.27        51.26 o                         
   7   6   2        277.04        196.81        36.60 o                         
   8   6   2         13.75         -2.22        29.81 o                         
   9   6   2        115.80         86.19        35.88 o                         
  10   6   2        269.41        241.29        46.54 o                         
  11   6   2          1.31         32.29        39.36 o                         
  12   6   2        307.89        387.60        55.81 o                         
  13   6   2          2.40         -8.37        39.45 o                         
 -12   7   2        139.53         46.56        48.72 o                         
 -11   7   2          5.43         56.03        46.18 o                         
 -10   7   2        262.69        325.29        53.33 o                         
  -9   7   2         18.63        -25.27        37.73 o                         
  -8   7   2        442.41        495.09        64.16 o                         
  -7   7   2         41.76          9.64        34.55 o                         
  -6   7   2         11.67         94.05        36.98 o                         
  -5   7   2        127.12        183.18        43.65 o                         
  -4   7   2        131.76        111.66        30.63 o                         
  -3   7   2          6.35        -33.01        33.01 o                         
  -2   7   2        270.74        173.23        40.69 o                         
  -1   7   2        195.69        233.59        43.63 o                         
   0   7   2        281.90        310.39        42.35 o                         
   1   7   2         92.22        132.21        35.05 o                         
   2   7   2          9.99        -16.04        33.52 o                         
   3   7   2         47.52         61.64        29.35 o                         
   4   7   2         83.52         68.53        30.21 o                         
   5   7   2          9.51         22.73        28.33 o                         
   6   7   2        185.47        190.31        63.39 o                         
   7   7   2         43.83         14.10        38.90 o                         
   8   7   2        630.11        598.33        92.85 o                         
   9   7   2         77.63         12.90        46.08 o                         
  10   7   2        103.11         97.41        52.55 o                         
  11   7   2        182.97        198.84        52.41 o                         
  12   7   2          7.65        143.13       140.62 o                         
  -9   8   2          0.67          7.65        48.50 o                         
  -8   8   2        174.11        132.60        49.15 o                         
  -7   8   2         84.11         52.94        51.69 o                         
  -6   8   2        611.45        509.20       103.23 o                         
  -5   8   2          7.20         21.79        53.00 o                         
  -4   8   2         17.87         10.85        42.13 o                         
  -3   8   2        279.57        248.34        58.93 o                         
  -2   8   2         10.62         39.18        41.93 o                         
  -1   8   2        517.64        478.71        72.71 o                         
   0   8   2         89.07        -18.18        44.03 o                         
   1   8   2        119.86        160.17        52.76 o                         
   2   8   2         32.96         -4.75        47.14 o                         
   3   8   2        177.97        186.89        43.31 o                         
   4   8   2         75.58         27.25        39.00 o                         
   5   8   2        380.36        308.71       119.59 o                         
   6   8   2         20.74         47.59        48.66 o                         
   7   8   2        300.01        324.52        69.08 o                         
   8   8   2         41.17         58.12        52.35 o                         
   9   8   2          0.58         25.33        58.67 o                         
  -4   9   2          6.17         16.74        56.13 o                         
  -3   9   2          0.34         50.80        59.95 o                         
  -2   9   2          0.56        -45.39        47.85 o                         
  -1   9   2         18.96        -16.94        47.64 o                         
   0   9   2          9.04        -10.71        54.26 o                         
   1   9   2         33.29        119.78        50.06 o                         
   2   9   2         15.51        -44.94        44.94 o                         
   3   9   2         77.40         26.33        50.79 o                         
   4   9   2        109.84         79.86       148.77 o                         
 -19   0   3       1004.75        875.45       240.69 o                         
 -17   0   3        295.64        351.86        71.77 o                         
 -15   0   3       3427.72       3400.32       391.71 o                         
 -13   0   3        769.51        782.85        82.25 o                         
 -11   0   3       2157.04       2237.61       144.26 o                         
  -9   0   3       4728.10       4725.62       151.91 o                         
  -7   0   3          4.15        -11.78        11.78 o                         
  -5   0   3       3047.79       3066.97        64.23 o                         
  -3   0   3      11860.28      11107.99        99.08 o                         
  -1   0   3      13407.01      13361.04       120.73 o                         
   1   0   3      16702.24      15307.69       636.88 o                         
   3   0   3      20317.97      20458.14       271.54 o                         
   5   0   3       1753.78       1608.99        69.25 o                         
   7   0   3        164.34         91.19        21.61 o                         
   9   0   3       9957.80      10865.89       194.77 o                         
  11   0   3        205.85        207.30        48.89 o                         
  13   0   3        437.88        415.00        59.26 o                         
  15   0   3        290.12        258.62        56.92 o                         
  17   0   3        141.75        152.26        68.61 o                         
 -18   1   3        136.99        180.49        45.94 o                         
 -17   1   3        268.36        233.39        44.89 o                         
 -16   1   3         10.76         63.30        36.55 o                         
 -15   1   3       1765.26       1977.72       105.00 o                         
 -14   1   3        408.72        430.38        43.87 o                         
 -13   1   3       1348.37       1397.14        80.21 o                         
 -12   1   3        164.31         97.84        26.20 o                         
 -11   1   3        609.77        625.67        41.80 o                         
 -10   1   3       1711.85       1819.84        74.20 o                         
  -9   1   3          2.26        -13.11        13.11 o                         
  -8   1   3          8.51          6.58        10.07 o                         
  -7   1   3        196.58         88.94        14.34 o                         
  -6   1   3         54.90         26.13         8.87 o                         
  -5   1   3         10.73         10.62         9.18 o                         
  -4   1   3       2297.65       2134.80        41.40 o                         
  -3   1   3       6713.76       6409.61        67.66 o                         
  -2   1   3       4383.15       4172.02        49.86 o                         
  -1   1   3       6192.36       6038.49        63.64 o                         
   0   1   3      25781.14      27177.08       137.51 o                         
   1   1   3       3805.34       3801.54        47.00 o                         
   2   1   3        176.17        209.71        15.19 o                         
   3   1   3          4.16          7.92         6.16 o                         
   4   1   3       1314.46       1278.29        35.76 o                         
   5   1   3       3994.30       3686.75        58.64 o                         
   6   1   3       3506.78       3741.83        61.71 o                         
   7   1   3       2319.96       2187.60        59.40 o                         
   8   1   3       1234.66       1214.86        50.34 o                         
   9   1   3       1603.80       1724.48        75.93 o                         
  10   1   3        964.67       1059.40        61.01 o                         
  11   1   3        238.12        193.65        31.29 o                         
  12   1   3          1.17         -1.63        23.53 o                         
  13   1   3         63.77         62.15        32.89 o                         
  14   1   3          4.72         33.66        30.60 o                         
  15   1   3        165.00        136.51        44.54 o                         
  16   1   3        107.19        166.35        52.05 o                         
  17   1   3         12.51         15.37        45.18 o                         
  18   1   3         99.32        188.33        47.45 o                         
 -18   2   3        296.27        296.65        52.49 o                         
 -17   2   3        127.57        108.01        51.25 o                         
 -16   2   3         57.06        106.66        40.52 o                         
 -15   2   3         12.74         -6.63        34.28 o                         
 -14   2   3         76.36         84.16        34.65 o                         
 -13   2   3         17.60         18.55        28.37 o                         
 -12   2   3        211.99        146.13        39.64 o                         
 -11   2   3        986.04       1019.90        59.11 o                         
 -10   2   3         10.38         -9.26        15.32 o                         
  -9   2   3        521.89        530.47        38.95 o                         
  -8   2   3        129.09        140.49        20.10 o                         
  -7   2   3         86.23         53.93        13.66 o                         
  -6   2   3       6566.64       6548.42        89.90 o                         
  -5   2   3        443.49        442.68        27.38 o                         
  -4   2   3      16737.99      16721.12       182.32 o                         
  -3   2   3        987.39        991.30        40.86 o                         
  -2   2   3        551.92        484.62        28.23 o                         
  -1   2   3       1512.35       1386.11        40.16 o                         
   0   2   3         21.21          8.44         7.41 o                         
   1   2   3        153.38        175.22        17.28 o                         
   2   2   3       8654.08       8858.76       100.27 o                         
   3   2   3       1922.96       2128.92        50.90 o                         
   4   2   3         40.89         78.49        14.61 o                         
   5   2   3        123.59         90.63        15.09 o                         
   6   2   3        209.65        143.06        19.00 o                         
   7   2   3        728.33        736.69        43.57 o                         
   8   2   3        467.31        406.67        31.58 o                         
   9   2   3       1088.95        989.60        57.09 o                         
  10   2   3       1389.47       1285.36        68.24 o                         
  11   2   3        767.09        789.95        57.87 o                         
  12   2   3        154.78        157.38        36.12 o                         
  13   2   3         67.32         38.13        42.22 o                         
  14   2   3        599.15        785.36        89.30 o                         
  15   2   3         28.90         72.78        42.84 o                         
  16   2   3         59.51        133.55        45.23 o                         
  17   2   3         12.92        -40.66        40.66 o                         
 -18   3   3         18.08         40.51        76.27 o                         
 -17   3   3          0.05        -45.36        45.36 o                         
 -16   3   3         14.75        -17.52        40.97 o                         
 -15   3   3          8.00        -34.55        34.55 o                         
 -14   3   3         77.50         70.04        34.63 o                         
 -13   3   3         62.04         82.49        28.98 o                         
 -12   3   3        439.75        394.83        41.50 o                         
 -11   3   3         96.75         43.53        23.04 o                         
 -10   3   3       2600.26       2569.19       104.78 o                         
  -9   3   3        251.09        220.19        25.18 o                         
  -8   3   3       4065.88       4238.93       101.00 o                         
  -7   3   3        157.20        124.04        17.39 o                         
  -6   3   3         60.80         70.34        14.30 o                         
  -5   3   3       1715.27       2083.84        75.93 o                         
  -4   3   3       1170.30       1376.51        60.42 o                         
  -3   3   3       1673.69       1647.33        52.96 o                         
  -2   3   3       7093.02       6900.03        96.24 o                         
  -1   3   3         57.62         26.08        11.21 o                         
   0   3   3       4385.08       4336.31        78.19 o                         
   1   3   3          1.50         -0.09         8.90 o                         
   2   3   3       2790.69       2736.59        73.88 o                         
   3   3   3        600.31        739.96        41.60 o                         
   4   3   3        261.07        242.15        23.36 o                         
   5   3   3        314.18        278.18        26.06 o                         
   6   3   3        126.83         94.73        19.66 o                         
   7   3   3         36.46         22.27        15.39 o                         
   8   3   3        799.70        923.75        72.98 o                         
   9   3   3       1380.20       1380.85        84.40 o                         
  10   3   3        113.39         74.35        29.70 o                         
  11   3   3        260.86        196.06        36.55 o                         
  12   3   3         40.69         28.08        30.55 o                         
  13   3   3         42.38        -12.81        33.60 o                         
  14   3   3          6.94         21.19        44.38 o                         
  15   3   3          8.43        -10.28        39.67 o                         
  16   3   3        560.36        546.59        89.59 o                         
  17   3   3          1.05          0.60        52.57 o                         
 -17   4   3        106.39        130.96        59.88 o                         
 -16   4   3         11.81         -3.78        44.53 o                         
 -15   4   3        480.85        509.49        69.76 o                         
 -14   4   3        803.07        944.09        83.51 o                         
 -13   4   3         63.78         53.32        32.96 o                         
 -12   4   3        115.79        113.38        32.46 o                         
 -11   4   3        360.80        304.61        35.79 o                         
 -10   4   3        414.37        476.84        45.31 o                         
  -9   4   3       1965.74       1824.15        82.36 o                         
  -8   4   3        878.87        906.26        58.97 o                         
  -7   4   3        545.24        562.64        43.05 o                         
  -6   4   3        790.55        701.88        41.84 o                         
  -5   4   3        395.04        330.27        29.60 o                         
  -4   4   3       1011.16        917.51        46.06 o                         
  -3   4   3        320.30        320.82        32.62 o                         
  -2   4   3       1476.68       1429.77        59.64 o                         
  -1   4   3        519.42        445.21        33.44 o                         
   0   4   3        222.90        222.99        22.36 o                         
   1   4   3        170.64        135.02        17.23 o                         
   2   4   3       3026.71       3087.69        80.54 o                         
   3   4   3       5677.21       6468.23       107.59 o                         
   4   4   3       7135.82       7576.64       115.10 o                         
   5   4   3        658.36        712.60        45.26 o                         
   6   4   3        176.46        137.88        22.08 o                         
   7   4   3        295.85        328.66        36.57 o                         
   8   4   3          0.77         38.92        24.23 o                         
   9   4   3         81.70        124.93        28.21 o                         
  10   4   3        550.12        500.33        51.29 o                         
  11   4   3         96.87         82.35        39.94 o                         
  12   4   3        262.86        222.04        43.31 o                         
  13   4   3         17.62         11.56        34.85 o                         
  14   4   3        482.53        350.60        82.94 o                         
  15   4   3          2.21         45.80        45.60 o                         
  16   4   3         74.19         56.57        49.97 o                         
 -16   5   3          0.13        -27.97        58.29 o                         
 -15   5   3         64.53         12.58        44.86 o                         
 -14   5   3         41.76          9.14        37.85 o                         
 -13   5   3        685.29        785.79        74.35 o                         
 -12   5   3        246.50        179.22        52.25 o                         
 -11   5   3        622.16        524.71        59.27 o                         
 -10   5   3         37.68         38.16        26.17 o                         
  -9   5   3        146.91        127.52        30.94 o                         
  -8   5   3         53.44         64.50        24.92 o                         
  -7   5   3         47.99         47.66        23.33 o                         
  -6   5   3         65.58         55.81        19.63 o                         
  -5   5   3         19.97         24.71        17.48 o                         
  -4   5   3        134.70        125.14        20.40 o                         
  -3   5   3        737.02        696.55        45.09 o                         
  -2   5   3        174.40        158.06        22.98 o                         
  -1   5   3          0.04         -8.45        18.10 o                         
   0   5   3        530.50        478.70        36.75 o                         
   1   5   3        323.29        269.77        26.36 o                         
   2   5   3        417.99        432.30        40.87 o                         
   3   5   3        343.84        370.95        34.39 o                         
   4   5   3         53.54         48.52        19.81 o                         
   5   5   3       1587.30       1851.44        85.64 o                         
   6   5   3          1.24        -19.14        19.14 o                         
   7   5   3       1384.21       1444.22        93.16 o                         
   8   5   3        130.48        129.16        34.19 o                         
   9   5   3         23.63        -20.91        29.57 o                         
  10   5   3         95.71         82.47        35.82 o                         
  11   5   3        365.17        341.33        54.47 o                         
  12   5   3        136.67         98.53        42.09 o                         
  13   5   3         34.63         36.70        39.71 o                         
  14   5   3         48.32        116.25        52.96 o                         
  15   5   3         22.47        -36.70        57.69 o                         
 -14   6   3         15.24         68.76        41.79 o                         
 -13   6   3        274.64        228.22        47.07 o                         
 -12   6   3         10.35        -37.02        37.02 o                         
 -11   6   3        563.40        570.24        89.85 o                         
 -10   6   3         97.19        127.40        44.45 o                         
  -9   6   3         27.29        -21.05        37.24 o                         
  -8   6   3         51.22         38.68        33.11 o                         
  -7   6   3        547.86        586.44        58.15 o                         
  -6   6   3         52.42         21.45        26.98 o                         
  -5   6   3        314.19        332.55        39.83 o                         
  -4   6   3        513.72        597.98        55.55 o                         
  -3   6   3       1403.60       1590.31        83.15 o                         
  -2   6   3         14.07         -5.39        19.99 o                         
  -1   6   3        921.63       1003.38        71.11 o                         
   0   6   3         78.38         88.71        23.77 o                         
   1   6   3       1166.97       1249.90        74.14 o                         
   2   6   3        250.51        201.15        30.59 o                         
   3   6   3        262.63        235.16        34.79 o                         
   4   6   3        325.55        286.12        32.62 o                         
   5   6   3        270.03        258.58        33.64 o                         
   6   6   3        387.38        393.69        44.84 o                         
   7   6   3       1230.42       1477.69        93.31 o                         
   8   6   3        208.05        179.22        46.90 o                         
   9   6   3        746.09        717.08        69.39 o                         
  10   6   3         37.24         -2.84        34.62 o                         
  11   6   3         70.91         92.09        40.50 o                         
  12   6   3         16.01        -39.13        41.17 o                         
  13   6   3          5.87         34.79        39.84 o                         
 -12   7   3         41.83         56.40        49.34 o                         
 -11   7   3         15.56         18.67        48.00 o                         
 -10   7   3         69.11        166.53        47.84 o                         
  -9   7   3        286.40        235.48        48.21 o                         
  -8   7   3        116.86         82.29        52.66 o                         
  -7   7   3        162.02        191.75        40.86 o                         
  -6   7   3         86.43        101.47        35.51 o                         
  -5   7   3        324.85        480.37        51.33 o                         
  -4   7   3         78.69        127.54        34.08 o                         
  -3   7   3        334.47        384.89        53.28 o                         
  -2   7   3       1121.08       1181.65       100.47 o                         
  -1   7   3          1.09        -27.80        27.80 o                         
   0   7   3        940.04       1086.49        79.16 o                         
   1   7   3        106.20         41.66        32.39 o                         
   2   7   3          7.90         -6.05        27.07 o                         
   3   7   3        300.49        197.05        62.88 o                         
   4   7   3         25.57        -27.07        27.07 o                         
   5   7   3        150.54        162.70        32.84 o                         
   6   7   3         83.96        125.58        39.13 o                         
   7   7   3        132.42        111.29        40.99 o                         
   8   7   3         63.13         52.74        42.86 o                         
   9   7   3        139.44         59.04        48.08 o                         
  10   7   3        103.04         54.92        55.28 o                         
  11   7   3        182.13        207.48        61.73 o                         
  -9   8   3         15.60        -15.50        45.72 o                         
  -8   8   3        226.94        338.11        76.89 o                         
  -7   8   3        223.18         86.81        56.41 o                         
  -6   8   3        335.66        436.29        92.83 o                         
  -5   8   3          1.16         -5.71        54.82 o                         
  -4   8   3         61.14         66.74        44.36 o                         
  -3   8   3        595.35        732.73        91.67 o                         
  -2   8   3        347.67        306.46        65.71 o                         
  -1   8   3         11.14         41.89        44.69 o                         
   0   8   3         31.87         39.27        42.84 o                         
   1   8   3          2.32         -7.08        43.39 o                         
   2   8   3         37.16         17.17        41.62 o                         
   3   8   3        118.33        130.76        39.67 o                         
   4   8   3         98.91        116.91        41.49 o                         
   5   8   3         82.33         36.21        42.30 o                         
   6   8   3         17.33         52.26        61.67 o                         
   7   8   3         48.90         86.49        53.07 o                         
   8   8   3          0.25        -24.81        54.23 o                         
  -4   9   3         40.24        -12.60        68.92 o                         
  -3   9   3          0.42         86.38        55.11 o                         
  -2   9   3        528.43        459.42        69.97 o                         
  -1   9   3          3.37        -39.14        48.26 o                         
   0   9   3         64.68        104.57        56.88 o                         
   1   9   3         53.12         51.91        48.18 o                         
   2   9   3         13.13        -15.77        48.64 o                         
   3   9   3         13.96         -7.86        57.70 o                         
 -18   0   4         36.26        -32.39        56.66 o                         
 -16   0   4         69.66         67.89        56.57 o                         
 -14   0   4        365.22        302.32        87.95 o                         
 -12   0   4       2121.89       2078.54       176.25 o                         
 -10   0   4        331.49        257.67        28.51 o                         
  -8   0   4        345.65        361.84        34.65 o                         
  -6   0   4       1490.58       1335.17        62.40 o                         
  -4   0   4       8032.02       8096.20        97.98 o                         
  -2   0   4         79.70         81.95        16.17 o                         
   0   0   4        521.62        561.32        34.71 o                         
   2   0   4        409.55        434.72        47.59 o                         
   4   0   4      10637.92      10244.75       133.59 o                         
   6   0   4       9425.42       9269.45       156.43 o                         
   8   0   4       5229.88       5370.16       131.21 o                         
  10   0   4         17.95         21.40        25.83 o                         
  12   0   4        393.50        443.99        56.94 o                         
  14   0   4        160.66        131.21        49.77 o                         
  16   0   4        124.19        238.24        95.65 o                         
  18   0   4          1.45         -3.59       128.41 o                         
 -19   1   4          0.37        -12.53       160.98 o                         
 -18   1   4        202.82        321.24        51.51 o                         
 -17   1   4         12.19         38.14        38.49 o                         
 -16   1   4        552.45        650.80        60.99 o                         
 -15   1   4        237.08        190.45        36.63 o                         
 -14   1   4        914.15        902.18        65.77 o                         
 -13   1   4         93.03        108.25        27.31 o                         
 -12   1   4         27.93         33.44        24.17 o                         
 -11   1   4         11.97          1.20        18.45 o                         
 -10   1   4        511.25        419.21        35.24 o                         
  -9   1   4         76.97         66.59        14.04 o                         
  -8   1   4       1358.81       1262.15        48.13 o                         
  -7   1   4        727.90        804.22        41.38 o                         
  -6   1   4         20.49         10.53         9.52 o                         
  -5   1   4        197.57        205.10        18.24 o                         
  -4   1   4      10158.07      10171.78        99.67 o                         
  -3   1   4        332.57        318.33        19.95 o                         
  -2   1   4       1268.00       1274.57        38.63 o                         
  -1   1   4       2133.90       2023.67        40.20 o                         
   0   1   4      23041.91      24136.84       130.78 o                         
   1   1   4        232.35        206.47        16.38 o                         
   2   1   4       1785.37       1948.33        39.56 o                         
   3   1   4       2987.44       2968.57        42.38 o                         
   4   1   4        172.98        191.60        16.46 o                         
   5   1   4       2991.36       2919.64        58.48 o                         
   6   1   4        868.82        767.01        40.15 o                         
   7   1   4         47.84         15.21        13.39 o                         
   8   1   4       2553.80       2547.47        75.20 o                         
   9   1   4        382.28        429.54        36.71 o                         
  10   1   4       2246.41       2209.94        91.96 o                         
  11   1   4        737.04        742.82        55.98 o                         
  12   1   4        321.63        314.47        43.82 o                         
  13   1   4         66.95         55.34        28.07 o                         
  14   1   4         61.55         22.44        33.09 o                         
  15   1   4        151.92        155.19        42.70 o                         
  16   1   4        204.72        169.77        47.32 o                         
  17   1   4          0.33         72.07        42.57 o                         
 -18   2   4         69.33         96.75        41.40 o                         
 -17   2   4         30.42         50.19        38.27 o                         
 -16   2   4          8.31         10.54        37.31 o                         
 -15   2   4         15.21         38.54        34.45 o                         
 -14   2   4        160.88        138.46        36.90 o                         
 -13   2   4        473.19        426.35        49.81 o                         
 -12   2   4         40.90         35.46        22.93 o                         
 -11   2   4        380.64        401.94        37.74 o                         
 -10   2   4        371.60        326.07        30.13 o                         
  -9   2   4       1862.84       1955.86       102.16 o                         
  -8   2   4        146.45        100.23        27.05 o                         
  -7   2   4       2576.26       2489.45        66.99 o                         
  -6   2   4       2767.10       2818.20        62.28 o                         
  -5   2   4       3116.57       2942.60        57.94 o                         
  -4   2   4       4235.79       3948.16        62.20 o                         
  -3   2   4        463.98        477.15        26.73 o                         
  -2   2   4       3072.89       2971.89        52.87 o                         
  -1   2   4       9837.55      10102.78        97.07 o                         
   0   2   4        123.74         96.92        12.48 o                         
   1   2   4       1325.27       1382.59        44.84 o                         
   2   2   4       2074.68       2087.36        49.83 o                         
   3   2   4       6029.76       6478.80        84.52 o                         
   4   2   4       1568.66       1509.84        47.85 o                         
   5   2   4       2618.27       2821.18        62.81 o                         
   6   2   4          1.16         11.47        11.77 o                         
   7   2   4       1276.57       1272.11        52.67 o                         
   8   2   4         30.22         45.23        14.13 o                         
   9   2   4       2046.44       2068.86        76.10 o                         
  10   2   4        357.36        386.98        38.60 o                         
  11   2   4       2279.50       2269.24       114.25 o                         
  12   2   4          2.79        -27.37        28.38 o                         
  13   2   4         81.02         80.33        34.74 o                         
  14   2   4         60.56        147.12        65.65 o                         
  15   2   4         38.83         56.52        39.93 o                         
  16   2   4        385.18        443.23        63.07 o                         
  17   2   4        275.52        251.24        52.76 o                         
 -18   3   4         26.74         60.22        85.85 o                         
 -17   3   4         55.34         44.36        49.24 o                         
 -16   3   4          1.83        -40.43        40.59 o                         
 -15   3   4          3.01         31.96        45.06 o                         
 -14   3   4        132.73        133.24        38.05 o                         
 -13   3   4       1385.15       1537.86        86.36 o                         
 -12   3   4        110.04         70.82        27.09 o                         
 -11   3   4         72.68         68.77        24.68 o                         
 -10   3   4        247.83        204.69        28.61 o                         
  -9   3   4         26.62         35.30        17.67 o                         
  -8   3   4        474.56        427.23        30.17 o                         
  -7   3   4       2168.02       2123.50        69.96 o                         
  -6   3   4          1.18         24.46        12.87 o                         
  -5   3   4       4831.41       4825.74        79.54 o                         
  -4   3   4        553.51        568.35        33.12 o                         
  -3   3   4       7705.87       7337.04        97.59 o                         
  -2   3   4        171.13        182.13        20.25 o                         
  -1   3   4        278.29        277.51        23.94 o                         
   0   3   4         11.47         23.46        10.69 o                         
   1   3   4        982.40        945.13        44.15 o                         
   2   3   4         54.68         43.70        14.07 o                         
   3   3   4        950.01        895.78        47.46 o                         
   4   3   4        302.71        299.19        25.74 o                         
   5   3   4       5308.84       5291.44        92.01 o                         
   6   3   4        212.04        188.83        22.72 o                         
   7   3   4        348.25        295.77        29.50 o                         
   8   3   4        186.92        146.56        26.56 o                         
   9   3   4         54.34         58.14        25.40 o                         
  10   3   4        137.61        119.90        30.42 o                         
  11   3   4       1104.38       1002.07        71.83 o                         
  12   3   4        645.01        729.51        68.76 o                         
  13   3   4        512.41        572.75        65.73 o                         
  14   3   4          0.53        -17.92        36.57 o                         
  15   3   4       1648.15       1665.07       129.21 o                         
  16   3   4         17.35         29.14        43.90 o                         
  17   3   4         68.90       -101.56       101.56 o                         
 -17   4   4         60.38        103.54        48.75 o                         
 -16   4   4        122.90        157.19        48.34 o                         
 -15   4   4          0.50        -38.84        38.84 o                         
 -14   4   4         38.91         67.12        40.84 o                         
 -13   4   4         93.88         89.30        35.16 o                         
 -12   4   4        467.16        481.16        46.09 o                         
 -11   4   4        383.57        306.55        38.99 o                         
 -10   4   4        367.17        299.04        41.27 o                         
  -9   4   4        179.53        128.07        31.98 o                         
  -8   4   4         79.07         37.53        21.49 o                         
  -7   4   4        688.92        627.18        43.77 o                         
  -6   4   4        177.80        148.75        20.57 o                         
  -5   4   4        510.58        468.18        35.32 o                         
  -4   4   4         86.87         96.73        17.44 o                         
  -3   4   4        313.69        269.53        29.29 o                         
  -2   4   4        401.20        403.83        31.11 o                         
  -1   4   4       1135.60       1077.90        52.28 o                         
   0   4   4         96.88         90.81        15.28 o                         
   1   4   4       1671.85       1656.72        67.69 o                         
   2   4   4        715.77        833.29        54.18 o                         
   3   4   4       6250.31       6698.75       122.81 o                         
   4   4   4        102.25         84.74        21.11 o                         
   5   4   4        917.33        955.39        51.73 o                         
   6   4   4        947.38       1010.49        54.73 o                         
   7   4   4          3.96        -19.77        19.77 o                         
   8   4   4        713.81        698.44        56.05 o                         
   9   4   4        495.79        594.40        55.63 o                         
  10   4   4        609.62        651.29        61.72 o                         
  11   4   4       1332.72       1543.20       102.31 o                         
  12   4   4        227.76        162.35        39.39 o                         
  13   4   4          5.92        -33.35        33.35 o                         
  14   4   4         50.30         51.46        42.38 o                         
  15   4   4         10.83         35.86        57.32 o                         
  16   4   4        229.48        212.19        70.55 o                         
 -16   5   4        243.35        307.00        71.42 o                         
 -15   5   4        113.16         97.13        50.47 o                         
 -14   5   4         12.54         23.73        35.34 o                         
 -13   5   4        116.51        113.57        37.78 o                         
 -12   5   4         25.25         61.66        32.34 o                         
 -11   5   4        167.45        162.23        34.03 o                         
 -10   5   4        108.10         63.60        28.07 o                         
  -9   5   4        141.17        115.52        31.54 o                         
  -8   5   4       1484.22       1619.82        93.75 o                         
  -7   5   4         42.16         13.82        20.43 o                         
  -6   5   4         14.17        -18.46        18.46 o                         
  -5   5   4         99.73         90.40        22.42 o                         
  -4   5   4        120.22         72.24        20.79 o                         
  -3   5   4         44.78         17.48        16.65 o                         
  -2   5   4        234.54        133.32        24.52 o                         
  -1   5   4        520.35        623.96        44.71 o                         
   0   5   4       1474.44       1476.83        66.86 o                         
   1   5   4        196.67         96.59        20.80 o                         
   2   5   4        246.16        176.12        26.21 o                         
   3   5   4        221.19        208.87        26.91 o                         
   4   5   4        405.73        444.61        40.01 o                         
   5   5   4        283.34        248.93        29.86 o                         
   6   5   4         12.34         -5.03        19.25 o                         
   7   5   4       1367.00       1370.36        86.05 o                         
   8   5   4       1236.24       1223.22        81.40 o                         
   9   5   4          0.40         19.10        42.33 o                         
  10   5   4        386.29        355.72        53.79 o                         
  11   5   4          1.02        -35.57        35.57 o                         
  12   5   4        176.01        175.10        42.31 o                         
  13   5   4        344.10        356.94        63.53 o                         
  14   5   4        199.30        183.73        62.33 o                         
  15   5   4         19.06          1.36       104.93 o                         
 -14   6   4        319.78        240.42        52.77 o                         
 -13   6   4          8.30        -22.36        40.23 o                         
 -12   6   4        296.85        301.06        47.09 o                         
 -11   6   4         13.70         20.49        35.74 o                         
 -10   6   4         14.96         14.05        32.82 o                         
  -9   6   4         56.78         33.22        32.53 o                         
  -8   6   4         32.64         24.03        29.84 o                         
  -7   6   4         68.95         32.89        34.49 o                         
  -6   6   4        120.18         78.55        27.29 o                         
  -5   6   4        267.92        317.12        36.36 o                         
  -4   6   4        397.17        473.60        42.29 o                         
  -3   6   4         44.75         14.34        22.04 o                         
  -2   6   4       1546.55       1617.19        85.07 o                         
  -1   6   4        535.06        542.19        47.82 o                         
   0   6   4        120.05        102.92        25.39 o                         
   1   6   4         77.67         76.29        23.77 o                         
   2   6   4         36.28         38.56        23.61 o                         
   3   6   4         11.48        -20.84        20.84 o                         
   4   6   4       2448.15       2849.83       110.86 o                         
   5   6   4       1101.29       1118.89        69.12 o                         
   6   6   4         62.95        100.49        30.07 o                         
   7   6   4         33.24         12.99        28.18 o                         
   8   6   4        419.96        277.36        65.79 o                         
   9   6   4         23.76         20.30        35.18 o                         
  10   6   4          2.71         19.52        35.95 o                         
  11   6   4         37.87        -15.68        38.47 o                         
  12   6   4        177.45        189.39        57.28 o                         
  13   6   4          0.01         45.19        44.20 o                         
 -12   7   4        158.24        267.23        58.71 o                         
 -11   7   4          1.03         57.58        48.32 o                         
 -10   7   4        424.06        433.67        64.66 o                         
  -9   7   4         90.10         81.08        46.04 o                         
  -8   7   4        829.56        959.21       101.19 o                         
  -7   7   4        100.18         78.02        40.72 o                         
  -6   7   4        276.15        135.56        44.87 o                         
  -5   7   4         78.98        137.90        42.27 o                         
  -4   7   4          0.76         49.72        45.81 o                         
  -3   7   4        137.41        131.72        57.40 o                         
  -2   7   4         46.77          9.25        36.25 o                         
  -1   7   4        279.48        267.85        44.34 o                         
   0   7   4        322.13        315.59        51.24 o                         
   1   7   4         79.67         76.03        44.34 o                         
   2   7   4        596.37        773.17        75.43 o                         
   3   7   4        134.18        103.13        39.36 o                         
   4   7   4         53.39         55.40        30.40 o                         
   5   7   4         45.22         32.59        34.07 o                         
   6   7   4        468.35        399.12        49.94 o                         
   7   7   4        840.79        857.04        77.76 o                         
   8   7   4        512.37        573.97        66.48 o                         
   9   7   4         27.29         51.07        41.57 o                         
  10   7   4        221.68        236.67        48.76 o                         
  11   7   4          4.42         64.36        45.43 o                         
  -9   8   4        213.25        146.69        75.04 o                         
  -8   8   4         23.68          6.15        54.69 o                         
  -7   8   4         93.05        114.91        89.29 o                         
  -6   8   4         39.45         74.36        49.82 o                         
  -5   8   4         30.22         24.58        49.76 o                         
  -4   8   4        204.25        231.82        54.89 o                         
  -3   8   4        158.84         93.19        76.59 o                         
  -2   8   4        626.88        754.27        92.95 o                         
  -1   8   4        268.46        207.16        54.02 o                         
   0   8   4        105.88        108.15        45.29 o                         
   1   8   4        449.69        451.62        58.67 o                         
   2   8   4        134.76        149.37        44.72 o                         
   3   8   4          0.55        -22.13        35.99 o                         
   4   8   4         10.22        -14.25        37.50 o                         
   5   8   4          0.39        -42.82        42.82 o                         
   6   8   4         57.99        154.68        48.90 o                         
   7   8   4         22.64          3.22        69.22 o                         
   8   8   4         19.97         30.46        51.18 o                         
  -3   9   4        580.79        778.28       106.33 o                         
  -2   9   4          1.27         68.96        68.30 o                         
  -1   9   4         16.35         32.72        53.92 o                         
   0   9   4        206.07        263.93        57.71 o                         
   1   9   4         56.54         66.50        58.19 o                         
   2   9   4         29.08        -14.87        68.92 o                         
 -19   0   5        351.84        349.36       164.74 o                         
 -17   0   5        311.79        109.58        76.48 o                         
 -15   0   5        600.90        519.07        92.75 o                         
 -13   0   5       1532.57       1625.84       132.18 o                         
 -11   0   5        436.18        391.84        47.67 o                         
  -9   0   5       2124.69       2009.78        78.55 o                         
  -7   0   5       1075.62        904.54        56.85 o                         
  -5   0   5       8225.26       8086.65       129.20 o                         
  -3   0   5       4416.70       4294.67        89.18 o                         
  -1   0   5       3657.70       3617.79        79.20 o                         
   1   0   5         15.31         22.40         9.19 o                         
   3   0   5      23640.35      24933.52       273.25 o                         
   5   0   5      16178.79      17379.82       210.31 o                         
   7   0   5          5.81         13.80        16.50 o                         
   9   0   5       1927.93       1852.15        91.05 o                         
  11   0   5         97.41         70.94        41.65 o                         
  13   0   5        111.96         51.55        39.00 o                         
  15   0   5          0.11        -60.48        60.48 o                         
  17   0   5        121.56        208.16        84.97 o                         
 -18   1   5         68.48         72.54        46.04 o                         
 -17   1   5         42.43         56.93        39.85 o                         
 -16   1   5        511.52        454.85        58.29 o                         
 -15   1   5         25.08          5.30        29.59 o                         
 -14   1   5        133.43        121.85        30.15 o                         
 -13   1   5         56.88         47.57        25.83 o                         
 -12   1   5         81.14         64.06        25.50 o                         
 -11   1   5        993.27        990.45        56.78 o                         
 -10   1   5        951.31       1039.92        56.99 o                         
  -9   1   5        280.29        266.96        23.71 o                         
  -8   1   5       2305.56       2382.92        67.18 o                         
  -7   1   5        856.49        855.95        40.16 o                         
  -6   1   5       1440.36       1471.11        51.19 o                         
  -5   1   5        563.01        514.51        30.69 o                         
  -4   1   5        638.01        538.25        28.92 o                         
  -3   1   5      26240.88      26896.60       144.34 o                         
  -2   1   5       4183.97       4274.66        57.84 o                         
  -1   1   5       3764.34       3839.65        54.92 o                         
   0   1   5       1246.06       1216.87        44.05 o                         
   1   1   5       5228.10       5431.06        57.62 o                         
   2   1   5      14226.58      15314.57       112.16 o                         
   3   1   5       3556.33       3449.61        51.79 o                         
   4   1   5        988.66        933.06        37.77 o                         
   5   1   5       6095.64       5934.93        83.79 o                         
   6   1   5       1872.71       1830.79        66.31 o                         
   7   1   5       1652.01       1596.98        67.28 o                         
   8   1   5         36.13         52.97        15.37 o                         
   9   1   5        870.57        955.67        61.61 o                         
  10   1   5       1408.79       1356.03        70.95 o                         
  11   1   5        230.95        218.42        32.60 o                         
  12   1   5          0.90        -13.54        24.65 o                         
  13   1   5        149.32         81.10        32.48 o                         
  14   1   5         47.15         45.32        40.89 o                         
  15   1   5       1205.71       1202.15        91.68 o                         
  16   1   5         13.38         30.86        39.19 o                         
  17   1   5         63.72        154.34        45.46 o                         
 -18   2   5        203.85        204.18        45.27 o                         
 -17   2   5          8.28          0.95        36.98 o                         
 -16   2   5         35.12         73.47        37.94 o                         
 -15   2   5        183.69        199.55        39.65 o                         
 -14   2   5       3619.59       3654.78       180.30 o                         
 -13   2   5         29.43         16.39        25.87 o                         
 -12   2   5        364.20        342.16        44.60 o                         
 -11   2   5          5.83         11.66        19.39 o                         
 -10   2   5        923.82        933.33        58.74 o                         
  -9   2   5        731.13        658.37        43.75 o                         
  -8   2   5       1933.46       2225.50        74.51 o                         
  -7   2   5       1634.11       1437.82        57.40 o                         
  -6   2   5       8083.37       8494.27       103.86 o                         
  -5   2   5       3655.41       3607.06        64.28 o                         
  -4   2   5       2717.61       2429.61        54.20 o                         
  -3   2   5         40.96         28.93        10.18 o                         
  -2   2   5      14944.54      15262.14       121.30 o                         
  -1   2   5         67.63         80.45        13.66 o                         
   0   2   5       5947.27       6136.10        83.29 o                         
   1   2   5        409.18        400.11        28.55 o                         
   2   2   5        170.63        181.76        18.22 o                         
   3   2   5        428.56        516.99        30.74 o                         
   4   2   5        185.78        151.00        17.23 o                         
   5   2   5       2478.15       2856.05        65.90 o                         
   6   2   5        311.12        249.49        27.69 o                         
   7   2   5         57.05         44.35        15.24 o                         
   8   2   5       2213.03       2098.42        63.74 o                         
   9   2   5        777.71        807.01        55.01 o                         
  10   2   5        269.83        222.70        41.45 o                         
  11   2   5        197.06         97.27        28.78 o                         
  12   2   5         43.51         69.42        29.83 o                         
  13   2   5        141.63        100.19        36.31 o                         
  14   2   5        224.53        174.92        46.31 o                         
  15   2   5         83.02         49.81        45.92 o                         
  16   2   5        147.56         92.94        44.78 o                         
  17   2   5         19.74         20.52        42.05 o                         
 -18   3   5          8.86        -48.16        69.77 o                         
 -17   3   5         51.11         38.13        46.33 o                         
 -16   3   5        139.33        134.29        41.12 o                         
 -15   3   5          0.15         -4.21        36.00 o                         
 -14   3   5        176.42        185.43        38.16 o                         
 -13   3   5        293.57        258.62        37.43 o                         
 -12   3   5         23.10         16.27        25.05 o                         
 -11   3   5        199.76        140.73        28.30 o                         
 -10   3   5       2203.08       2374.86        92.66 o                         
  -9   3   5        173.82        115.23        23.70 o                         
  -8   3   5       1995.21       1889.57        69.68 o                         
  -7   3   5       1397.82       1597.24        69.54 o                         
  -6   3   5       2504.05       2387.49        68.85 o                         
  -5   3   5        137.70        147.78        17.53 o                         
  -4   3   5       5143.26       5103.78        81.92 o                         
  -3   3   5       1763.62       1844.10        59.76 o                         
  -2   3   5       1531.49       1597.24        58.08 o                         
  -1   3   5        885.29        851.80        43.28 o                         
   0   3   5       1007.33       1037.96        50.37 o                         
   1   3   5        348.87        351.52        27.27 o                         
   2   3   5       2049.19       2063.00        71.48 o                         
   3   3   5        999.07       1114.47        74.99 o                         
   4   3   5       5845.82       5966.85        94.59 o                         
   5   3   5       1624.20       1671.54        66.14 o                         
   6   3   5        407.58        345.90        30.84 o                         
   7   3   5          4.79          8.04        15.61 o                         
   8   3   5        190.78        105.29        29.90 o                         
   9   3   5         64.97         60.55        25.70 o                         
  10   3   5       2272.94       2311.11       118.27 o                         
  11   3   5          7.53         24.39        28.93 o                         
  12   3   5       1161.53       1182.94        86.65 o                         
  13   3   5         66.25          6.39        34.71 o                         
  14   3   5        623.07        599.28        70.21 o                         
  15   3   5        229.46         82.00        54.35 o                         
  16   3   5          8.89         12.71        44.49 o                         
 -17   4   5         24.78          8.42        45.91 o                         
 -16   4   5          2.25        -44.07        44.07 o                         
 -15   4   5         13.27         48.63        40.87 o                         
 -14   4   5        375.98        391.33        52.80 o                         
 -13   4   5         15.71         37.82        29.89 o                         
 -12   4   5        313.81        330.13        40.80 o                         
 -11   4   5        236.62        237.32        35.61 o                         
 -10   4   5        245.35        274.64        33.99 o                         
  -9   4   5        456.22        519.68        47.38 o                         
  -8   4   5         57.96         84.71        22.71 o                         
  -7   4   5        676.19        602.50        42.96 o                         
  -6   4   5        357.68        287.14        27.64 o                         
  -5   4   5        186.18        117.88        18.97 o                         
  -4   4   5       1467.08       1371.58        65.40 o                         
  -3   4   5         78.53         83.58        16.76 o                         
  -2   4   5       1940.06       1873.65        71.22 o                         
  -1   4   5        163.20        145.65        19.44 o                         
   0   4   5        336.97        268.12        28.14 o                         
   1   4   5         11.59         -6.87        13.40 o                         
   2   4   5         18.28          3.24        14.90 o                         
   3   4   5        403.16        351.88        32.54 o                         
   4   4   5        219.74        242.52        26.63 o                         
   5   4   5         14.41          9.92        15.83 o                         
   6   4   5        575.16        512.20        38.35 o                         
   7   4   5        639.33        649.82        52.44 o                         
   8   4   5       2510.81       2750.26       144.93 o                         
   9   4   5        194.76        138.31        34.40 o                         
  10   4   5          6.23         14.66        28.11 o                         
  11   4   5         66.93         53.52        33.04 o                         
  12   4   5         91.43        100.57        36.44 o                         
  13   4   5        200.92        129.88        40.89 o                         
  14   4   5        405.16        428.82        58.69 o                         
  15   4   5        195.52        193.20        52.97 o                         
 -16   5   5        230.70        165.62       149.91 o                         
 -15   5   5         40.55        123.85        52.02 o                         
 -14   5   5        273.21        272.29        48.50 o                         
 -13   5   5        774.05        806.68        77.74 o                         
 -12   5   5          4.01         22.41        34.48 o                         
 -11   5   5        658.81        779.64        70.39 o                         
 -10   5   5        121.26        116.37        33.78 o                         
  -9   5   5        118.77        137.12        29.14 o                         
  -8   5   5         61.47         25.46        24.89 o                         
  -7   5   5         51.38         71.72        23.33 o                         
  -6   5   5         34.46         13.27        22.33 o                         
  -5   5   5        142.09        109.08        25.20 o                         
  -4   5   5         10.86          3.76        15.97 o                         
  -3   5   5       3663.31       3896.03        93.29 o                         
  -2   5   5         56.65         39.39        19.92 o                         
  -1   5   5         25.33         10.36        17.53 o                         
   0   5   5        612.80        691.53        48.57 o                         
   1   5   5         36.30        -13.82        17.69 o                         
   2   5   5       1227.87       1289.86        81.12 o                         
   3   5   5        158.77        146.80        24.14 o                         
   4   5   5        291.73        252.20        31.53 o                         
   5   5   5        361.92        335.27        35.89 o                         
   6   5   5       1487.35       1591.67        80.51 o                         
   7   5   5        270.31        275.00        38.70 o                         
   8   5   5        161.65        110.97        36.93 o                         
   9   5   5         22.07         -7.06        29.76 o                         
  10   5   5        314.29        322.86        53.84 o                         
  11   5   5          9.43         26.27        40.42 o                         
  12   5   5        268.74        291.47        54.20 o                         
  13   5   5          0.95         -8.09        38.51 o                         
  14   5   5         50.37         37.64        47.87 o                         
 -14   6   5          0.85         54.91        44.66 o                         
 -13   6   5          3.78         20.17        42.56 o                         
 -12   6   5          0.20         12.44        39.46 o                         
 -11   6   5         23.02        -32.83        49.37 o                         
 -10   6   5         35.39         93.99        40.13 o                         
  -9   6   5        351.48        308.39        52.76 o                         
  -8   6   5          9.23        -27.76        31.28 o                         
  -7   6   5        450.07        427.00        50.35 o                         
  -6   6   5        159.94        166.40        31.75 o                         
  -5   6   5        361.31        259.25        38.64 o                         
  -4   6   5          2.12        -17.02        22.51 o                         
  -3   6   5        119.61        137.55        29.56 o                         
  -2   6   5       1138.76       1227.01        81.07 o                         
  -1   6   5        243.84        228.68        35.55 o                         
   0   6   5        567.29        562.83        63.11 o                         
   1   6   5       1515.89       1671.39        93.12 o                         
   2   6   5         54.14         47.92        26.23 o                         
   3   6   5        489.18        503.88        50.09 o                         
   4   6   5        213.50        234.48        41.21 o                         
   5   6   5         23.30        -24.52        24.52 o                         
   6   6   5        791.58        789.83        77.44 o                         
   7   6   5        171.74        133.73        33.17 o                         
   8   6   5         49.11         36.45        31.91 o                         
   9   6   5        151.91        181.40        41.79 o                         
  10   6   5          6.80         82.55        40.90 o                         
  11   6   5        291.11        273.45        68.77 o                         
  12   6   5          0.07          9.55        42.61 o                         
  13   6   5        484.93        634.57        76.01 o                         
 -12   7   5         22.05        -34.52        55.85 o                         
 -11   7   5        581.13        651.84        76.63 o                         
 -10   7   5        108.69        136.14        43.99 o                         
  -9   7   5         25.96         73.66        44.15 o                         
  -8   7   5        117.01        107.69        43.30 o                         
  -7   7   5         34.47         30.10        35.76 o                         
  -6   7   5          3.31         -7.39        44.23 o                         
  -5   7   5         10.39         24.96        32.94 o                         
  -4   7   5        330.67        295.87        49.96 o                         
  -3   7   5        660.80        772.51        71.72 o                         
  -2   7   5          3.15         -0.67        30.74 o                         
  -1   7   5         70.18         85.53        32.85 o                         
   0   7   5          9.79        -28.92        29.61 o                         
   1   7   5        270.68        206.69        38.11 o                         
   2   7   5        672.04        629.34        59.49 o                         
   3   7   5          5.99         36.43        34.20 o                         
   4   7   5       1472.86       1514.37        97.09 o                         
   5   7   5       1496.24       1665.26       116.58 o                         
   6   7   5         90.46         91.93        36.42 o                         
   7   7   5        404.32        491.21        58.41 o                         
   8   7   5         27.22        -31.44        39.36 o                         
   9   7   5         25.25        -40.60        40.60 o                         
  10   7   5        149.06         62.96        44.40 o                         
  11   7   5          5.82       -134.99       134.99 o                         
  -9   8   5         67.20         41.77        58.76 o                         
  -8   8   5          2.85        -46.72        46.72 o                         
  -7   8   5        122.82        198.39        61.37 o                         
  -6   8   5        242.56        146.10        62.31 o                         
  -5   8   5          2.59         47.58        51.01 o                         
  -4   8   5        331.04        332.08        88.47 o                         
  -3   8   5         66.98         98.62        51.56 o                         
  -2   8   5        486.44        510.75        76.35 o                         
  -1   8   5          3.22         -3.20        44.76 o                         
   0   8   5        195.59        197.17        45.01 o                         
   1   8   5        249.96        305.18        52.62 o                         
   2   8   5          4.49        -11.25        38.18 o                         
   3   8   5         86.04         78.35        46.80 o                         
   4   8   5         23.54         20.06        41.54 o                         
   5   8   5         30.57        -57.25        57.26 o                         
   6   8   5        249.99        211.47        54.61 o                         
   7   8   5        192.82        196.39        54.42 o                         
  -2   9   5         46.95         77.73        62.15 o                         
  -1   9   5         21.86        100.97        53.13 o                         
   0   9   5        177.93        206.17        68.74 o                         
   1   9   5         57.59        225.21        90.08 o                         
 -18   0   6        307.59        308.31        70.36 o                         
 -16   0   6         26.33         21.51        51.71 o                         
 -14   0   6         31.12         64.90        42.12 o                         
 -12   0   6         49.74         50.87        46.12 o                         
 -10   0   6       4834.40       5303.07       126.49 o                         
  -8   0   6       1131.75        911.70        63.04 o                         
  -6   0   6       5194.95       5537.73       109.04 o                         
  -4   0   6          6.67         -2.09        14.22 o                         
  -2   0   6       3765.07       3779.10        93.15 o                         
   0   0   6         83.66         57.73        16.00 o                         
   2   0   6        751.20        697.18        48.71 o                         
   4   0   6       1562.86       1801.42        87.32 o                         
   6   0   6       5357.41       5483.35       128.03 o                         
   8   0   6       7815.94       8210.45       162.79 o                         
  10   0   6        144.29        174.91        40.24 o                         
  12   0   6        459.43        499.29        62.75 o                         
  14   0   6        863.35        936.55        92.21 o                         
  16   0   6       1649.70       1970.00       238.21 o                         
 -18   1   6         18.92         60.66        44.55 o                         
 -17   1   6          3.45         82.60        43.43 o                         
 -16   1   6        408.93        450.30        45.64 o                         
 -15   1   6         62.83         31.81        31.14 o                         
 -14   1   6        229.83        296.59        38.90 o                         
 -13   1   6       1301.03       1501.20        85.39 o                         
 -12   1   6         11.30        -20.32        20.32 o                         
 -11   1   6        261.66        216.31        28.75 o                         
 -10   1   6        753.29        807.72        51.37 o                         
  -9   1   6       1009.44       1071.18        54.37 o                         
  -8   1   6        388.77        572.02        34.99 o                         
  -7   1   6        307.36        332.73        26.15 o                         
  -6   1   6       1418.26       1404.50        58.73 o                         
  -5   1   6       2508.70       2621.73        55.95 o                         
  -4   1   6       4612.33       4568.28        71.25 o                         
  -3   1   6          3.67         -1.57         8.01 o                         
  -2   1   6        380.34        384.14        25.88 o                         
  -1   1   6         20.78          2.78         7.80 o                         
   0   1   6          1.46         -7.20         7.75 o                         
   1   1   6       2775.00       2879.61        45.61 o                         
   2   1   6        603.07        522.11        28.40 o                         
   3   1   6        412.74        381.22        25.36 o                         
   4   1   6       2081.23       1857.88        51.25 o                         
   5   1   6          9.53         14.89        10.09 o                         
   6   1   6        662.23        590.72        36.83 o                         
   7   1   6       1205.16       1249.45        56.06 o                         
   8   1   6          6.65          2.65        14.37 o                         
   9   1   6        957.82        966.56        58.45 o                         
  10   1   6        221.83        206.02        31.56 o                         
  11   1   6         54.83         52.69        26.03 o                         
  12   1   6         14.01         42.09        27.19 o                         
  13   1   6        100.90         57.22        35.64 o                         
  14   1   6        935.11       1032.02        85.16 o                         
  15   1   6         34.92         25.84        39.36 o                         
  16   1   6          0.42        -29.16        40.15 o                         
  17   1   6         40.51        102.08        44.54 o                         
 -18   2   6         15.85        -41.45        41.45 o                         
 -17   2   6         74.34         25.52        41.13 o                         
 -16   2   6         32.20         11.70        36.38 o                         
 -15   2   6        701.19        730.55        69.16 o                         
 -14   2   6         13.77        -18.51        31.69 o                         
 -13   2   6       2388.18       2562.32       117.80 o                         
 -12   2   6        180.38        139.57        27.45 o                         
 -11   2   6        295.85        227.10        41.27 o                         
 -10   2   6        117.67        122.32        22.92 o                         
  -9   2   6       1925.69       2050.42        63.92 o                         
  -8   2   6       3242.34       3374.45        76.99 o                         
  -7   2   6          8.83        -10.38        12.46 o                         
  -6   2   6        338.25        367.32        27.81 o                         
  -5   2   6        167.61        120.45        17.19 o                         
  -4   2   6         11.67         -6.10         9.70 o                         
  -3   2   6       1073.76        889.68        39.22 o                         
  -2   2   6       1947.77       1883.50        57.94 o                         
  -1   2   6         12.75          5.67        10.29 o                         
   0   2   6       1238.77       1136.74        45.63 o                         
   1   2   6        883.63        870.04        36.94 o                         
   2   2   6        730.25        908.54        41.83 o                         
   3   2   6       5536.27       5350.96        91.06 o                         
   4   2   6        598.11        672.60        46.46 o                         
   5   2   6        293.93        230.20        22.04 o                         
   6   2   6          5.33        -15.20        15.20 o                         
   7   2   6         10.97          1.67        17.10 o                         
   8   2   6        583.31        561.00        37.35 o                         
   9   2   6        445.32        382.66        41.67 o                         
  10   2   6        104.06         90.12        26.43 o                         
  11   2   6        692.37        597.12        57.40 o                         
  12   2   6        119.39         54.23        33.11 o                         
  13   2   6         72.29         83.03        40.41 o                         
  14   2   6          0.31          6.64        38.87 o                         
  15   2   6        408.38        295.39        65.39 o                         
  16   2   6        183.06         94.60        48.96 o                         
 -17   3   6        201.68        209.71        50.86 o                         
 -16   3   6          2.00         38.83        41.89 o                         
 -15   3   6         96.91         74.05        36.42 o                         
 -14   3   6         13.50        -14.08        33.00 o                         
 -13   3   6         65.72         31.31        27.38 o                         
 -12   3   6        457.52        442.57        45.58 o                         
 -11   3   6       1485.68       1618.37        86.20 o                         
 -10   3   6        374.54        280.18        33.93 o                         
  -9   3   6       1368.82       1469.15        73.45 o                         
  -8   3   6       1066.93       1197.40        57.97 o                         
  -7   3   6        117.03         80.54        17.47 o                         
  -6   3   6        981.54       1086.54        51.28 o                         
  -5   3   6         40.21         19.48        13.19 o                         
  -4   3   6        242.51        253.24        24.40 o                         
  -3   3   6       5375.25       5025.19        80.43 o                         
  -2   3   6        287.55        282.27        23.68 o                         
  -1   3   6       6585.51       6556.42        94.57 o                         
   0   3   6          0.63        -11.26        11.26 o                         
   1   3   6       1368.82       1393.00        57.84 o                         
   2   3   6       2458.26       2659.88        72.64 o                         
   3   3   6       2646.97       2818.61        83.80 o                         
   4   3   6        888.51        991.55        49.47 o                         
   5   3   6        732.92        729.38        43.33 o                         
   6   3   6        229.60        182.67        22.04 o                         
   7   3   6       2061.74       2019.81        88.30 o                         
   8   3   6          0.61         11.34        20.30 o                         
   9   3   6        259.47        205.19        30.92 o                         
  10   3   6         47.61         44.84        27.23 o                         
  11   3   6        739.80        753.04        60.83 o                         
  12   3   6          0.11        -30.83        30.83 o                         
  13   3   6         63.47         48.95        36.93 o                         
  14   3   6        190.06        244.94        64.85 o                         
  15   3   6        304.51        392.73        60.06 o                         
  16   3   6        188.42        191.58        51.29 o                         
 -17   4   6         30.40         61.74        53.27 o                         
 -16   4   6         58.36         58.26        47.00 o                         
 -15   4   6        185.04        126.09        46.47 o                         
 -14   4   6         48.05         -3.46        31.97 o                         
 -13   4   6        929.31       1043.03        83.65 o                         
 -12   4   6          2.71         50.14        27.84 o                         
 -11   4   6        567.72        540.91        50.47 o                         
 -10   4   6        510.77        607.07        50.49 o                         
  -9   4   6         16.64         25.32        23.49 o                         
  -8   4   6        832.93        730.56        49.83 o                         
  -7   4   6        264.65        230.40        33.57 o                         
  -6   4   6        531.71        545.83        40.45 o                         
  -5   4   6       2033.68       2278.06        80.65 o                         
  -4   4   6        703.76        707.54        44.41 o                         
  -3   4   6        771.71        734.86        46.48 o                         
  -2   4   6       1431.16       1431.67        72.66 o                         
  -1   4   6        535.56        602.04        39.55 o                         
   0   4   6        422.97        400.37        33.66 o                         
   1   4   6       1343.41       1429.24        65.48 o                         
   2   4   6        554.39        430.42        37.84 o                         
   3   4   6       2956.64       3152.59        97.14 o                         
   4   4   6        414.07        424.48        40.25 o                         
   5   4   6       2278.01       2599.45        99.65 o                         
   6   4   6         62.54         48.67        25.70 o                         
   7   4   6        521.94        399.77        45.84 o                         
   8   4   6        151.08        138.23        32.54 o                         
   9   4   6        259.95        123.21        37.80 o                         
  10   4   6         96.36         67.06        34.22 o                         
  11   4   6        484.95        396.52        59.88 o                         
  12   4   6         67.10         69.68        39.60 o                         
  13   4   6        606.35        681.64        80.49 o                         
  14   4   6         13.11         -3.01        48.33 o                         
  15   4   6         17.19         12.72        44.73 o                         
 -15   5   6          3.88         95.62        53.71 o                         
 -14   5   6        395.10        387.38        62.80 o                         
 -13   5   6        248.04        235.89        43.77 o                         
 -12   5   6         97.83         77.61        34.84 o                         
 -11   5   6        139.89        134.73        45.01 o                         
 -10   5   6         18.13         11.24        27.17 o                         
  -9   5   6         78.96         38.87        28.55 o                         
  -8   5   6         35.97         62.18        25.97 o                         
  -7   5   6         29.49         24.20        21.76 o                         
  -6   5   6         56.35         41.89        26.01 o                         
  -5   5   6         19.32         19.92        19.09 o                         
  -4   5   6        251.57        224.79        25.42 o                         
  -3   5   6        370.97        395.82        34.62 o                         
  -2   5   6        183.03        181.41        23.12 o                         
  -1   5   6        168.13        156.37        23.79 o                         
   0   5   6        317.70        254.01        29.17 o                         
   1   5   6       1516.95       1603.30        89.95 o                         
   2   5   6        352.27        363.73        41.32 o                         
   3   5   6         70.03         68.39        20.26 o                         
   4   5   6          4.59         -9.95        18.96 o                         
   5   5   6        482.16        444.00        38.43 o                         
   6   5   6        259.57        252.88        38.61 o                         
   7   5   6        237.12        192.90        34.77 o                         
   8   5   6         78.79         26.79        28.43 o                         
   9   5   6         76.01         81.49        32.96 o                         
  10   5   6         54.71          7.46        41.28 o                         
  11   5   6         25.81         53.80        37.83 o                         
  12   5   6         33.33         99.70        42.19 o                         
  13   5   6         19.68         21.15        43.52 o                         
  14   5   6         90.67        168.07        52.21 o                         
 -14   6   6        169.20        137.21        46.05 o                         
 -13   6   6         16.02         83.10        48.12 o                         
 -12   6   6        764.22        910.23        84.71 o                         
 -11   6   6         11.90         -1.95        39.80 o                         
 -10   6   6        444.43        503.16        64.50 o                         
  -9   6   6          9.12        -32.95        32.95 o                         
  -8   6   6        453.25        257.71        55.30 o                         
  -7   6   6        229.67        172.38        36.21 o                         
  -6   6   6         10.67         23.54        26.89 o                         
  -5   6   6          2.59        -21.28        23.66 o                         
  -4   6   6        284.18        302.84        36.16 o                         
  -3   6   6          3.38         14.91        31.80 o                         
  -2   6   6        675.42        705.85        61.53 o                         
  -1   6   6        328.05        364.72        42.96 o                         
   0   6   6        536.85        692.42        61.19 o                         
   1   6   6         16.37        -10.65        26.10 o                         
   2   6   6        223.88        158.03        42.78 o                         
   3   6   6         36.47         37.94        26.26 o                         
   4   6   6         26.33          2.08        25.63 o                         
   5   6   6        387.47        298.56        38.10 o                         
   6   6   6        633.83        691.77        64.16 o                         
   7   6   6        278.55        194.84        41.50 o                         
   8   6   6        683.31        813.36        74.65 o                         
   9   6   6        122.51         66.03        40.13 o                         
  10   6   6         47.42         46.22        39.92 o                         
  11   6   6         63.93         37.17        44.15 o                         
  12   6   6         11.27          9.97        44.48 o                         
 -12   7   6          6.37         -3.95        44.70 o                         
 -11   7   6         26.34        -39.12        42.35 o                         
 -10   7   6          0.24         60.10        41.41 o                         
  -9   7   6         13.93         -1.32        40.05 o                         
  -8   7   6        643.49        663.22        69.11 o                         
  -7   7   6          1.45         59.56        36.93 o                         
  -6   7   6        572.42        682.78        70.28 o                         
  -5   7   6        114.46         84.12        36.93 o                         
  -4   7   6        137.54        126.38        47.11 o                         
  -3   7   6        289.51        275.34        43.54 o                         
  -2   7   6        759.88        763.66        71.71 o                         
  -1   7   6          5.63         15.56        32.57 o                         
   0   7   6        144.42        154.40        36.21 o                         
   1   7   6        895.76        960.33        74.48 o                         
   2   7   6         11.72         18.56        30.31 o                         
   3   7   6        307.19        361.69        45.99 o                         
   4   7   6        364.68        437.77        50.99 o                         
   5   7   6        458.06        481.60        63.86 o                         
   6   7   6        423.47        400.02        51.61 o                         
   7   7   6        941.32        976.56        89.55 o                         
   8   7   6        144.93        100.41        42.19 o                         
   9   7   6        363.22        374.75        56.78 o                         
  10   7   6        154.95         56.11        50.26 o                         
  -9   8   6         24.16        112.12       128.41 o                         
  -8   8   6        201.41        234.39        75.51 o                         
  -7   8   6         75.24        206.92        67.03 o                         
  -6   8   6         33.56         89.60        59.55 o                         
  -5   8   6        552.93        601.38        96.75 o                         
  -4   8   6        130.55         91.92        48.42 o                         
  -3   8   6         25.40        -23.52        50.61 o                         
  -2   8   6        259.53        306.36        59.56 o                         
  -1   8   6         47.92        113.96        42.83 o                         
   0   8   6        416.79        553.44        74.20 o                         
   1   8   6          1.65        -10.89        39.24 o                         
   2   8   6        480.08        488.16        61.14 o                         
   3   8   6        662.15        934.72        92.95 o                         
   4   8   6         34.94        -36.27        45.08 o                         
   5   8   6        433.51        388.93        81.38 o                         
   6   8   6        186.25        205.57        52.88 o                         
   7   8   6        525.96        519.76        68.27 o                         
 -17   0   7         26.57         28.52        58.21 o                         
 -15   0   7        734.14        725.78        98.01 o                         
 -13   0   7         11.79         28.30        38.02 o                         
 -11   0   7        293.05        199.36        37.99 o                         
  -9   0   7        148.58        117.49        24.81 o                         
  -7   0   7         53.61        145.56        24.28 o                         
  -5   0   7       2738.51       2358.23        87.59 o                         
  -3   0   7       2451.44       2269.55        82.09 o                         
  -1   0   7         41.29         41.07        15.44 o                         
   1   0   7        819.23        806.25        53.22 o                         
   3   0   7       1838.45       1618.46        92.08 o                         
   5   0   7       7231.24       7131.36       135.42 o                         
   7   0   7       5816.66       6260.67       139.84 o                         
   9   0   7         20.99         17.00        24.21 o                         
  11   0   7         14.31         18.15        30.21 o                         
  13   0   7       2705.39       2987.80       176.87 o                         
  15   0   7        459.70        652.22       116.40 o                         
  17   0   7          1.08         55.36        81.33 o                         
 -18   1   7          8.17        -37.36        48.27 o                         
 -17   1   7        223.16        302.67        60.63 o                         
 -16   1   7         82.26         96.78        36.28 o                         
 -15   1   7        113.56         53.84        40.13 o                         
 -14   1   7        278.64        297.98        41.59 o                         
 -13   1   7        317.11        372.19        39.38 o                         
 -12   1   7        147.62        197.09        28.03 o                         
 -11   1   7       1934.50       1929.77        78.65 o                         
 -10   1   7         53.40         50.68        17.65 o                         
  -9   1   7       1758.77       1954.67        73.42 o                         
  -8   1   7        210.80        158.53        24.34 o                         
  -7   1   7        782.67        663.21        36.69 o                         
  -6   1   7       2848.95       3132.72        68.74 o                         
  -5   1   7       2118.03       2093.93        62.06 o                         
  -4   1   7       1227.13       1229.32        56.23 o                         
  -3   1   7       2157.12       2199.90        63.50 o                         
  -2   1   7       3126.14       3301.94        53.35 o                         
  -1   1   7       1504.87       1522.54        49.29 o                         
   0   1   7         55.75         22.61         8.59 o                         
   1   1   7       2925.17       2756.97        47.71 o                         
   2   1   7         40.20         30.21         8.66 o                         
   3   1   7         17.33         -1.13         9.58 o                         
   4   1   7         66.19         16.18        11.60 o                         
   5   1   7         39.84         30.03        11.96 o                         
   6   1   7       2578.89       2692.35        68.89 o                         
   7   1   7        783.60        771.25        46.41 o                         
   8   1   7       1774.49       1732.20        74.49 o                         
   9   1   7       1710.54       1769.13        83.19 o                         
  10   1   7        142.71        148.69        26.33 o                         
  11   1   7        508.58        537.95        58.40 o                         
  12   1   7          2.77        -26.52        26.52 o                         
  13   1   7         33.67         57.27        36.55 o                         
  14   1   7        242.50        214.80        42.02 o                         
  15   1   7        176.54         68.06        39.03 o                         
  16   1   7         28.15        -38.31        38.31 o                         
 -18   2   7        148.31        222.38        55.73 o                         
 -17   2   7          6.23        -14.88        42.23 o                         
 -16   2   7        286.78        261.12        47.74 o                         
 -15   2   7          8.72          8.62        34.62 o                         
 -14   2   7         21.19         27.73        31.70 o                         
 -13   2   7          1.37         25.53        25.21 o                         
 -12   2   7        256.74        257.38        31.64 o                         
 -11   2   7         53.55         42.27        21.85 o                         
 -10   2   7       4123.29       4566.19       100.96 o                         
  -9   2   7        892.16        819.33        44.19 o                         
  -8   2   7         81.54         70.85        16.92 o                         
  -7   2   7        189.90        142.10        19.64 o                         
  -6   2   7       1531.03       1587.46        60.23 o                         
  -5   2   7       1892.26       1795.95        55.68 o                         
  -4   2   7          7.92          5.80        10.82 o                         
  -3   2   7        540.05        395.62        24.98 o                         
  -2   2   7       3240.71       3128.11        64.60 o                         
  -1   2   7       1531.74       1602.00        64.22 o                         
   0   2   7       2745.99       2590.14        64.84 o                         
   1   2   7        972.00       1054.53        41.50 o                         
   2   2   7       9927.74      10969.49       117.41 o                         
   3   2   7          5.62         16.57        11.65 o                         
   4   2   7         10.44         10.83        11.63 o                         
   5   2   7        430.83        430.71        31.82 o                         
   6   2   7        643.38        590.47        40.15 o                         
   7   2   7          1.61         22.89        15.28 o                         
   8   2   7       3974.73       4193.34        97.98 o                         
   9   2   7          5.36         18.90        21.99 o                         
  10   2   7        255.25        231.90        40.26 o                         
  11   2   7          0.80         11.75        28.30 o                         
  12   2   7       1977.09       2140.03       163.51 o                         
  13   2   7        756.33        710.74        76.50 o                         
  14   2   7        494.65        432.95        60.34 o                         
  15   2   7        217.78        188.02        48.66 o                         
  16   2   7         12.08         81.21        43.14 o                         
 -17   3   7         16.65         83.66        46.79 o                         
 -16   3   7         35.35         45.70        42.16 o                         
 -15   3   7          5.79         31.00        37.82 o                         
 -14   3   7        285.41        294.89        44.21 o                         
 -13   3   7          0.35         -5.91        26.65 o                         
 -12   3   7         66.86         22.53        26.03 o                         
 -11   3   7        469.27        491.33        45.94 o                         
 -10   3   7        247.70        183.79        28.50 o                         
  -9   3   7        203.68        186.35        27.05 o                         
  -8   3   7        548.77        566.34        40.40 o                         
  -7   3   7          5.50         30.25        15.42 o                         
  -6   3   7       6101.42       6358.21        98.60 o                         
  -5   3   7        226.20        189.08        20.77 o                         
  -4   3   7       7645.51       7619.80       106.40 o                         
  -3   3   7         53.22         73.18        14.71 o                         
  -2   3   7        451.94        401.25        28.72 o                         
  -1   3   7        949.74       1123.35        55.78 o                         
   0   3   7       1563.56       1525.65        54.74 o                         
   1   3   7        590.43        689.67        44.00 o                         
   2   3   7      11043.20      11912.08       135.90 o                         
   3   3   7       1554.57       1837.90        65.17 o                         
   4   3   7        699.08        731.19        40.61 o                         
   5   3   7        638.20        648.61        42.36 o                         
   6   3   7       2336.42       2285.41        89.10 o                         
   7   3   7        315.48        247.16        45.09 o                         
   8   3   7         30.42         20.78        21.82 o                         
   9   3   7        143.32        119.30        28.42 o                         
  10   3   7       1255.38       1212.63        83.00 o                         
  11   3   7        143.57        134.75        36.00 o                         
  12   3   7         11.57         -4.03        33.22 o                         
  13   3   7          0.39         46.70        34.96 o                         
  14   3   7        693.71        761.89        83.79 o                         
  15   3   7          7.82         41.79        40.91 o                         
  16   3   7        134.73        576.58       199.82 o                         
 -16   4   7        165.77        248.34        56.15 o                         
 -15   4   7          1.73        -39.73        39.73 o                         
 -14   4   7         30.63         16.69        30.45 o                         
 -13   4   7         66.36         67.98        32.21 o                         
 -12   4   7        465.84        364.96        40.89 o                         
 -11   4   7         26.88         23.20        25.52 o                         
 -10   4   7        336.84        359.53        41.28 o                         
  -9   4   7         71.94         19.33        21.64 o                         
  -8   4   7       1606.32       1861.63        79.58 o                         
  -7   4   7        262.00        282.74        34.17 o                         
  -6   4   7        400.04        371.72        33.32 o                         
  -5   4   7       1742.89       1911.60        77.93 o                         
  -4   4   7         20.12         62.24        16.97 o                         
  -3   4   7       1749.43       1743.34        68.61 o                         
  -2   4   7       1974.57       1932.79        71.06 o                         
  -1   4   7        242.14        242.84        24.53 o                         
   0   4   7       4548.87       4771.22        93.71 o                         
   1   4   7        715.80        722.25        46.50 o                         
   2   4   7       2063.95       2036.50        72.07 o                         
   3   4   7        175.17        181.07        26.16 o                         
   4   4   7        781.01        716.62        48.47 o                         
   5   4   7        127.64        140.91        24.12 o                         
   6   4   7        828.41        830.28        53.23 o                         
   7   4   7        162.44        104.08        28.02 o                         
   8   4   7       1757.03       1789.52       100.12 o                         
   9   4   7        114.49         83.39        31.91 o                         
  10   4   7        388.69        414.56        50.38 o                         
  11   4   7         98.60         44.26        38.23 o                         
  12   4   7        528.52        461.18        65.58 o                         
  13   4   7         76.57         21.79        45.00 o                         
  14   4   7         46.72        -44.70        44.70 o                         
  15   4   7         65.72        -15.90        49.80 o                         
 -15   5   7          1.80        -54.46        54.46 o                         
 -14   5   7        449.08        493.37        57.99 o                         
 -13   5   7        390.80        376.41        56.03 o                         
 -12   5   7        469.21        550.81        61.03 o                         
 -11   5   7        731.08        847.98        78.54 o                         
 -10   5   7        210.88        226.04        41.46 o                         
  -9   5   7        271.65        310.38        42.51 o                         
  -8   5   7        153.15        121.20        31.84 o                         
  -7   5   7        455.68        470.46        47.01 o                         
  -6   5   7         14.50        -22.10        22.10 o                         
  -5   5   7         35.63         38.64        22.36 o                         
  -4   5   7         77.46         67.38        21.15 o                         
  -3   5   7       1726.71       1859.68        85.93 o                         
  -2   5   7        440.25        385.24        40.13 o                         
  -1   5   7         54.15         46.90        20.54 o                         
   0   5   7         41.29         45.55        20.65 o                         
   1   5   7        737.99        682.38        58.36 o                         
   2   5   7        574.21        635.84        62.16 o                         
   3   5   7         64.20         36.77        23.14 o                         
   4   5   7       2020.44       2234.49       104.09 o                         
   5   5   7        394.92        349.85        40.97 o                         
   6   5   7        111.51         77.19        41.78 o                         
   7   5   7        236.65        269.00        47.41 o                         
   8   5   7         61.14          4.03        39.01 o                         
   9   5   7        508.45        459.06        77.31 o                         
  10   5   7         13.06         -6.80        34.68 o                         
  11   5   7        232.73        217.92        55.55 o                         
  12   5   7          8.25         -1.31        48.10 o                         
  13   5   7        235.32        246.61        54.90 o                         
 -14   6   7          4.62        -62.17        64.14 o                         
 -13   6   7        241.46        271.89        57.26 o                         
 -12   6   7         39.36         33.66        42.70 o                         
 -11   6   7        511.62        522.82        64.61 o                         
 -10   6   7        286.42        225.43        46.57 o                         
  -9   6   7        556.76        530.88        59.34 o                         
  -8   6   7          7.84          6.37        31.24 o                         
  -7   6   7         11.71         -3.64        28.83 o                         
  -6   6   7         43.99         26.33        28.01 o                         
  -5   6   7        167.05        178.25        30.42 o                         
  -4   6   7         77.16         66.45        28.91 o                         
  -3   6   7        669.33        789.42        68.56 o                         
  -2   6   7        155.35        106.37        29.50 o                         
  -1   6   7        107.74         38.12        26.84 o                         
   0   6   7         14.46        -12.85        25.69 o                         
   1   6   7         21.97         48.38        28.21 o                         
   2   6   7        129.12        107.78        28.69 o                         
   3   6   7         36.01         49.92        28.29 o                         
   4   6   7        142.33         59.91        28.20 o                         
   5   6   7        573.87        610.12        53.78 o                         
   6   6   7          8.66         55.08        34.07 o                         
   7   6   7       1007.94       1066.42        89.20 o                         
   8   6   7        146.03        111.32        37.19 o                         
   9   6   7         79.14          6.77        36.92 o                         
  10   6   7         80.60          9.71        43.90 o                         
  11   6   7          0.47         25.12        44.58 o                         
  12   6   7         74.91         39.17        50.21 o                         
 -11   7   7        145.41        183.28        48.96 o                         
 -10   7   7         40.24        -10.18        39.57 o                         
  -9   7   7        271.41        318.69        85.18 o                         
  -8   7   7         74.94         99.47        43.76 o                         
  -7   7   7        491.09        511.77        90.20 o                         
  -6   7   7        189.63        163.26        47.07 o                         
  -5   7   7         43.13         -1.08        35.30 o                         
  -4   7   7         12.66        -14.99        34.44 o                         
  -3   7   7        370.42        358.88        54.81 o                         
  -2   7   7         55.38         54.77        37.68 o                         
  -1   7   7          9.64        -32.93        32.93 o                         
   0   7   7         43.09         40.88        38.37 o                         
   1   7   7        304.88        388.82        47.85 o                         
   2   7   7        252.09        225.40        38.94 o                         
   3   7   7          3.42         65.05        32.58 o                         
   4   7   7        947.84        990.37        75.23 o                         
   5   7   7         28.69         75.94        40.61 o                         
   6   7   7        686.03        647.52        74.38 o                         
   7   7   7        390.16        424.29        59.82 o                         
   8   7   7        794.07        838.70        78.65 o                         
   9   7   7        477.07        511.53        63.01 o                         
  10   7   7          0.24        -51.71        51.71 o                         
  -8   8   7        206.71        309.15        96.40 o                         
  -7   8   7         25.77         69.57        56.56 o                         
  -6   8   7         35.40        -13.16        53.27 o                         
  -5   8   7         86.95         39.51        52.51 o                         
  -4   8   7          3.44         -0.41        47.15 o                         
  -3   8   7        429.12        319.92        65.82 o                         
  -2   8   7        474.81        486.90        67.82 o                         
  -1   8   7        120.04         44.03        41.13 o                         
   0   8   7        175.58        109.72        44.30 o                         
   1   8   7          9.05          6.88        50.13 o                         
   2   8   7         95.07         56.24        41.11 o                         
   3   8   7         31.92        -10.65        42.63 o                         
   4   8   7        196.46        202.62        53.34 o                         
   5   8   7        118.32         34.17        48.05 o                         
   6   8   7         88.85        107.89        51.81 o                         
 -18   0   8        149.21         36.33       103.47 o                         
 -16   0   8       1403.67       1557.67       155.47 o                         
 -14   0   8        582.64        553.91        70.76 o                         
 -12   0   8        948.45        897.77        88.77 o                         
 -10   0   8        513.75        564.72        52.34 o                         
  -8   0   8       1513.08       1554.59        77.71 o                         
  -6   0   8       2047.10       1791.66        91.16 o                         
  -4   0   8        544.14        492.05        46.44 o                         
  -2   0   8       1071.95       1054.90        70.27 o                         
   0   0   8       5410.47       5508.51        94.49 o                         
   2   0   8       5026.24       5000.69       111.65 o                         
   4   0   8         11.03         -4.67        17.15 o                         
   6   0   8       3170.18       3179.80       106.35 o                         
   8   0   8        704.59        659.86        56.66 o                         
  10   0   8        287.43        342.21        50.82 o                         
  12   0   8         33.83         88.13        40.90 o                         
  14   0   8         80.82         57.51        53.43 o                         
  16   0   8        602.40        706.66       130.55 o                         
 -18   1   8        217.24        207.94        55.74 o                         
 -17   1   8        445.67        486.02        59.17 o                         
 -16   1   8          1.84         55.85        40.25 o                         
 -15   1   8          3.56         58.51        43.46 o                         
 -14   1   8        531.63        588.47        50.19 o                         
 -13   1   8        641.57        592.33        48.39 o                         
 -12   1   8       1026.35       1184.19        71.45 o                         
 -11   1   8        166.20        173.15        23.62 o                         
 -10   1   8       1689.67       1866.05        73.66 o                         
  -9   1   8        218.64        223.98        24.15 o                         
  -8   1   8        364.04        302.04        26.04 o                         
  -7   1   8        715.70        716.63        38.79 o                         
  -6   1   8       1018.00        971.33        53.85 o                         
  -5   1   8       2750.18       2863.92        75.63 o                         
  -4   1   8         31.58         19.54        12.69 o                         
  -3   1   8       3131.14       3324.69        67.34 o                         
  -2   1   8       2495.47       2395.55        57.54 o                         
  -1   1   8          6.76         -3.29        10.75 o                         
   0   1   8       3512.75       3467.84        55.98 o                         
   1   1   8       1180.47       1471.85        44.79 o                         
   2   1   8        264.83        254.10        19.24 o                         
   3   1   8       2114.52       2188.32        62.45 o                         
   4   1   8       1444.10       1533.16        62.28 o                         
   5   1   8        678.92        703.09        39.84 o                         
   6   1   8       1297.30       1245.23        54.72 o                         
   7   1   8          3.84         11.91        15.02 o                         
   8   1   8        109.63        122.17        19.63 o                         
   9   1   8         54.13         41.60        19.69 o                         
  10   1   8        122.84         83.54        26.12 o                         
  11   1   8       1678.96       1864.51       106.49 o                         
  12   1   8        504.91        487.68        56.14 o                         
  13   1   8         62.27         84.39        44.56 o                         
  14   1   8        881.65        853.43        74.08 o                         
  15   1   8          4.23         37.97        39.59 o                         
  16   1   8        337.21        200.99        66.72 o                         
 -18   2   8          3.80         16.64        63.99 o                         
 -17   2   8         12.30         12.96        49.50 o                         
 -16   2   8          0.98         10.60        44.20 o                         
 -15   2   8        108.64        108.14        40.59 o                         
 -14   2   8         89.65         59.09        32.98 o                         
 -13   2   8        861.67        909.31        63.25 o                         
 -12   2   8        371.42        353.27        40.40 o                         
 -11   2   8        229.39        207.61        28.88 o                         
 -10   2   8        923.31       1012.49        58.52 o                         
  -9   2   8         93.88         56.17        17.94 o                         
  -8   2   8         17.08         -5.59        14.64 o                         
  -7   2   8        107.89        138.96        19.00 o                         
  -6   2   8        598.91        551.90        35.22 o                         
  -5   2   8       4073.95       4216.30        79.44 o                         
  -4   2   8          0.37        -10.67        10.67 o                         
  -3   2   8       2717.41       2473.07        65.54 o                         
  -2   2   8         49.12         61.02        13.99 o                         
  -1   2   8       1014.71        878.94        49.70 o                         
   0   2   8         23.14          6.11        12.20 o                         
   1   2   8       1016.69        991.03        39.44 o                         
   2   2   8         16.34         36.52        11.76 o                         
   3   2   8         53.05         35.44        12.72 o                         
   4   2   8        963.17       1080.21        48.22 o                         
   5   2   8       1815.51       1933.69        71.47 o                         
   6   2   8        190.57        202.50        22.67 o                         
   7   2   8        579.60        625.59        45.06 o                         
   8   2   8          4.70         17.38        18.49 o                         
   9   2   8         27.44         11.91        26.00 o                         
  10   2   8         10.70        -19.36        23.96 o                         
  11   2   8        488.87        415.33        71.66 o                         
  12   2   8         10.46        -35.73        35.73 o                         
  13   2   8        158.82        186.17        43.50 o                         
  14   2   8         72.16         45.27        55.92 o                         
  15   2   8        408.32        377.76        57.06 o                         
  16   2   8         50.40        -17.95        46.66 o                         
 -17   3   8        293.57        293.81        62.37 o                         
 -16   3   8          1.06         65.73        45.57 o                         
 -15   3   8        265.26        348.45        53.49 o                         
 -14   3   8         58.88          6.27        36.44 o                         
 -13   3   8        481.53        458.46        47.50 o                         
 -12   3   8        100.53         70.81        27.45 o                         
 -11   3   8        784.80        729.58        52.13 o                         
 -10   3   8         51.57         36.40        23.42 o                         
  -9   3   8        288.19        338.31        33.94 o                         
  -8   3   8        277.87        250.17        26.86 o                         
  -7   3   8       2241.24       2223.97        75.69 o                         
  -6   3   8        132.95        144.12        19.27 o                         
  -5   3   8       6344.52       6855.31        99.58 o                         
  -4   3   8        102.23         86.70        22.52 o                         
  -3   3   8          5.77          6.77        13.17 o                         
  -2   3   8         91.63        103.22        18.47 o                         
  -1   3   8       1554.52       1344.83        63.82 o                         
   0   3   8        505.13        547.00        43.88 o                         
   1   3   8       1892.30       1895.16        64.72 o                         
   2   3   8         88.36         28.50        13.47 o                         
   3   3   8       3179.43       3193.54        81.34 o                         
   4   3   8         10.64         14.16        13.42 o                         
   5   3   8        285.26        230.15        25.30 o                         
   6   3   8        348.45        303.89        30.12 o                         
   7   3   8         80.39         39.02        20.68 o                         
   8   3   8         27.82         23.56        24.31 o                         
   9   3   8       1110.91       1176.44        81.91 o                         
  10   3   8        837.87        757.20        63.83 o                         
  11   3   8        583.08        578.19        63.11 o                         
  12   3   8          9.50         31.05        33.87 o                         
  13   3   8        413.63        335.48        52.09 o                         
  14   3   8         66.93         66.20        40.04 o                         
  15   3   8         28.57        120.89        44.87 o                         
 -16   4   8         12.42        -24.15        58.11 o                         
 -15   4   8         28.23         42.49        46.37 o                         
 -14   4   8          2.51          2.42        37.52 o                         
 -13   4   8        366.85        407.21        48.54 o                         
 -12   4   8          8.45        -10.88        27.67 o                         
 -11   4   8        289.21        318.57        59.85 o                         
 -10   4   8          2.55        -28.41        28.41 o                         
  -9   4   8        356.35        329.74        49.80 o                         
  -8   4   8        196.38        191.18        28.69 o                         
  -7   4   8          6.80        -18.83        19.39 o                         
  -6   4   8       1777.42       1951.01        89.26 o                         
  -5   4   8       1181.15       1227.37        67.19 o                         
  -4   4   8         33.45         33.79        16.35 o                         
  -3   4   8       2981.01       3069.63        98.94 o                         
  -2   4   8         28.58         18.05        16.69 o                         
  -1   4   8        100.26         61.59        18.43 o                         
   0   4   8        193.97        159.06        26.77 o                         
   1   4   8         39.04         32.45        18.67 o                         
   2   4   8        760.26        776.05        55.15 o                         
   3   4   8        482.35        547.95        50.02 o                         
   4   4   8          4.54        -15.22        19.17 o                         
   5   4   8       1464.62       1658.02        83.52 o                         
   6   4   8         15.70        -18.46        18.46 o                         
   7   4   8        909.24        981.82        72.18 o                         
   8   4   8         23.03         -2.59        26.11 o                         
   9   4   8        107.99         64.33        30.97 o                         
  10   4   8          2.46         -0.84        33.34 o                         
  11   4   8         46.15         -9.27        34.59 o                         
  12   4   8          9.20        -22.53        38.63 o                         
  13   4   8         18.38        -40.93        40.93 o                         
  14   4   8         67.49         35.37        44.52 o                         
 -15   5   8        129.38         72.62        55.46 o                         
 -14   5   8        526.43        402.77       120.61 o                         
 -13   5   8         29.14         -2.37        41.27 o                         
 -12   5   8        327.92        299.52        47.16 o                         
 -11   5   8         22.60         29.85        34.84 o                         
 -10   5   8          0.63         -3.96        36.63 o                         
  -9   5   8          5.59         26.14        37.48 o                         
  -8   5   8         33.01        -25.27        25.27 o                         
  -7   5   8         79.64        102.81        35.48 o                         
  -6   5   8        182.34        178.79        30.23 o                         
  -5   5   8          9.93         -0.74        20.48 o                         
  -4   5   8        627.66        673.67        47.15 o                         
  -3   5   8         87.62         53.79        21.10 o                         
  -2   5   8        795.98        852.03        61.79 o                         
  -1   5   8        934.09       1026.87        68.11 o                         
   0   5   8        260.63        223.01        34.87 o                         
   1   5   8        867.29        937.74        71.14 o                         
   2   5   8          9.19        -18.32        36.98 o                         
   3   5   8        893.92        955.55        69.69 o                         
   4   5   8          7.15          0.09        21.61 o                         
   5   5   8         43.16         69.41        25.98 o                         
   6   5   8        956.95       1143.55        79.50 o                         
   7   5   8        886.06        856.89        96.62 o                         
   8   5   8          1.19         23.29        31.34 o                         
   9   5   8        266.62        239.35        50.70 o                         
  10   5   8         47.23         -5.75        34.99 o                         
  11   5   8        302.72        178.04        69.98 o                         
  12   5   8         56.00         40.38        44.23 o                         
  13   5   8          6.41        -43.78        43.78 o                         
 -13   6   8          5.69        -45.46        54.03 o                         
 -12   6   8        164.58        217.79        50.59 o                         
 -11   6   8        171.38         94.99        42.67 o                         
 -10   6   8        448.60        552.52        66.17 o                         
  -9   6   8         93.98         17.69        33.62 o                         
  -8   6   8        916.93        930.71        74.04 o                         
  -7   6   8          9.22         56.44        32.85 o                         
  -6   6   8        115.52         88.95        30.10 o                         
  -5   6   8          0.05         16.74        27.51 o                         
  -4   6   8         44.28         76.96        30.30 o                         
  -3   6   8          1.07        -27.12        27.12 o                         
  -2   6   8         11.27         22.08        28.66 o                         
  -1   6   8          8.50         23.41        27.04 o                         
   0   6   8          8.87         24.72        28.58 o                         
   1   6   8         20.90         28.30        27.14 o                         
   2   6   8        819.86        877.92        73.43 o                         
   3   6   8         84.41        101.94        30.98 o                         
   4   6   8        287.44        260.95        38.30 o                         
   5   6   8         26.16         46.37        28.90 o                         
   6   6   8          3.35         45.70        34.17 o                         
   7   6   8         65.72         56.86        39.09 o                         
   8   6   8        474.09        479.80        60.74 o                         
   9   6   8          0.96          3.80        38.93 o                         
  10   6   8        606.21        752.16        78.44 o                         
  11   6   8         70.79         13.37        47.30 o                         
 -11   7   8         40.30         10.47        48.60 o                         
 -10   7   8        112.89         49.24        42.35 o                         
  -9   7   8        169.06         97.60        47.11 o                         
  -8   7   8         16.35         13.56        52.93 o                         
  -7   7   8        119.96        138.02        45.98 o                         
  -6   7   8         86.98        -13.86        33.79 o                         
  -5   7   8        198.90        145.36        42.39 o                         
  -4   7   8        848.17       1033.37        94.06 o                         
  -3   7   8        110.67         61.63        39.25 o                         
  -2   7   8        862.12        993.03        89.51 o                         
  -1   7   8        197.35        104.36        35.56 o                         
   0   7   8        120.45        109.45        35.64 o                         
   1   7   8        273.55        225.09        49.84 o                         
   2   7   8          6.42          8.63        32.05 o                         
   3   7   8         82.54         67.22        34.09 o                         
   4   7   8         91.52         96.60        35.48 o                         
   5   7   8        191.79        112.38        60.37 o                         
   6   7   8         94.94        129.40        43.26 o                         
   7   7   8         83.02         32.10        41.21 o                         
   8   7   8        641.57        640.59        69.13 o                         
   9   7   8         11.92         36.49        45.27 o                         
  -8   8   8        245.27         84.66        95.07 o                         
  -7   8   8         11.84         13.08       101.39 o                         
  -6   8   8         13.62        -75.47        75.47 o                         
  -5   8   8        256.37        246.95        54.20 o                         
  -4   8   8          3.56          0.22        49.96 o                         
  -3   8   8        297.26        424.56        66.13 o                         
  -2   8   8          0.81         -0.81        45.52 o                         
  -1   8   8          7.61         19.16        44.64 o                         
   0   8   8        353.00        270.24        57.13 o                         
   1   8   8         12.89        -39.92        39.92 o                         
   2   8   8         35.26         40.98        44.68 o                         
   3   8   8         72.82         66.95        60.89 o                         
   4   8   8          2.70         -0.66        49.30 o                         
   5   8   8        233.44        268.94        56.93 o                         
 -17   0   9         27.75         85.48        66.42 o                         
 -15   0   9        185.46        167.61        61.04 o                         
 -13   0   9        751.37        932.46       115.79 o                         
 -11   0   9       3224.67       3697.86       141.72 o                         
  -9   0   9        393.69        477.44        52.66 o                         
  -7   0   9       2174.06       2280.39       117.64 o                         
  -5   0   9       2133.45       2067.70        96.23 o                         
  -3   0   9       6091.56       6126.39       162.24 o                         
  -1   0   9       1343.36       1267.00        79.91 o                         
   1   0   9        390.40        432.79        37.02 o                         
   3   0   9       2864.20       3250.77        91.85 o                         
   5   0   9       4639.12       4875.62       120.68 o                         
   7   0   9       2988.31       3075.58       126.82 o                         
   9   0   9        152.23        137.37        32.26 o                         
  11   0   9        576.31        613.14        78.07 o                         
  13   0   9       1678.80       1815.72       152.27 o                         
  15   0   9        320.64        538.51       104.89 o                         
 -18   1   9         39.62         42.86        51.00 o                         
 -17   1   9         25.18         12.22        43.96 o                         
 -16   1   9          4.19         -0.66        57.58 o                         
 -15   1   9         35.04        -11.32        36.36 o                         
 -14   1   9        218.71        186.12        40.55 o                         
 -13   1   9        317.10        225.23        67.96 o                         
 -12   1   9         15.61         28.80        24.89 o                         
 -11   1   9        328.17        248.64        30.46 o                         
 -10   1   9        645.23        634.15        39.86 o                         
  -9   1   9        479.46        464.55        32.15 o                         
  -8   1   9          3.80          1.83        14.80 o                         
  -7   1   9        431.32        420.36        36.48 o                         
  -6   1   9        195.08        146.35        21.96 o                         
  -5   1   9        789.09        689.45        43.67 o                         
  -4   1   9        318.81        275.73        25.87 o                         
  -3   1   9       2832.02       3235.61        73.19 o                         
  -2   1   9         75.71         60.23        13.63 o                         
  -1   1   9         64.81         56.38        11.19 o                         
   0   1   9         66.47         46.67        11.33 o                         
   1   1   9       4331.03       4381.64        68.22 o                         
   2   1   9       1093.14       1180.47        45.93 o                         
   3   1   9       3245.06       3179.83        64.10 o                         
   4   1   9         34.63          0.02        11.98 o                         
   5   1   9       4977.41       5040.61        95.74 o                         
   6   1   9        975.16       1040.06        56.63 o                         
   7   1   9        599.90        545.84        37.70 o                         
   8   1   9       1072.01       1156.13        64.90 o                         
   9   1   9       1341.34       1239.28        69.20 o                         
  10   1   9       1096.56       1215.76        79.37 o                         
  11   1   9         87.10          6.13        37.36 o                         
  12   1   9        312.36        228.17        40.02 o                         
  13   1   9        673.03        788.77        73.64 o                         
  14   1   9         96.74         95.47        38.87 o                         
  15   1   9         88.47        107.51        43.19 o                         
  16   1   9         41.85         21.75        46.11 o                         
 -18   2   9          1.15        -72.84        96.95 o                         
 -17   2   9         10.83         24.33        50.60 o                         
 -16   2   9        267.02        256.32        84.27 o                         
 -15   2   9          0.30          0.43        40.69 o                         
 -14   2   9        116.14        149.60        45.85 o                         
 -13   2   9         39.50         52.41        30.12 o                         
 -12   2   9        115.18         59.79        25.78 o                         
 -11   2   9       1367.23       1465.85        76.19 o                         
 -10   2   9          0.24        -19.93        25.99 o                         
  -9   2   9        145.54         85.59        22.45 o                         
  -8   2   9        242.35        271.00        25.09 o                         
  -7   2   9         53.24         50.84        15.81 o                         
  -6   2   9       2454.28       2662.73        71.94 o                         
  -5   2   9        383.23        333.57        27.03 o                         
  -4   2   9        174.19        154.31        18.19 o                         
  -3   2   9       2308.51       2334.17        65.31 o                         
  -2   2   9        355.36        355.79        29.45 o                         
  -1   2   9       1495.87       1569.68        62.77 o                         
   0   2   9         95.31         61.32        15.57 o                         
   1   2   9       3561.71       3763.69        62.69 o                         
   2   2   9       2571.62       2512.96        59.17 o                         
   3   2   9        209.47        168.91        18.86 o                         
   4   2   9        300.10        205.94        23.19 o                         
   5   2   9        931.16       1067.61        53.64 o                         
   6   2   9        264.30        248.53        24.90 o                         
   7   2   9         58.28         35.48        19.50 o                         
   8   2   9         35.84         21.61        18.69 o                         
   9   2   9        151.60        112.79        28.34 o                         
  10   2   9        656.54        716.74        57.22 o                         
  11   2   9         66.08         95.81        31.85 o                         
  12   2   9       1651.87       1611.43       122.73 o                         
  13   2   9        454.60        371.94        52.70 o                         
  14   2   9        292.89        220.86        54.64 o                         
  15   2   9         31.81        -40.58        40.58 o                         
 -17   3   9          0.81        -55.55        70.84 o                         
 -16   3   9         38.85         27.57        48.65 o                         
 -15   3   9          1.68         26.49        51.86 o                         
 -14   3   9        189.11        208.35        43.04 o                         
 -13   3   9        380.26        333.15        44.05 o                         
 -12   3   9         11.01         22.85        27.99 o                         
 -11   3   9        381.90        381.49        40.65 o                         
 -10   3   9        332.76        305.96        33.49 o                         
  -9   3   9          8.02        -21.32        21.32 o                         
  -8   3   9        825.34        794.55        47.55 o                         
  -7   3   9         12.61         -2.94        16.18 o                         
  -6   3   9         33.23          9.22        15.55 o                         
  -5   3   9        496.61        542.70        40.89 o                         
  -4   3   9       1462.28       1478.40        75.90 o                         
  -3   3   9        827.90        842.54        51.68 o                         
  -2   3   9       4198.89       4305.70        96.49 o                         
  -1   3   9        842.73        805.85        49.63 o                         
   0   3   9       2049.20       2063.87        76.22 o                         
   1   3   9        588.97        649.74        49.18 o                         
   2   3   9        390.02        347.04        36.98 o                         
   3   3   9         39.27         28.50        15.29 o                         
   4   3   9          6.64          9.20        15.44 o                         
   5   3   9        125.66         92.25        17.55 o                         
   6   3   9       1383.60       1393.57        67.57 o                         
   7   3   9          0.38         10.07        20.77 o                         
   8   3   9       2342.70       2472.19       111.49 o                         
   9   3   9        578.15        449.72        65.38 o                         
  10   3   9        501.98        532.10        53.24 o                         
  11   3   9         15.97        -14.76        31.51 o                         
  12   3   9        223.25        202.88        54.95 o                         
  13   3   9        105.13        159.79        49.33 o                         
  14   3   9        236.04        229.47        56.81 o                         
  15   3   9         23.69        -18.88        54.10 o                         
 -16   4   9        530.02        537.11       131.60 o                         
 -15   4   9        314.99        275.04        68.32 o                         
 -14   4   9        794.67        711.37        78.26 o                         
 -13   4   9         83.70         66.43        36.74 o                         
 -12   4   9        177.58        178.09        39.85 o                         
 -11   4   9         21.42         11.01        33.33 o                         
 -10   4   9         47.61         52.84        30.07 o                         
  -9   4   9        490.22        450.00        51.14 o                         
  -8   4   9         13.17        -15.02        20.60 o                         
  -7   4   9        173.96        114.66        27.37 o                         
  -6   4   9       2173.54       2309.59        96.17 o                         
  -5   4   9        444.30        417.13        37.67 o                         
  -4   4   9        222.82        254.19        29.56 o                         
  -3   4   9       2495.31       2550.67        95.82 o                         
  -2   4   9          2.56        -13.11        17.30 o                         
  -1   4   9        504.16        494.29        43.32 o                         
   0   4   9        200.13        166.74        28.43 o                         
   1   4   9         48.86         41.76        25.62 o                         
   2   4   9       2295.37       2528.68       104.97 o                         
   3   4   9          0.01         15.40        21.59 o                         
   4   4   9        478.92        422.41        44.23 o                         
   5   4   9       1014.15       1090.56        71.35 o                         
   6   4   9        812.26        940.26        68.59 o                         
   7   4   9       1236.11       1323.96        91.94 o                         
   8   4   9          4.43        -28.20        28.20 o                         
   9   4   9         54.10         51.26        33.97 o                         
  10   4   9        303.31        291.36        44.90 o                         
  11   4   9        156.41        119.43        43.70 o                         
  12   4   9        334.97        429.59        69.80 o                         
  13   4   9        308.25        371.72        64.93 o                         
  14   4   9         11.89         20.52        62.23 o                         
 -15   5   9         37.62        161.90        80.21 o                         
 -14   5   9         35.12        -18.97        52.95 o                         
 -13   5   9          1.42        -39.53        39.53 o                         
 -12   5   9        261.39        171.27        47.39 o                         
 -11   5   9         17.47         49.74        37.73 o                         
 -10   5   9         30.69         49.64        39.04 o                         
  -9   5   9        468.40        490.90        52.05 o                         
  -8   5   9         41.30        -20.28        28.23 o                         
  -7   5   9         71.20         24.39        28.62 o                         
  -6   5   9          1.77        -24.79        24.79 o                         
  -5   5   9        186.69        217.65        32.94 o                         
  -4   5   9         83.97         72.01        28.48 o                         
  -3   5   9        100.15         13.40        22.43 o                         
  -2   5   9         80.12         72.20        22.51 o                         
  -1   5   9          0.35          9.14        22.22 o                         
   0   5   9         82.88        107.43        30.65 o                         
   1   5   9        744.83        836.44        67.68 o                         
   2   5   9        122.38        100.26        30.51 o                         
   3   5   9        523.61        575.98        57.33 o                         
   4   5   9        608.84        526.25        49.51 o                         
   5   5   9        704.16        838.49        64.74 o                         
   6   5   9        287.36        342.55        46.01 o                         
   7   5   9         75.30         30.31        35.94 o                         
   8   5   9        468.43        657.47        71.06 o                         
   9   5   9        181.92        218.84        47.04 o                         
  10   5   9         11.77         26.01        38.09 o                         
  11   5   9         68.43        145.98        46.47 o                         
  12   5   9         43.29         68.51        44.71 o                         
 -13   6   9        385.11        300.66        89.47 o                         
 -12   6   9          0.72        -43.84        43.84 o                         
 -11   6   9        308.94        310.26        62.79 o                         
 -10   6   9         89.63         88.59        42.68 o                         
  -9   6   9        126.92         56.90        35.05 o                         
  -8   6   9          7.11         -9.76        31.37 o                         
  -7   6   9          6.22         -0.64        34.95 o                         
  -6   6   9         61.85          0.89        29.37 o                         
  -5   6   9        328.96        217.39        39.12 o                         
  -4   6   9        245.98        197.07        36.64 o                         
  -3   6   9        503.81        504.16        56.49 o                         
  -2   6   9         42.72         36.55        30.32 o                         
  -1   6   9          2.08         27.01        28.12 o                         
   0   6   9         10.36        -27.36        27.36 o                         
   1   6   9       1330.79       1403.34        95.53 o                         
   2   6   9         85.93         54.92        31.57 o                         
   3   6   9          0.04         19.19        28.77 o                         
   4   6   9          0.05         48.49        28.48 o                         
   5   6   9       1319.84       1456.64        98.64 o                         
   6   6   9          3.13        -31.54        31.54 o                         
   7   6   9        328.70        387.44        53.77 o                         
   8   6   9        127.19         29.74        38.31 o                         
   9   6   9        357.71        363.10        54.78 o                         
  10   6   9          8.07         32.91        42.50 o                         
  11   6   9          4.48        109.29        46.38 o                         
 -11   7   9         99.71         67.58        47.68 o                         
 -10   7   9        527.37        638.95        84.62 o                         
  -9   7   9         26.88         -8.38        46.42 o                         
  -8   7   9        223.99        324.77        60.33 o                         
  -7   7   9        343.85        379.83        59.85 o                         
  -6   7   9          3.53         12.55        45.66 o                         
  -5   7   9        404.92        415.99        52.19 o                         
  -4   7   9        118.60        125.70        43.03 o                         
  -3   7   9        624.73        653.15        93.59 o                         
  -2   7   9        102.11         32.87        36.84 o                         
  -1   7   9          4.53        -19.45        35.86 o                         
   0   7   9         46.47         59.84        33.47 o                         
   1   7   9        114.93        164.64        41.17 o                         
   2   7   9        238.59        231.28        38.93 o                         
   3   7   9        126.51        116.44        37.08 o                         
   4   7   9         36.96         11.85        33.22 o                         
   5   7   9          1.01        -27.63        38.48 o                         
   6   7   9        471.88        382.83        61.13 o                         
   7   7   9         13.03        -17.17        38.83 o                         
   8   7   9          0.93        -33.17        41.65 o                         
  -7   8   9        123.57        -35.77        59.96 o                         
  -6   8   9        189.15        168.00        67.70 o                         
  -5   8   9         22.14         86.43        58.36 o                         
  -4   8   9          1.20          0.47        42.71 o                         
  -3   8   9        270.47        246.14        53.81 o                         
  -2   8   9        162.71        167.67        47.57 o                         
  -1   8   9        187.19        192.40        45.87 o                         
   0   8   9        139.55         93.21        45.31 o                         
   1   8   9         79.66         45.89        41.22 o                         
   2   8   9        324.36        317.41        54.25 o                         
   3   8   9         19.82         -2.11        49.21 o                         
   4   8   9        288.29        325.89        74.99 o                         
 -18   0  10         44.22         60.41        81.78 o                         
 -16   0  10        602.88        733.39       102.20 o                         
 -14   0  10        683.76        637.30        96.31 o                         
 -12   0  10         10.80         39.67        39.08 o                         
 -10   0  10        963.58        821.86        84.35 o                         
  -8   0  10          1.73          2.61        26.11 o                         
  -6   0  10       8595.39       9253.82       205.59 o                         
  -4   0  10       1719.31       1751.87       100.03 o                         
  -2   0  10        907.91        825.58        69.29 o                         
   0   0  10          5.63        -13.40        13.40 o                         
   2   0  10       1225.66       1289.00        73.73 o                         
   4   0  10       5868.90       6251.69       129.65 o                         
   6   0  10       1257.31       1303.62        85.17 o                         
   8   0  10        887.30       1068.10        78.13 o                         
  10   0  10         40.28         -9.33        37.40 o                         
  12   0  10        643.73        785.57        94.12 o                         
  14   0  10        880.66        939.89       148.78 o                         
 -18   1  10        101.91        142.53        71.54 o                         
 -17   1  10         42.17         69.13        45.54 o                         
 -16   1  10         33.13         16.06        40.34 o                         
 -15   1  10        195.93        139.39        42.57 o                         
 -14   1  10         14.70         -5.50        40.53 o                         
 -13   1  10        618.86        638.76        65.05 o                         
 -12   1  10       1097.69       1180.27        77.12 o                         
 -11   1  10         14.01         36.82        25.02 o                         
 -10   1  10       1663.96       1873.41        87.59 o                         
  -9   1  10        101.26         78.30        21.69 o                         
  -8   1  10       1548.44       1487.48        68.52 o                         
  -7   1  10        350.90        315.51        30.15 o                         
  -6   1  10        481.21        487.29        38.71 o                         
  -5   1  10       1444.78       1587.66        68.00 o                         
  -4   1  10       1887.04       2000.91        69.65 o                         
  -3   1  10       1191.41       1240.19        58.21 o                         
  -2   1  10       4861.84       5040.01        86.87 o                         
  -1   1  10       1179.76       1233.78        47.69 o                         
   0   1  10       3798.19       3752.40        64.29 o                         
   1   1  10       1674.16       1719.69        53.36 o                         
   2   1  10       5567.30       5662.30        79.05 o                         
   3   1  10        271.83        222.06        23.18 o                         
   4   1  10        138.32        111.00        22.07 o                         
   5   1  10        422.22        432.65        34.38 o                         
   6   1  10        691.41        675.44        42.98 o                         
   7   1  10         13.07         42.12        16.25 o                         
   8   1  10        737.44        743.38        61.68 o                         
   9   1  10         11.47         47.21        23.03 o                         
  10   1  10        203.75        192.69        32.16 o                         
  11   1  10        169.16        182.55        37.74 o                         
  12   1  10        215.22        160.58        38.85 o                         
  13   1  10        646.98        745.33        78.81 o                         
  14   1  10          2.14        -38.24        38.24 o                         
  15   1  10         12.84         69.55        44.87 o                         
 -17   2  10        110.32         27.82        47.26 o                         
 -16   2  10         20.82         47.94        47.81 o                         
 -15   2  10         42.05        -39.66        39.66 o                         
 -14   2  10         14.01         23.19        35.51 o                         
 -13   2  10         23.57          7.64        32.49 o                         
 -12   2  10        192.37        154.38        33.78 o                         
 -11   2  10        779.05        872.93        64.11 o                         
 -10   2  10        395.12        356.35        40.66 o                         
  -9   2  10       1804.22       1917.00        90.47 o                         
  -8   2  10          9.02          4.49        18.12 o                         
  -7   2  10       2125.13       2243.89        73.95 o                         
  -6   2  10        556.99        573.49        40.12 o                         
  -5   2  10          0.24          8.18        13.30 o                         
  -4   2  10        302.51        276.05        32.24 o                         
  -3   2  10         12.49          1.72        13.77 o                         
  -2   2  10        888.68        924.04        49.61 o                         
  -1   2  10       1200.88       1052.75        50.51 o                         
   0   2  10          3.28        -12.05        12.05 o                         
   1   2  10        654.46        534.94        31.42 o                         
   2   2  10        998.61       1146.75        45.20 o                         
   3   2  10        779.06        691.61        35.98 o                         
   4   2  10        457.17        513.84        38.46 o                         
   5   2  10         34.74         33.06        16.96 o                         
   6   2  10        425.78        418.74        34.89 o                         
   7   2  10       1162.12       1178.24        62.49 o                         
   8   2  10       1007.43       1024.11        66.42 o                         
   9   2  10        470.62        442.69        46.39 o                         
  10   2  10        303.58        294.39        37.38 o                         
  11   2  10       1681.18       1601.53       102.88 o                         
  12   2  10         60.06         50.50        36.95 o                         
  13   2  10         11.24         22.48        39.88 o                         
  14   2  10        152.09        156.34        47.09 o                         
  15   2  10          0.50         21.43        42.75 o                         
 -17   3  10        149.81        155.70        61.90 o                         
 -16   3  10         33.99         76.67        74.61 o                         
 -15   3  10         98.76        128.72        51.36 o                         
 -14   3  10          1.94         25.18        39.62 o                         
 -13   3  10        959.83       1118.14        88.82 o                         
 -12   3  10         19.73         -9.31        31.19 o                         
 -11   3  10        231.44        135.05        48.29 o                         
 -10   3  10         18.06         -5.21        25.11 o                         
  -9   3  10         85.73         76.78        23.80 o                         
  -8   3  10         30.65         13.78        21.38 o                         
  -7   3  10        529.20        585.37        42.63 o                         
  -6   3  10         27.94         24.80        16.45 o                         
  -5   3  10       3234.16       3166.60       101.99 o                         
  -4   3  10        346.24        275.24        28.33 o                         
  -3   3  10       1253.00       1272.73        63.41 o                         
  -2   3  10        889.09        969.99        57.91 o                         
  -1   3  10        292.24        229.69        27.80 o                         
   0   3  10        322.84        219.76        27.10 o                         
   1   3  10         29.37         22.66        18.02 o                         
   2   3  10       2159.43       2313.92        99.65 o                         
   3   3  10        865.37        867.34        62.26 o                         
   4   3  10         79.64         68.99        20.58 o                         
   5   3  10        802.98        873.43        60.25 o                         
   6   3  10          0.27          6.56        20.25 o                         
   7   3  10         58.05         71.33        35.34 o                         
   8   3  10         34.95         49.05        29.80 o                         
   9   3  10        170.26        151.11        35.20 o                         
  10   3  10          1.59        -10.24        30.57 o                         
  11   3  10        268.93        172.33        39.84 o                         
  12   3  10         43.17        -38.06        38.06 o                         
  13   3  10        433.67        372.44        82.30 o                         
  14   3  10          1.08        -15.44        49.89 o                         
 -16   4  10        296.38        438.22        80.76 o                         
 -15   4  10        146.40         69.27        57.79 o                         
 -14   4  10         39.28         85.11        45.80 o                         
 -13   4  10        214.60        124.95        45.57 o                         
 -12   4  10         57.99         48.13        38.89 o                         
 -11   4  10        225.60        229.67        43.81 o                         
 -10   4  10         82.90         57.76        34.81 o                         
  -9   4  10        374.15        467.49        61.59 o                         
  -8   4  10        662.46        575.81        51.64 o                         
  -7   4  10        153.06        112.94        26.50 o                         
  -6   4  10        659.88        695.83        51.93 o                         
  -5   4  10         13.46         36.92        21.44 o                         
  -4   4  10        937.35        979.85        62.16 o                         
  -3   4  10          2.33        -12.28        17.33 o                         
  -2   4  10        475.97        428.94        40.90 o                         
  -1   4  10        321.95        295.30        34.83 o                         
   0   4  10         20.61         -3.64        19.43 o                         
   1   4  10        601.50        671.31        55.70 o                         
   2   4  10        656.48        690.84        67.78 o                         
   3   4  10        309.60        276.57        46.92 o                         
   4   4  10          1.69         24.28        23.74 o                         
   5   4  10        551.40        523.53        50.15 o                         
   6   4  10        419.60        442.64        48.37 o                         
   7   4  10        325.17        389.40        52.03 o                         
   8   4  10         15.48        -15.38        31.53 o                         
   9   4  10        933.16       1114.29        95.08 o                         
  10   4  10          1.32        -32.88        32.88 o                         
  11   4  10        839.77        890.32        79.61 o                         
  12   4  10          6.45         42.86        42.27 o                         
  13   4  10        177.98        107.28        48.41 o                         
 -14   5  10         18.97         53.11        49.15 o                         
 -13   5  10        268.78        257.45        54.54 o                         
 -12   5  10        311.19        340.65        55.47 o                         
 -11   5  10        533.19        653.36        67.65 o                         
 -10   5  10        642.68        960.15        86.18 o                         
  -9   5  10        584.99        574.48        96.56 o                         
  -8   5  10        324.90        346.55        50.00 o                         
  -7   5  10        179.63        157.49        33.27 o                         
  -6   5  10        227.80        220.36        31.47 o                         
  -5   5  10         36.57         17.13        24.23 o                         
  -4   5  10       1065.65       1020.30        70.30 o                         
  -3   5  10         24.02          2.64        24.82 o                         
  -2   5  10        718.16        798.33        60.62 o                         
  -1   5  10       1316.34       1467.79        91.79 o                         
   0   5  10        656.98        712.21        69.00 o                         
   1   5  10        286.58        346.07        45.13 o                         
   2   5  10        758.34        843.48        69.88 o                         
   3   5  10        618.25        695.78        64.75 o                         
   4   5  10         19.54         21.67        25.73 o                         
   5   5  10        266.08        280.96        39.00 o                         
   6   5  10        932.85       1132.23        91.77 o                         
   7   5  10        397.77        405.86        58.44 o                         
   8   5  10        310.57        394.07        56.48 o                         
   9   5  10        196.82        139.74        44.27 o                         
  10   5  10        196.37        245.22        48.88 o                         
  11   5  10         72.03        108.27        42.74 o                         
  12   5  10         25.78         11.48        45.50 o                         
 -13   6  10          0.08         10.81        51.07 o                         
 -12   6  10         24.71         -8.43        50.99 o                         
 -11   6  10         12.54          4.36        40.96 o                         
 -10   6  10          0.03        -37.08        37.08 o                         
  -9   6  10         29.45         57.87        38.72 o                         
  -8   6  10         95.71         81.69        40.08 o                         
  -7   6  10        488.26        450.89        69.84 o                         
  -6   6  10       1571.38       1744.89       106.43 o                         
  -5   6  10          0.48         41.20        34.30 o                         
  -4   6  10        149.32        161.03        45.25 o                         
  -3   6  10          0.74        -21.33        28.71 o                         
  -2   6  10       1226.48       1225.51        86.42 o                         
  -1   6  10          0.63         16.00        29.79 o                         
   0   6  10         49.61         25.11        31.11 o                         
   1   6  10         37.30         20.64        31.37 o                         
   2   6  10        494.19        561.79        59.51 o                         
   3   6  10         30.88         31.99        32.56 o                         
   4   6  10        244.74        261.29        42.52 o                         
   5   6  10         35.34        100.63        34.27 o                         
   6   6  10        517.39        461.95        54.33 o                         
   7   6  10          9.77          8.61        38.82 o                         
   8   6  10          8.34        -36.01        38.42 o                         
   9   6  10          7.87         76.89        41.97 o                         
  10   6  10         81.50        140.38        44.12 o                         
 -10   7  10         43.56         34.57        52.63 o                         
  -9   7  10         34.21        -45.58        45.58 o                         
  -8   7  10        362.37        358.32        60.34 o                         
  -7   7  10         13.94         16.88        43.93 o                         
  -6   7  10         54.94         20.86        40.39 o                         
  -5   7  10        209.83        205.14        44.43 o                         
  -4   7  10        114.94         96.75        43.68 o                         
  -3   7  10          8.17        -36.02        36.02 o                         
  -2   7  10        309.33        299.55        52.45 o                         
  -1   7  10         46.39         15.73        38.47 o                         
   0   7  10        470.33        520.89        57.18 o                         
   1   7  10         73.46        -11.67        35.08 o                         
   2   7  10          1.06        -35.63        35.63 o                         
   3   7  10         19.33         11.23        35.15 o                         
   4   7  10         22.94         -0.81        35.87 o                         
   5   7  10        193.61         85.29        45.37 o                         
   6   7  10        179.45        202.74        60.77 o                         
   7   7  10        122.36         73.52        47.72 o                         
   8   7  10         67.75        131.13        81.13 o                         
  -6   8  10         45.12         -0.03        55.15 o                         
  -5   8  10          3.95        -42.68        42.68 o                         
  -4   8  10        152.85         67.25        49.49 o                         
  -3   8  10         88.78        131.59        47.38 o                         
  -2   8  10         42.20         -9.55        56.33 o                         
  -1   8  10        126.57        164.54        46.66 o                         
   0   8  10          3.27         28.96        42.42 o                         
   1   8  10        274.69        372.63        55.65 o                         
   2   8  10          3.40        -24.56        40.01 o                         
   3   8  10         49.14         62.12        46.06 o                         
 -17   0  11        120.71        105.79        61.02 o                         
 -15   0  11         75.28         56.76        53.01 o                         
 -13   0  11        170.40        138.37        79.29 o                         
 -11   0  11       1577.52       1674.70       127.86 o                         
  -9   0  11        152.20        104.63        37.16 o                         
  -7   0  11       1355.29       1311.72       102.71 o                         
  -5   0  11         83.25         81.56        29.74 o                         
  -3   0  11       2716.08       3141.04       121.54 o                         
  -1   0  11        990.63        920.83        83.48 o                         
   1   0  11       3804.40       3891.20        92.77 o                         
   3   0  11        353.31        377.62        40.94 o                         
   5   0  11       1203.81       1301.82        82.26 o                         
   7   0  11         43.47         67.64        25.02 o                         
   9   0  11        878.45        828.80        93.62 o                         
  11   0  11       2990.57       3045.57       215.05 o                         
  13   0  11         30.39         22.51        54.63 o                         
  15   0  11          0.41        -77.04        77.04 o                         
 -17   1  11          7.99        -46.28        46.28 o                         
 -16   1  11        243.26        170.35        81.49 o                         
 -15   1  11        192.53        141.87        42.35 o                         
 -14   1  11          8.70         20.57        35.82 o                         
 -13   1  11        233.61        270.47        42.46 o                         
 -12   1  11        115.44        186.36        34.40 o                         
 -11   1  11        833.30        904.86        65.51 o                         
 -10   1  11         72.91         62.69        22.64 o                         
  -9   1  11        291.65        237.95        32.54 o                         
  -8   1  11        437.08        401.65        48.19 o                         
  -7   1  11         46.58         20.36        20.03 o                         
  -6   1  11         85.92         56.35        18.68 o                         
  -5   1  11       1789.19       1765.70        84.71 o                         
  -4   1  11        456.27        486.81        36.57 o                         
  -3   1  11        829.18        677.96        43.84 o                         
  -2   1  11         58.04         34.56        13.80 o                         
  -1   1  11        490.85        421.39        29.07 o                         
   0   1  11        484.88        501.55        32.94 o                         
   1   1  11         60.23         23.98        13.71 o                         
   2   1  11          1.06         10.85        12.35 o                         
   3   1  11         62.27         17.64        13.75 o                         
   4   1  11        695.40        748.96        44.04 o                         
   5   1  11       4407.41       4563.11        86.91 o                         
   6   1  11       1108.12       1154.34        61.89 o                         
   7   1  11        161.28        121.57        24.23 o                         
   8   1  11        431.81        345.56        41.20 o                         
   9   1  11        365.22        335.45        36.54 o                         
  10   1  11          1.13         10.02        25.63 o                         
  11   1  11         15.29        -28.65        29.49 o                         
  12   1  11        218.39        196.23        42.67 o                         
  13   1  11       3034.75       3279.86       161.31 o                         
  14   1  11        121.08        160.37        53.48 o                         
  15   1  11         28.13         43.50        48.93 o                         
 -17   2  11         94.92        135.23        59.26 o                         
 -16   2  11         49.37        113.51        50.15 o                         
 -15   2  11         16.75         71.28        42.75 o                         
 -14   2  11         88.03         72.01        38.72 o                         
 -13   2  11         40.73         54.22        31.34 o                         
 -12   2  11        247.23        391.64        43.59 o                         
 -11   2  11         25.30         65.34        25.97 o                         
 -10   2  11        192.64        177.35        32.82 o                         
  -9   2  11          7.22         17.63        22.19 o                         
  -8   2  11         17.62          1.51        21.39 o                         
  -7   2  11          7.47        -20.62        20.62 o                         
  -6   2  11       2739.48       3081.03       106.72 o                         
  -5   2  11        292.98        341.41        37.84 o                         
  -4   2  11        207.59        139.13        23.40 o                         
  -3   2  11        132.19        120.58        22.46 o                         
  -2   2  11         33.85         17.32        15.28 o                         
  -1   2  11       2417.80       2545.01        72.08 o                         
   0   2  11         45.31         35.72        16.11 o                         
   1   2  11        813.65        722.67        42.23 o                         
   2   2  11        584.53        542.54        34.44 o                         
   3   2  11        249.93        210.06        22.15 o                         
   4   2  11        388.59        388.42        32.11 o                         
   5   2  11        436.00        461.14        34.71 o                         
   6   2  11        991.04        984.54        54.30 o                         
   7   2  11        165.27        133.64        23.54 o                         
   8   2  11         37.91         22.42        22.38 o                         
   9   2  11        225.22        230.39        35.59 o                         
  10   2  11        595.29        521.35        53.50 o                         
  11   2  11         16.11        -34.23        34.23 o                         
  12   2  11        135.19         88.64        40.28 o                         
  13   2  11          1.81         27.04        40.24 o                         
  14   2  11         73.45        144.72        43.74 o                         
 -16   3  11        379.43        311.59        68.29 o                         
 -15   3  11          6.14        -44.47        46.42 o                         
 -14   3  11        238.52        102.20        55.68 o                         
 -13   3  11          8.53        -18.74        37.70 o                         
 -12   3  11          0.83        -31.90        31.90 o                         
 -11   3  11          3.31         31.71        29.60 o                         
 -10   3  11          8.48         -9.56        27.57 o                         
  -9   3  11          7.44        -26.39        26.39 o                         
  -8   3  11         85.24          4.47        24.33 o                         
  -7   3  11        240.74        265.05        36.33 o                         
  -6   3  11       2586.67       2883.75       116.68 o                         
  -5   3  11         10.93          2.34        20.31 o                         
  -4   3  11          1.47        -15.92        15.92 o                         
  -3   3  11        118.96         96.63        20.49 o                         
  -2   3  11        539.06        565.50        41.46 o                         
  -1   3  11        194.04        162.88        26.20 o                         
   0   3  11       1716.28       1610.49        83.97 o                         
   1   3  11        363.12        260.43        32.72 o                         
   2   3  11       2735.29       3005.58       113.94 o                         
   3   3  11        136.17        142.86        25.81 o                         
   4   3  11        491.57        373.46        38.30 o                         
   5   3  11        645.69        581.22        51.36 o                         
   6   3  11        934.90        931.16        70.08 o                         
   7   3  11         24.87         64.77        26.89 o                         
   8   3  11        256.65        153.46        36.88 o                         
   9   3  11        197.14         72.13        38.89 o                         
  10   3  11        303.89        266.24        45.04 o                         
  11   3  11         88.95         63.79        36.73 o                         
  12   3  11        333.72        421.04        64.71 o                         
  13   3  11         56.69        -37.29        50.25 o                         
  14   3  11         10.62        -15.09        56.83 o                         
 -15   4  11         88.21        174.52        59.78 o                         
 -14   4  11        123.56        182.94        49.16 o                         
 -13   4  11         84.44        145.35        48.23 o                         
 -12   4  11        170.57        178.27        48.88 o                         
 -11   4  11         84.32        -32.69        38.61 o                         
 -10   4  11         27.88        119.29        38.98 o                         
  -9   4  11         60.68         -6.31        29.62 o                         
  -8   4  11          0.86         -9.58        34.05 o                         
  -7   4  11        198.13        228.88        37.04 o                         
  -6   4  11        367.93        412.13        42.37 o                         
  -5   4  11        194.17        187.31        31.12 o                         
  -4   4  11          5.09         -6.23        25.51 o                         
  -3   4  11         64.40         35.51        20.37 o                         
  -2   4  11        210.42        206.31        32.14 o                         
  -1   4  11        359.11        296.65        45.24 o                         
   0   4  11        661.11        632.14        54.62 o                         
   1   4  11       1304.92       1356.35        81.55 o                         
   2   4  11        734.51        730.08        61.84 o                         
   3   4  11        338.18        330.37        46.53 o                         
   4   4  11        397.38        355.48        41.18 o                         
   5   4  11         13.22         -9.69        30.00 o                         
   6   4  11        542.81        499.05        51.75 o                         
   7   4  11         17.30        -29.80        29.80 o                         
   8   4  11         59.24         52.38        36.15 o                         
   9   4  11         18.58          3.90        33.89 o                         
  10   4  11        183.59        107.50        39.78 o                         
  11   4  11         43.77         50.64        38.57 o                         
  12   4  11         21.61        104.19        42.70 o                         
  13   4  11          6.47        -15.26        47.05 o                         
 -14   5  11         23.73         68.25        48.77 o                         
 -13   5  11        315.64        332.83        65.22 o                         
 -12   5  11         99.26        -17.56        43.05 o                         
 -11   5  11        147.66        107.51        45.48 o                         
 -10   5  11        453.36        517.90        67.03 o                         
  -9   5  11          1.21         35.19        56.68 o                         
  -8   5  11       1883.86       1955.64       120.33 o                         
  -7   5  11        520.81        668.05        63.32 o                         
  -6   5  11         47.38         48.39        31.80 o                         
  -5   5  11       1362.24       1443.32        93.94 o                         
  -4   5  11        104.37         41.02        27.20 o                         
  -3   5  11        965.58       1090.64        71.99 o                         
  -2   5  11         14.99         15.59        27.53 o                         
  -1   5  11         45.36         60.75        28.50 o                         
   0   5  11          8.79        -16.20        35.12 o                         
   1   5  11        325.82        281.42        42.28 o                         
   2   5  11         59.63         52.13        29.22 o                         
   3   5  11         90.31         47.88        42.11 o                         
   4   5  11        198.87        117.03        31.28 o                         
   5   5  11       1215.70       1260.03        84.28 o                         
   6   5  11         29.91         30.00        34.00 o                         
   7   5  11        144.34        107.03        39.25 o                         
   8   5  11        268.14        293.87        54.05 o                         
   9   5  11          2.23         46.00        40.04 o                         
  10   5  11        156.24        104.79        46.46 o                         
  11   5  11          8.49         19.94        42.73 o                         
 -12   6  11         10.54         96.68        54.53 o                         
 -11   6  11        233.07         56.52        60.14 o                         
 -10   6  11          0.16        -43.02        43.02 o                         
  -9   6  11        372.73        429.71        65.01 o                         
  -8   6  11        200.26        218.20        54.81 o                         
  -7   6  11        797.14        881.05        84.31 o                         
  -6   6  11        184.83        253.84        46.05 o                         
  -5   6  11         67.10         34.67        39.93 o                         
  -4   6  11        108.28         94.01        35.03 o                         
  -3   6  11        296.84        253.11        41.97 o                         
  -2   6  11          0.02         26.99        30.95 o                         
  -1   6  11        590.09        743.73        69.65 o                         
   0   6  11          1.59         -8.32        31.61 o                         
   1   6  11        346.89        407.57        52.91 o                         
   2   6  11        136.15        106.52        36.82 o                         
   3   6  11         45.33        125.64        36.17 o                         
   4   6  11          0.33         13.88        35.13 o                         
   5   6  11         34.27         30.47        38.57 o                         
   6   6  11         20.69         37.18        36.67 o                         
   7   6  11        137.87         28.84        55.33 o                         
   8   6  11         45.49         28.33        40.50 o                         
   9   6  11         44.13         81.72        48.95 o                         
 -10   7  11         12.75         56.48        65.02 o                         
  -9   7  11         79.64          1.94        50.87 o                         
  -8   7  11          3.85          2.80        42.40 o                         
  -7   7  11         95.91         35.97        43.39 o                         
  -6   7  11          7.09          5.59        43.82 o                         
  -5   7  11        667.39        735.07        93.84 o                         
  -4   7  11         12.95        -19.26        42.23 o                         
  -3   7  11        965.34        853.38        80.82 o                         
  -2   7  11         15.95        -35.20        41.79 o                         
  -1   7  11        196.23        232.52        59.73 o                         
   0   7  11          6.82         22.16        34.92 o                         
   1   7  11         81.22         72.08        36.58 o                         
   2   7  11         97.96        116.15        38.60 o                         
   3   7  11         17.45         68.28        37.95 o                         
   4   7  11         12.01         20.79        37.60 o                         
   5   7  11        195.88        124.29        49.92 o                         
   6   7  11         13.25          8.46        46.18 o                         
   7   7  11         76.45         71.72        47.76 o                         
  -4   8  11          1.66          9.28        65.73 o                         
  -3   8  11         33.09         40.11        56.68 o                         
  -2   8  11        235.76        140.40        52.15 o                         
  -1   8  11         14.03        -15.46        43.02 o                         
   0   8  11        162.62        115.14        47.40 o                         
   1   8  11        114.02        105.60        49.86 o                         
   2   8  11         66.81         83.54        98.24 o                         
 -16   0  12          1.53         22.61        62.19 o                         
 -14   0  12        420.09        236.15        68.67 o                         
 -12   0  12       1962.02       2562.57       196.20 o                         
 -10   0  12       2973.97       3244.47       180.78 o                         
  -8   0  12         16.71        -16.31        43.98 o                         
  -6   0  12       1192.46       1168.20        88.16 o                         
  -4   0  12         11.28         14.73        21.74 o                         
  -2   0  12       6418.49       6552.12       164.54 o                         
   0   0  12       1190.24       1062.59        83.96 o                         
   2   0  12         69.43         49.96        18.52 o                         
   4   0  12        579.22        605.27        55.96 o                         
   6   0  12       2796.87       2889.82       121.30 o                         
   8   0  12       2128.02       2317.48       126.44 o                         
  10   0  12       3746.91       3916.56       220.52 o                         
  12   0  12         23.49         51.29        55.35 o                         
  14   0  12        314.97        443.21       174.45 o                         
 -17   1  12          6.62        -25.00        42.87 o                         
 -16   1  12        112.46        133.00        44.98 o                         
 -15   1  12        152.48        149.73        47.32 o                         
 -14   1  12        281.86        267.87        47.83 o                         
 -13   1  12        389.09        421.12        48.24 o                         
 -12   1  12        241.73        221.55        35.34 o                         
 -11   1  12        172.65        201.77        36.07 o                         
 -10   1  12        192.43        120.21        31.61 o                         
  -9   1  12        202.46        162.01        27.63 o                         
  -8   1  12        845.91        924.56        56.89 o                         
  -7   1  12         32.49         42.82        22.74 o                         
  -6   1  12        874.38        884.27        55.17 o                         
  -5   1  12        520.28        500.14        39.12 o                         
  -4   1  12        324.47        302.58        29.67 o                         
  -3   1  12        454.10        388.72        31.41 o                         
  -2   1  12          8.62          6.41        13.89 o                         
  -1   1  12         59.75         42.18        15.92 o                         
   0   1  12       1111.50       1062.46        47.35 o                         
   1   1  12         39.62         16.22        13.41 o                         
   2   1  12       1314.64       1388.88        57.11 o                         
   3   1  12        887.01        941.08        46.50 o                         
   4   1  12       1644.21       1753.66        70.73 o                         
   5   1  12        991.97       1153.77        60.73 o                         
   6   1  12       1093.29       1238.93        61.75 o                         
   7   1  12        194.79        133.08        34.99 o                         
   8   1  12        250.65        241.10        30.88 o                         
   9   1  12         69.88         93.87        27.75 o                         
  10   1  12       1076.14       1164.67        72.02 o                         
  11   1  12         10.53          7.42        32.21 o                         
  12   1  12        720.18        704.09        76.87 o                         
  13   1  12         46.17        -40.96        50.87 o                         
  14   1  12        535.42        553.72        66.20 o                         
 -17   2  12        133.43        227.74        60.37 o                         
 -16   2  12         20.75        134.87        52.21 o                         
 -15   2  12         16.40        132.09        45.44 o                         
 -14   2  12        164.25        153.78        48.97 o                         
 -13   2  12          7.58         19.38        32.59 o                         
 -12   2  12        196.05        201.14        42.92 o                         
 -11   2  12        211.80        154.79        38.04 o                         
 -10   2  12        191.90        169.28        31.51 o                         
  -9   2  12        870.51        890.32        66.22 o                         
  -8   2  12         72.74         -4.60        32.23 o                         
  -7   2  12       3341.49       3728.40       128.70 o                         
  -6   2  12       1044.42       1057.34        74.56 o                         
  -5   2  12       1071.54        965.22        73.51 o                         
  -4   2  12        343.26        297.27        35.73 o                         
  -3   2  12          7.52        -16.10        16.10 o                         
  -2   2  12       1714.92       1708.42        83.62 o                         
  -1   2  12        272.61        186.89        20.98 o                         
   0   2  12        372.21        254.31        34.91 o                         
   1   2  12        260.28        261.44        24.86 o                         
   2   2  12          3.91         13.99        14.19 o                         
   3   2  12       1085.95       1040.68        56.64 o                         
   4   2  12        498.46        487.93        39.36 o                         
   5   2  12        137.81        118.58        23.07 o                         
   6   2  12         14.80         41.39        19.16 o                         
   7   2  12       1196.87       1131.18        64.71 o                         
   8   2  12        134.96         86.03        37.28 o                         
   9   2  12        483.67        461.69        52.33 o                         
  10   2  12          0.55         28.81        30.37 o                         
  11   2  12         79.20         87.08        38.58 o                         
  12   2  12        180.53        120.09        48.18 o                         
  13   2  12         64.66         58.89        47.22 o                         
  14   2  12         76.29        -45.97        56.67 o                         
 -16   3  12         84.87         57.44        64.07 o                         
 -15   3  12        145.74        156.92        62.76 o                         
 -14   3  12         14.22         35.24        47.14 o                         
 -13   3  12        274.25        234.43        56.16 o                         
 -12   3  12          2.93         14.38        38.91 o                         
 -11   3  12         19.60         40.28        34.81 o                         
 -10   3  12        127.07        158.78        43.04 o                         
  -9   3  12         65.05        129.59        34.09 o                         
  -8   3  12         83.52         46.08        28.87 o                         
  -7   3  12        126.33        131.03        29.58 o                         
  -6   3  12        255.50        131.02        33.07 o                         
  -5   3  12        330.72        289.39        38.77 o                         
  -4   3  12         48.36         11.20        21.85 o                         
  -3   3  12       1126.06       1157.41        70.25 o                         
  -2   3  12          0.52         -9.51        18.35 o                         
  -1   3  12       1568.42       1554.78        75.04 o                         
   0   3  12        662.09        690.03        53.71 o                         
   1   3  12        961.92       1002.45        64.68 o                         
   2   3  12          6.05         32.65        22.68 o                         
   3   3  12        124.40         93.98        24.35 o                         
   4   3  12        194.89        145.27        28.22 o                         
   5   3  12       2932.04       3081.52       152.63 o                         
   6   3  12        371.45        297.03        40.58 o                         
   7   3  12        389.24        377.41        44.74 o                         
   8   3  12        391.61        371.48        52.12 o                         
   9   3  12         97.04         73.53        36.44 o                         
  10   3  12         37.47        -28.57        37.05 o                         
  11   3  12         18.13        -24.62        36.50 o                         
  12   3  12         50.06         61.88        57.22 o                         
  13   3  12        215.63        211.69        57.20 o                         
 -15   4  12         31.73        118.20        57.10 o                         
 -14   4  12        104.80         95.48        50.39 o                         
 -13   4  12         54.31        -32.95        43.06 o                         
 -12   4  12        145.10        169.22        49.92 o                         
 -11   4  12         33.03        -12.18        38.49 o                         
 -10   4  12         32.30         24.77        37.78 o                         
  -9   4  12        141.88         81.20        47.15 o                         
  -8   4  12         39.85         16.90        28.43 o                         
  -7   4  12        307.72        296.45        43.63 o                         
  -6   4  12        669.30        695.43        63.34 o                         
  -5   4  12       1598.30       1569.74        86.12 o                         
  -4   4  12        261.35        217.90        33.12 o                         
  -3   4  12        831.06        788.24        63.30 o                         
  -2   4  12       1516.75       1555.43        89.81 o                         
  -1   4  12        975.61       1004.90        69.07 o                         
   0   4  12         54.56         13.96        23.85 o                         
   1   4  12        230.44        207.38        33.06 o                         
   2   4  12         96.95        124.34        31.28 o                         
   3   4  12       2556.98       2692.12       130.46 o                         
   4   4  12        452.17        425.68        46.83 o                         
   5   4  12        293.89        274.69        42.53 o                         
   6   4  12       1180.46       1201.39        84.77 o                         
   7   4  12        119.19         51.83        35.51 o                         
   8   4  12        328.00        256.68        50.85 o                         
   9   4  12         39.90         92.19        37.58 o                         
  10   4  12        213.97        180.36        43.89 o                         
  11   4  12        580.92        612.43        81.05 o                         
  12   4  12         27.82         66.71        48.13 o                         
 -14   5  12        201.78        223.53        54.92 o                         
 -13   5  12         18.46         54.99        48.51 o                         
 -12   5  12         40.00         16.50        47.70 o                         
 -11   5  12          4.16         38.37        43.36 o                         
 -10   5  12         15.28         61.74        43.77 o                         
  -9   5  12        945.92       1126.39        99.48 o                         
  -8   5  12       1750.44       1769.33       126.78 o                         
  -7   5  12         55.77         47.54        33.42 o                         
  -6   5  12       1210.07       1391.46        94.86 o                         
  -5   5  12         23.05          0.47        28.51 o                         
  -4   5  12        350.67        324.47        42.88 o                         
  -3   5  12          1.78         15.73        26.16 o                         
  -2   5  12         52.65         68.75        27.96 o                         
  -1   5  12         36.63        -10.94        28.98 o                         
   0   5  12       1066.67       1120.65        82.82 o                         
   1   5  12        160.83        162.35        56.10 o                         
   2   5  12       1368.58       1641.08       114.34 o                         
   3   5  12          0.08         37.25        33.18 o                         
   4   5  12         82.72        140.24        36.79 o                         
   5   5  12         21.15         40.89        32.00 o                         
   6   5  12        302.40        270.00        59.14 o                         
   7   5  12        409.87        404.95        56.57 o                         
   8   5  12         14.12         17.95        38.80 o                         
   9   5  12        326.49        291.15        51.70 o                         
  10   5  12        220.02        203.70        49.60 o                         
  11   5  12         24.16        -14.09        84.15 o                         
 -12   6  12        222.95        190.84        55.21 o                         
 -11   6  12         55.54          4.15        52.82 o                         
 -10   6  12        334.67        487.79        67.15 o                         
  -9   6  12          5.63         64.76        53.16 o                         
  -8   6  12          7.99         77.66        50.66 o                         
  -7   6  12         61.20         56.87        47.13 o                         
  -6   6  12         73.21         33.79        38.78 o                         
  -5   6  12         12.73        -37.02        37.02 o                         
  -4   6  12       1639.20       1831.76       122.11 o                         
  -3   6  12          3.85         19.78        32.42 o                         
  -2   6  12        275.00        267.47        49.63 o                         
  -1   6  12        340.45        291.46        50.11 o                         
   0   6  12          4.34        -14.24        33.63 o                         
   1   6  12         92.31         35.10        37.37 o                         
   2   6  12         38.19         64.48        36.36 o                         
   3   6  12          4.01        -32.90        32.90 o                         
   4   6  12        271.51        312.75        46.31 o                         
   5   6  12         14.04         52.20        42.02 o                         
   6   6  12        384.71        533.53        67.26 o                         
   7   6  12         17.41          9.24        40.36 o                         
   8   6  12         55.76         15.80        40.19 o                         
   9   6  12          0.08         -1.42        46.94 o                         
  -9   7  12        142.96         98.88        53.54 o                         
  -8   7  12         18.42        -48.77        48.77 o                         
  -7   7  12          1.48        -51.31        51.31 o                         
  -6   7  12          5.37          5.89        45.36 o                         
  -5   7  12          2.15         17.54        46.68 o                         
  -4   7  12         13.52        -16.28        43.07 o                         
  -3   7  12         27.34        -36.18        42.23 o                         
  -2   7  12         38.12          4.30        43.72 o                         
  -1   7  12        252.47        306.54        52.18 o                         
   0   7  12          9.94        -18.02        37.94 o                         
   1   7  12         34.62        -26.30        39.31 o                         
   2   7  12        541.13        708.64        69.70 o                         
   3   7  12          1.60         29.76        36.13 o                         
   4   7  12         56.41         38.79        39.66 o                         
   5   7  12         74.08         81.72        48.97 o                         
   6   7  12          0.26         71.20        49.15 o                         
 -17   0  13         61.36         -1.69        64.82 o                         
 -15   0  13        276.37        338.39        74.54 o                         
 -13   0  13       1041.28       1188.09       128.48 o                         
 -11   0  13        722.70        579.75        75.88 o                         
  -9   0  13          4.58         -9.41        33.78 o                         
  -7   0  13        578.94        451.36        55.76 o                         
  -5   0  13        862.18        892.75        77.21 o                         
  -3   0  13        740.86        710.74        65.64 o                         
  -1   0  13        424.62        489.10        61.80 o                         
   1   0  13        116.95         57.43        24.38 o                         
   3   0  13       1918.89       2012.19       105.10 o                         
   5   0  13       5365.93       5635.55       138.74 o                         
   7   0  13        145.98        102.79        29.23 o                         
   9   0  13          2.49        -34.26        34.26 o                         
  11   0  13         33.25        -35.46        46.61 o                         
  13   0  13       2296.15       2491.33       537.28 o                         
 -17   1  13         24.59         -6.79        49.80 o                         
 -16   1  13         53.13         69.08        48.96 o                         
 -15   1  13          1.44         49.29        46.46 o                         
 -14   1  13        184.49        177.97        55.19 o                         
 -13   1  13         21.30        -10.17        35.21 o                         
 -12   1  13         53.22         58.40        34.99 o                         
 -11   1  13        924.90       1011.41        75.67 o                         
 -10   1  13          7.52          3.79        26.85 o                         
  -9   1  13        414.01        367.61        42.11 o                         
  -8   1  13       1314.47       1347.95        77.57 o                         
  -7   1  13        531.59        554.80        50.88 o                         
  -6   1  13       1705.31       1909.92        93.06 o                         
  -5   1  13        407.76        355.32        39.31 o                         
  -4   1  13         34.98          4.17        19.42 o                         
  -3   1  13       1559.46       1835.77        87.99 o                         
  -2   1  13        465.86        449.20        40.60 o                         
  -1   1  13       1355.86       1420.51        81.04 o                         
   0   1  13        312.87        274.39        27.44 o                         
   1   1  13        731.13        743.23        46.69 o                         
   2   1  13          3.35         -6.60        15.48 o                         
   3   1  13         24.46         33.52        17.18 o                         
   4   1  13         19.68         -2.97        16.17 o                         
   5   1  13        175.74        110.39        21.15 o                         
   6   1  13       1332.80       1323.50        65.50 o                         
   7   1  13        432.74        424.74        36.86 o                         
   8   1  13         28.76         81.90        23.81 o                         
   9   1  13       1140.59       1221.81        70.22 o                         
  10   1  13        410.11        429.71        46.33 o                         
  11   1  13        403.01        360.95        44.99 o                         
  12   1  13        118.70        127.62        44.59 o                         
  13   1  13         13.98        -44.67        44.67 o                         
 -16   2  13        159.55        190.80        60.61 o                         
 -15   2  13         83.06        183.50        58.76 o                         
 -14   2  13         62.83         43.15        40.53 o                         
 -13   2  13        117.03         90.52        46.03 o                         
 -12   2  13        177.97        214.57        40.99 o                         
 -11   2  13          1.02        -25.28        41.29 o                         
 -10   2  13        210.86        209.95        33.40 o                         
  -9   2  13         62.09         92.03        28.07 o                         
  -8   2  13       1210.51       1340.56        82.07 o                         
  -7   2  13        586.29        640.01        60.93 o                         
  -6   2  13        110.56         43.51        23.52 o                         
  -5   2  13         71.54         41.94        23.43 o                         
  -4   2  13          5.33         37.24        21.87 o                         
  -3   2  13        118.61        122.42        25.79 o                         
  -2   2  13        760.09        646.27        51.37 o                         
  -1   2  13        110.06         90.52        20.96 o                         
   0   2  13        498.42        433.73        38.84 o                         
   1   2  13          0.67          6.90        16.59 o                         
   2   2  13        192.14        174.41        27.61 o                         
   3   2  13        270.07        215.37        26.45 o                         
   4   2  13         45.18         39.58        19.88 o                         
   5   2  13        104.12        107.97        22.91 o                         
   6   2  13        199.28        183.46        32.67 o                         
   7   2  13         28.94         27.86        21.88 o                         
   8   2  13          3.66         18.51        27.24 o                         
   9   2  13         35.11         38.00        30.80 o                         
  10   2  13        328.71        433.10        47.76 o                         
  11   2  13        100.06         92.88        43.36 o                         
  12   2  13        379.58        276.38       102.92 o                         
  13   2  13         18.13         16.04        56.07 o                         
 -16   3  13        287.53        481.31        72.88 o                         
 -15   3  13          0.71         -0.98        56.21 o                         
 -14   3  13         39.95         56.43        51.14 o                         
 -13   3  13        229.77        262.60        53.36 o                         
 -12   3  13          8.39        -25.29        35.90 o                         
 -11   3  13        193.05        136.51        45.89 o                         
 -10   3  13          1.17         42.96        37.17 o                         
  -9   3  13          0.99         32.30        32.64 o                         
  -8   3  13        509.57        449.50        49.67 o                         
  -7   3  13       1393.18       1357.48        95.76 o                         
  -6   3  13        199.87        148.81        34.06 o                         
  -5   3  13        349.16        447.14        49.81 o                         
  -4   3  13        657.30        683.64        59.65 o                         
  -3   3  13        116.23         95.08        39.01 o                         
  -2   3  13        865.97        921.06        67.22 o                         
  -1   3  13         27.46         11.96        22.35 o                         
   0   3  13        111.84        113.76        27.73 o                         
   1   3  13        115.96         36.34        28.68 o                         
   2   3  13        605.46        571.72        50.49 o                         
   3   3  13         69.54         33.19        23.67 o                         
   4   3  13        632.27        668.19        57.19 o                         
   5   3  13        237.55        224.72        37.60 o                         
   6   3  13         24.64        -27.32        27.32 o                         
   7   3  13          7.12        -11.39        27.14 o                         
   8   3  13         81.03         75.26        34.70 o                         
   9   3  13        124.22        141.34        39.63 o                         
  10   3  13        407.17        350.24        55.70 o                         
  11   3  13         15.11        -22.56        39.17 o                         
  12   3  13        569.98        643.79        77.98 o                         
 -15   4  13        132.57        166.15        79.52 o                         
 -14   4  13          0.73         -9.15        45.00 o                         
 -13   4  13        162.88        179.19        49.36 o                         
 -12   4  13         74.65         39.33        45.45 o                         
 -11   4  13         12.93         15.59        42.00 o                         
 -10   4  13         77.30         70.36        42.24 o                         
  -9   4  13         47.17         71.84        37.64 o                         
  -8   4  13        739.11        671.94        63.48 o                         
  -7   4  13         57.37         66.92        32.08 o                         
  -6   4  13       1023.39       1058.95        85.38 o                         
  -5   4  13         34.33          1.98        27.16 o                         
  -4   4  13         39.20        106.15        32.04 o                         
  -3   4  13        142.22        145.20        37.32 o                         
  -2   4  13        254.36        205.20        32.99 o                         
  -1   4  13         77.14         22.40        26.76 o                         
   0   4  13       1411.07       1402.14        90.01 o                         
   1   4  13        553.42        584.71        62.46 o                         
   2   4  13         35.77         23.47        29.45 o                         
   3   4  13        442.33        469.99        63.30 o                         
   4   4  13          7.77         42.66        27.60 o                         
   5   4  13        842.89        882.87        72.62 o                         
   6   4  13        358.17        330.09        46.03 o                         
   7   4  13         65.63         -3.97        33.71 o                         
   8   4  13       1198.26       1302.53       109.54 o                         
   9   4  13          0.06         36.07        40.76 o                         
  10   4  13        147.30        108.59        42.12 o                         
  11   4  13         13.11         21.43        43.56 o                         
 -13   5  13         67.15         77.60        52.40 o                         
 -12   5  13         47.43         40.39        47.29 o                         
 -11   5  13        209.14        308.73        57.84 o                         
 -10   5  13         17.45         69.17        45.58 o                         
  -9   5  13        586.87        736.16        90.32 o                         
  -8   5  13         61.49        -33.68        37.63 o                         
  -7   5  13         89.97         -9.59        57.03 o                         
  -6   5  13        976.31       1076.10       108.54 o                         
  -5   5  13        267.58        355.60        53.29 o                         
  -4   5  13        199.27        250.92        42.71 o                         
  -3   5  13        199.08        150.10        35.67 o                         
  -2   5  13          2.84         -9.61        30.61 o                         
  -1   5  13        222.66        207.44        42.78 o                         
   0   5  13        323.58        267.29        69.37 o                         
   1   5  13        245.16        323.38        45.24 o                         
   2   5  13        853.91        932.96        78.17 o                         
   3   5  13         53.49         19.43        30.64 o                         
   4   5  13         79.52         27.16        33.50 o                         
   5   5  13        811.10        833.53        73.24 o                         
   6   5  13        486.22        394.09        52.71 o                         
   7   5  13         28.62         86.22        40.83 o                         
   8   5  13         41.82         -3.08        45.72 o                         
   9   5  13        283.41        259.40        53.99 o                         
  10   5  13         30.49         71.64        46.60 o                         
 -11   6  13         27.61         72.24        62.54 o                         
 -10   6  13         18.36         14.00        52.45 o                         
  -9   6  13        185.19        232.02        62.55 o                         
  -8   6  13          7.43        -13.17        47.10 o                         
  -7   6  13        620.85        565.86        72.56 o                         
  -6   6  13         76.02        183.26        46.38 o                         
  -5   6  13        602.56        684.17        81.51 o                         
  -4   6  13         11.22         28.21        38.07 o                         
  -3   6  13        280.45        335.67        47.54 o                         
  -2   6  13          1.32         70.79        37.94 o                         
  -1   6  13         82.06        133.06        40.99 o                         
   0   6  13        124.47         51.50        49.88 o                         
   1   6  13         89.60         61.50        63.37 o                         
   2   6  13         82.61         28.05        35.50 o                         
   3   6  13        223.11        192.34        43.49 o                         
   4   6  13         48.32         46.59        36.84 o                         
   5   6  13        100.44        152.01        76.46 o                         
   6   6  13          0.27        -41.56        41.56 o                         
   7   6  13         46.10        -24.09        40.31 o                         
   8   6  13         18.07         41.09        46.48 o                         
  -8   7  13         36.38        -26.66        54.71 o                         
  -7   7  13        101.41         83.48        67.70 o                         
  -6   7  13        102.13         77.99        63.26 o                         
  -5   7  13         64.62        -47.35        47.35 o                         
  -4   7  13          8.83        -16.63        48.01 o                         
  -3   7  13         31.89         -8.75        44.38 o                         
  -2   7  13        172.97        227.16        56.95 o                         
  -1   7  13        107.10        209.77        49.77 o                         
   0   7  13         22.11        115.84        44.10 o                         
   1   7  13        317.80        360.31        53.33 o                         
   2   7  13          3.61        -41.98        41.98 o                         
   3   7  13        135.44        130.76        44.81 o                         
   4   7  13          9.14        -43.23        43.23 o                         
 -16   0  14        171.15        181.59        66.41 o                         
 -14   0  14         31.11         82.97        69.44 o                         
 -12   0  14         32.76        107.29        60.17 o                         
 -10   0  14          9.70        -17.85        60.35 o                         
  -8   0  14       1025.74       1078.61        93.89 o                         
  -6   0  14        339.54        352.43        51.01 o                         
  -4   0  14        111.27         83.17        31.19 o                         
  -2   0  14       2074.65       2327.38       158.76 o                         
   0   0  14        749.44        870.01        89.01 o                         
   2   0  14       4395.92       4796.58       136.46 o                         
   4   0  14        697.69        781.48        76.71 o                         
   6   0  14       1230.58       1330.60        89.75 o                         
   8   0  14        733.62        829.01        88.10 o                         
  10   0  14       1126.01       1387.61       227.92 o                         
  12   0  14         13.78         78.79        55.75 o                         
 -16   1  14        272.51        293.00        57.23 o                         
 -15   1  14          5.08        -35.30        41.94 o                         
 -14   1  14        233.55        335.52        75.44 o                         
 -13   1  14         32.37         70.79        41.10 o                         
 -12   1  14          9.41         33.55        37.58 o                         
 -11   1  14        361.07        289.07        41.70 o                         
 -10   1  14       2174.07       2236.14       110.08 o                         
  -9   1  14        806.37        880.22        64.20 o                         
  -8   1  14         39.66         52.66        26.67 o                         
  -7   1  14        141.60        136.79        29.37 o                         
  -6   1  14       1038.00       1141.52        75.13 o                         
  -5   1  14        692.91        677.36        55.60 o                         
  -4   1  14       1062.43       1137.69        73.75 o                         
  -3   1  14         85.32         95.28        25.21 o                         
  -2   1  14       1754.19       1963.11        93.06 o                         
  -1   1  14        138.65         80.69        23.31 o                         
   0   1  14        163.34         84.96        23.88 o                         
   1   1  14         15.77         18.82        20.79 o                         
   2   1  14       1045.61       1178.15        68.85 o                         
   3   1  14        135.60        114.35        22.18 o                         
   4   1  14       3259.46       3487.09       106.08 o                         
   5   1  14         19.96          5.25        20.67 o                         
   6   1  14        745.76        833.69        54.66 o                         
   7   1  14        149.30        140.02        27.12 o                         
   8   1  14        507.26        445.35        47.46 o                         
   9   1  14        311.71        416.82        41.86 o                         
  10   1  14         13.69         64.06        32.86 o                         
  11   1  14        103.70          7.78        39.81 o                         
  12   1  14         26.31         63.77        48.43 o                         
  13   1  14         31.81        -62.31        64.75 o                         
 -16   2  14        198.12        240.53        54.19 o                         
 -15   2  14        126.61        100.41        55.88 o                         
 -14   2  14          5.54         30.18        38.79 o                         
 -13   2  14        109.89        175.57        44.32 o                         
 -12   2  14         43.62        -33.73        33.73 o                         
 -11   2  14         19.75         12.44        33.84 o                         
 -10   2  14          0.38        -26.68        26.68 o                         
  -9   2  14        645.72        591.06        55.80 o                         
  -8   2  14         14.51         24.76        28.60 o                         
  -7   2  14       1199.08       1322.37        90.50 o                         
  -6   2  14         26.18         12.93        24.70 o                         
  -5   2  14        614.36        508.42        50.45 o                         
  -4   2  14        514.48        475.26        45.36 o                         
  -3   2  14        610.43        600.56        51.79 o                         
  -2   2  14        352.36        407.01        42.45 o                         
  -1   2  14        245.40        215.49        39.81 o                         
   0   2  14        277.90        251.34        31.78 o                         
   1   2  14         24.99         -7.45        23.62 o                         
   2   2  14        131.14         87.65        34.96 o                         
   3   2  14        668.06        717.70        57.65 o                         
   4   2  14         15.22         15.00        23.10 o                         
   5   2  14         98.55         38.87        34.81 o                         
   6   2  14          0.13         16.35        23.53 o                         
   7   2  14          2.88         -9.24        26.51 o                         
   8   2  14        272.68        190.94        43.01 o                         
   9   2  14        201.85        181.38        40.30 o                         
  10   2  14        113.78        112.07        39.61 o                         
  11   2  14        658.34        644.48        71.86 o                         
  12   2  14         54.40          0.22        42.01 o                         
 -15   3  14        116.55        133.15        63.63 o                         
 -14   3  14          1.93         66.57        52.72 o                         
 -13   3  14         17.02        -29.75        39.28 o                         
 -12   3  14         32.04         74.36        41.70 o                         
 -11   3  14        102.56         68.22        45.53 o                         
 -10   3  14         72.76         -1.13        33.50 o                         
  -9   3  14       1401.87       1457.43       101.61 o                         
  -8   3  14        114.67        168.03        36.40 o                         
  -7   3  14          1.31          0.59        28.63 o                         
  -6   3  14        136.54        134.25        33.76 o                         
  -5   3  14         16.87         -0.85        25.64 o                         
  -4   3  14          0.01        -24.44        24.44 o                         
  -3   3  14          7.89         25.54        28.86 o                         
  -2   3  14          0.53         11.50        27.35 o                         
  -1   3  14       2124.47       2167.94       115.80 o                         
   0   3  14        690.04        674.76        66.29 o                         
   1   3  14       1519.78       1644.17        98.32 o                         
   2   3  14         23.75        -24.47        24.47 o                         
   3   3  14       1531.90       1551.68        94.86 o                         
   4   3  14        332.43        364.75        46.43 o                         
   5   3  14         81.72         75.13        31.37 o                         
   6   3  14        140.25        129.55        31.68 o                         
   7   3  14        180.25        116.97        45.29 o                         
   8   3  14        167.57        212.41        40.10 o                         
   9   3  14        981.16       1219.41       115.79 o                         
  10   3  14         55.54         21.47        37.71 o                         
  11   3  14        160.36        229.55        57.11 o                         
  12   3  14          5.26       -105.23       108.05 o                         
 -14   4  14          5.05         40.08        48.55 o                         
 -13   4  14        126.98        157.25        51.16 o                         
 -12   4  14         47.89         88.30        49.26 o                         
 -11   4  14         76.23         71.54        44.14 o                         
 -10   4  14          0.89         17.38        38.70 o                         
  -9   4  14         17.55         65.71        38.52 o                         
  -8   4  14         32.20         -1.21        33.67 o                         
  -7   4  14        161.38         69.00        43.78 o                         
  -6   4  14         15.26        -12.28        30.25 o                         
  -5   4  14        110.53         63.67        33.21 o                         
  -4   4  14         85.70         47.03        34.09 o                         
  -3   4  14        174.67        222.17        49.49 o                         
  -2   4  14         33.53          7.49        27.56 o                         
  -1   4  14          3.06        -31.95        31.95 o                         
   0   4  14        890.74        973.86        77.47 o                         
   1   4  14         70.90          6.41        29.44 o                         
   2   4  14       2961.39       3213.14       164.68 o                         
   3   4  14        532.14        476.45        75.75 o                         
   4   4  14          0.03         -2.32        29.03 o                         
   5   4  14        356.22        323.77        42.72 o                         
   6   4  14         85.74         39.86        40.51 o                         
   7   4  14        107.26        154.82        43.32 o                         
   8   4  14         19.79          8.39        39.90 o                         
   9   4  14        109.82         75.19        41.67 o                         
  10   4  14        358.58        452.19        62.31 o                         
 -13   5  14          0.10        -29.68        74.45 o                         
 -12   5  14         28.26          5.48        49.66 o                         
 -11   5  14         30.70         -5.02        45.96 o                         
 -10   5  14         44.66         67.98        45.74 o                         
  -9   5  14        147.84        185.03        51.45 o                         
  -8   5  14         53.57         38.59        43.46 o                         
  -7   5  14        249.51        186.52        52.56 o                         
  -6   5  14         37.43         16.53        54.06 o                         
  -5   5  14        651.82        625.80        67.45 o                         
  -4   5  14        171.58        229.20        43.52 o                         
  -3   5  14          0.12        -20.96        30.05 o                         
  -2   5  14        223.89        169.88        36.88 o                         
  -1   5  14        191.20        159.46        48.16 o                         
   0   5  14        125.63        114.23        40.19 o                         
   1   5  14        213.55        259.86        47.44 o                         
   2   5  14        429.09        443.43        61.75 o                         
   3   5  14        149.16         66.46        39.33 o                         
   4   5  14        608.27        837.10        78.91 o                         
   5   5  14        220.30        220.93        44.13 o                         
   6   5  14        346.06        316.11        51.34 o                         
   7   5  14          3.77         43.02        39.12 o                         
   8   5  14        124.13        211.05        48.95 o                         
   9   5  14          5.11        -40.92        40.92 o                         
 -10   6  14         49.22         12.69        52.05 o                         
  -9   6  14         13.06        -46.80        46.80 o                         
  -8   6  14        613.69        555.64        74.07 o                         
  -7   6  14        223.15        193.15        53.24 o                         
  -6   6  14         31.93         25.98        46.03 o                         
  -5   6  14         45.27         97.86        47.82 o                         
  -4   6  14         37.57         -0.67        42.43 o                         
  -3   6  14         81.22          9.12        48.26 o                         
  -2   6  14        134.97         78.65        40.76 o                         
  -1   6  14          0.37          3.60        42.55 o                         
   0   6  14        244.73        168.49        65.55 o                         
   1   6  14         13.22         44.60        38.31 o                         
   2   6  14        154.61         73.06        41.29 o                         
   3   6  14         42.63        -26.88        36.62 o                         
   4   6  14         67.05         28.88        39.59 o                         
   5   6  14         30.63         -2.92        43.51 o                         
   6   6  14          0.24        -21.28        55.13 o                         
   7   6  14          0.06         45.26        48.42 o                         
  -6   7  14        123.30         53.36        57.12 o                         
  -5   7  14         40.89        -54.44        54.44 o                         
  -4   7  14         54.24         90.47        53.34 o                         
  -3   7  14         51.43        110.55        54.15 o                         
  -2   7  14        419.37        280.75        63.91 o                         
  -1   7  14        119.66        132.66        49.76 o                         
   0   7  14         14.62          7.66        47.06 o                         
   1   7  14          5.38         60.91        45.99 o                         
   2   7  14         37.12         11.34        48.25 o                         
   3   7  14          5.69         52.63        44.82 o                         
 -15   0  15        174.07        131.53        86.00 o                         
 -13   0  15        182.32        248.88        82.82 o                         
 -11   0  15       1545.39       1841.17       170.38 o                         
  -9   0  15       1515.22       1607.55       177.36 o                         
  -7   0  15          0.20         10.11        52.71 o                         
  -5   0  15         12.28        -34.12        34.12 o                         
  -3   0  15       2956.88       3292.69       192.28 o                         
  -1   0  15       2643.69       3027.97       220.57 o                         
   1   0  15         31.50         13.88        43.71 o                         
   3   0  15       3392.73       3971.49       211.25 o                         
   5   0  15       1268.61       1321.89       115.78 o                         
   7   0  15        258.24        173.95        67.64 o                         
   9   0  15       1105.96       1199.57       121.47 o                         
  11   0  15          3.47         -3.51        56.68 o                         
 -16   1  15          0.44         38.23        50.16 o                         
 -15   1  15        155.59         78.29        57.59 o                         
 -14   1  15          1.11         31.93        59.18 o                         
 -13   1  15         53.30         82.76        45.52 o                         
 -12   1  15        319.97        294.90        49.56 o                         
 -11   1  15          9.77         -7.92        32.19 o                         
 -10   1  15        192.74        224.69        35.93 o                         
  -9   1  15         23.43         40.30        29.90 o                         
  -8   1  15         62.53         33.92        28.33 o                         
  -7   1  15        453.02        511.12        50.48 o                         
  -6   1  15        515.97        496.50        49.63 o                         
  -5   1  15       1749.72       1839.68        95.64 o                         
  -4   1  15        927.56        970.63        72.29 o                         
  -3   1  15        456.61        432.99        44.66 o                         
  -2   1  15         17.32         12.12        20.79 o                         
  -1   1  15        362.92        339.45        38.70 o                         
   0   1  15        100.93         83.81        23.66 o                         
   1   1  15        375.76        397.81        41.15 o                         
   2   1  15        504.81        427.90        42.45 o                         
   3   1  15        489.28        540.26        46.22 o                         
   4   1  15          0.69          8.23        22.46 o                         
   5   1  15         46.77         18.22        20.81 o                         
   6   1  15        103.38         53.87        28.55 o                         
   7   1  15         44.97         22.76        25.19 o                         
   8   1  15          6.24         -3.56        23.46 o                         
   9   1  15        151.30        122.78        31.30 o                         
  10   1  15          0.05        -35.37        35.37 o                         
  11   1  15        133.35        198.24        45.17 o                         
  12   1  15        192.97        276.19        53.61 o                         
 -15   2  15         25.73         35.05        51.88 o                         
 -14   2  15          0.74        -14.04        42.32 o                         
 -13   2  15        100.88        135.09        40.47 o                         
 -12   2  15        243.98        190.24        44.09 o                         
 -11   2  15         96.22        117.94        44.41 o                         
 -10   2  15        169.99        156.76        33.26 o                         
  -9   2  15         32.35        -22.91        27.56 o                         
  -8   2  15       1619.16       1727.91       100.17 o                         
  -7   2  15         36.86         59.20        34.58 o                         
  -6   2  15        539.90        564.11        63.26 o                         
  -5   2  15        271.53        271.82        46.80 o                         
  -4   2  15          0.48        -24.36        24.36 o                         
  -3   2  15        420.93        421.63        45.10 o                         
  -2   2  15          1.12         33.28        25.97 o                         
  -1   2  15        309.75        303.93        38.50 o                         
   0   2  15        895.90        954.29        74.52 o                         
   1   2  15         24.24        -11.88        25.35 o                         
   2   2  15        450.17        443.52        53.23 o                         
   3   2  15        117.65         71.05        32.83 o                         
   4   2  15         55.62         12.60        30.89 o                         
   5   2  15        621.21        596.56        57.64 o                         
   6   2  15         43.78          4.82        25.41 o                         
   7   2  15        184.17        150.47        34.93 o                         
   8   2  15         45.35         97.36        35.80 o                         
   9   2  15        101.58         60.45        46.28 o                         
  10   2  15        383.35        376.76        50.94 o                         
  11   2  15          1.18        -17.24        40.42 o                         
 -15   3  15         10.83        -74.33        74.33 o                         
 -14   3  15         90.42        127.37        54.14 o                         
 -13   3  15          6.19         69.44        40.84 o                         
 -12   3  15        429.44        464.00        85.08 o                         
 -11   3  15        161.34         94.01        40.23 o                         
 -10   3  15        199.24        227.70        48.83 o                         
  -9   3  15        206.54        156.36        41.38 o                         
  -8   3  15         44.55          0.15        32.82 o                         
  -7   3  15          6.57        -21.02        29.41 o                         
  -6   3  15       1051.24       1006.96        79.16 o                         
  -5   3  15         33.39         63.64        32.54 o                         
  -4   3  15        165.10        192.43        34.80 o                         
  -3   3  15        153.36        235.32        43.01 o                         
  -2   3  15        265.57        235.11        42.45 o                         
  -1   3  15          2.83          8.93        28.03 o                         
   0   3  15        564.24        514.11        57.90 o                         
   1   3  15         93.41        120.55        36.12 o                         
   2   3  15        144.55        105.34        36.41 o                         
   3   3  15         14.15        -20.75        31.31 o                         
   4   3  15        190.08        259.61        46.49 o                         
   5   3  15         13.80         13.40        31.24 o                         
   6   3  15        206.28        279.17        45.58 o                         
   7   3  15        178.35         54.51        41.34 o                         
   8   3  15        817.61        976.04        89.80 o                         
   9   3  15         16.09         20.54        37.68 o                         
  10   3  15         27.13         65.76        40.89 o                         
  11   3  15          8.77        -42.26        42.26 o                         
 -13   4  15        111.62        118.16        53.36 o                         
 -12   4  15         21.95        -12.30        48.53 o                         
 -11   4  15        351.86        328.72        61.50 o                         
 -10   4  15        199.98        169.31        45.86 o                         
  -9   4  15         46.50         29.26        43.96 o                         
  -8   4  15       1891.69       1931.25       125.23 o                         
  -7   4  15         14.19         18.06        35.13 o                         
  -6   4  15         51.45         62.27        37.70 o                         
  -5   4  15         89.86         65.12        36.68 o                         
  -4   4  15         52.42         90.19        37.33 o                         
  -3   4  15         74.07         54.80        35.59 o                         
  -2   4  15          3.96        -12.70        28.80 o                         
  -1   4  15         16.00        -37.74        37.74 o                         
   0   4  15        600.78        612.08        67.17 o                         
   1   4  15        278.10        233.10        47.19 o                         
   2   4  15        893.08        970.85        91.76 o                         
   3   4  15        209.43        139.55        41.11 o                         
   4   4  15        383.83        388.65        55.96 o                         
   5   4  15        383.93        301.52        55.78 o                         
   6   4  15         11.71         35.35        36.29 o                         
   7   4  15         17.40        -15.07        39.41 o                         
   8   4  15        130.48        196.45        42.56 o                         
   9   4  15         91.80         68.29        41.34 o                         
  10   4  15        337.24        395.34        97.26 o                         
 -12   5  15         21.24        -13.16        58.14 o                         
 -11   5  15         67.53        -25.52        54.64 o                         
 -10   5  15         47.28          9.78        45.04 o                         
  -9   5  15        174.33        171.46        56.84 o                         
  -8   5  15        106.71        198.61        53.65 o                         
  -7   5  15        240.66        209.34        45.65 o                         
  -6   5  15         58.86         54.07        38.86 o                         
  -5   5  15        369.26        288.51        54.72 o                         
  -4   5  15          2.03        -17.56        41.34 o                         
  -3   5  15         75.80         47.76        35.44 o                         
  -2   5  15          0.40        -24.21        35.21 o                         
  -1   5  15        101.24         46.69        41.40 o                         
   0   5  15        103.90         28.71        50.77 o                         
   1   5  15        500.88        440.44        63.98 o                         
   2   5  15        261.82        181.64        59.98 o                         
   3   5  15        217.45        211.06        49.96 o                         
   4   5  15         49.59         35.19        46.73 o                         
   5   5  15          2.21          5.67        40.00 o                         
   6   5  15          5.93         -9.45        40.28 o                         
   7   5  15          0.39         26.58        39.30 o                         
   8   5  15          3.03        -39.10        39.10 o                         
  -9   6  15        240.91        148.68        70.90 o                         
  -8   6  15         51.23         89.87        53.29 o                         
  -7   6  15         15.31        -11.02        45.64 o                         
  -6   6  15          4.85         16.29        45.67 o                         
  -5   6  15        158.98        214.84        54.98 o                         
  -4   6  15        152.74        184.17        53.31 o                         
  -3   6  15        491.65        511.53        76.31 o                         
  -2   6  15         20.69        -13.16        41.65 o                         
  -1   6  15        245.20        219.46        55.01 o                         
   0   6  15          0.68         -0.93        44.87 o                         
   1   6  15         97.45         63.26        45.18 o                         
   2   6  15         79.26        112.29        49.47 o                         
   3   6  15          2.26         55.87        43.24 o                         
   4   6  15         53.28         44.99        43.24 o                         
   5   6  15        452.40        411.58        85.61 o                         
  -4   7  15        600.85        569.10        82.31 o                         
  -3   7  15          0.64         16.35        52.43 o                         
  -2   7  15         93.03         63.39        55.17 o                         
  -1   7  15        137.18        125.57        54.93 o                         
   0   7  15        117.49        120.80        52.54 o                         
   1   7  15        178.78         78.30       143.44 o                         
 -14   0  16         96.04         84.86        75.87 o                         
 -12   0  16          0.45         27.96        69.49 o                         
 -10   0  16        454.74        290.67        97.10 o                         
  -8   0  16       1087.82       1235.48       125.99 o                         
  -6   0  16        472.50        459.90        71.47 o                         
  -4   0  16         43.66        -33.59        33.59 o                         
  -2   0  16       1427.67       1512.63       127.44 o                         
   0   0  16        531.37        607.89        88.99 o                         
   2   0  16        721.06        750.34        92.88 o                         
   4   0  16          6.64        -43.28        45.22 o                         
   6   0  16        361.00        240.32        62.73 o                         
   8   0  16          1.27        -17.38        42.75 o                         
  10   0  16        453.32        365.67        79.29 o                         
 -15   1  16          9.31        -49.56        49.56 o                         
 -14   1  16         34.55         12.67        48.78 o                         
 -13   1  16         15.80         88.78        49.88 o                         
 -12   1  16        226.36        287.67        50.47 o                         
 -11   1  16         69.44         46.28        37.51 o                         
 -10   1  16        379.35        507.86        53.93 o                         
  -9   1  16       1061.90        992.93        70.50 o                         
  -8   1  16         16.87         25.14        29.94 o                         
  -7   1  16         88.93         96.99        31.06 o                         
  -6   1  16          0.31        -26.37        26.37 o                         
  -5   1  16        860.24       1059.54        72.44 o                         
  -4   1  16         21.97          1.95        26.25 o                         
  -3   1  16         15.45         -3.43        24.37 o                         
  -2   1  16        580.07        657.71        53.63 o                         
  -1   1  16        388.69        377.31        43.06 o                         
   0   1  16        207.17        205.55        32.50 o                         
   1   1  16         49.76         25.71        23.91 o                         
   2   1  16         57.08         54.00        23.96 o                         
   3   1  16       1192.99       1189.04        89.12 o                         
   4   1  16        910.73        974.03        66.04 o                         
   5   1  16         29.85         32.14        27.59 o                         
   6   1  16        162.45        219.94        35.16 o                         
   7   1  16        228.23        189.32        27.81 o                         
   8   1  16        901.19        949.86        54.38 o                         
   9   1  16        357.64        472.58        53.08 o                         
  10   1  16        287.78        232.99        44.97 o                         
  11   1  16        156.27        106.59        42.96 o                         
 -15   2  16         16.31        -52.01        52.01 o                         
 -14   2  16         61.99         40.73        47.98 o                         
 -13   2  16          0.66         17.02        43.31 o                         
 -12   2  16         37.31         42.54        40.99 o                         
 -11   2  16         34.68         84.39        41.26 o                         
 -10   2  16          2.75        -16.45        33.13 o                         
  -9   2  16         96.80         87.87        32.86 o                         
  -8   2  16        104.57        109.82        35.38 o                         
  -7   2  16          0.68          1.52        29.60 o                         
  -6   2  16          1.64        -10.32        28.56 o                         
  -5   2  16        233.43        169.25        38.31 o                         
  -4   2  16        263.25        305.71        45.60 o                         
  -3   2  16       2773.35       2914.37       133.96 o                         
  -2   2  16          9.35        -11.23        26.50 o                         
  -1   2  16        907.11       1077.23        92.03 o                         
   0   2  16        463.14        401.87        48.66 o                         
   1   2  16       1617.70       1548.99        98.31 o                         
   2   2  16        650.01        737.78        76.88 o                         
   3   2  16        448.71        466.03        54.71 o                         
   4   2  16        276.31        211.76        40.53 o                         
   5   2  16         11.38         -4.15        32.41 o                         
   6   2  16        143.06        115.46        36.73 o                         
   7   2  16        301.87        259.36        51.95 o                         
   8   2  16         17.60         50.49        38.07 o                         
   9   2  16        383.90        330.92        52.01 o                         
  10   2  16         50.19        -34.53        34.53 o                         
  11   2  16         57.31         18.63        44.06 o                         
 -14   3  16          0.06        -20.62        47.73 o                         
 -13   3  16         34.06         14.21        61.10 o                         
 -12   3  16         51.49         -4.24        47.45 o                         
 -11   3  16         42.75         -1.49        39.71 o                         
 -10   3  16          4.35         14.08        40.11 o                         
  -9   3  16        437.73        414.63        54.06 o                         
  -8   3  16         42.32         46.98        34.72 o                         
  -7   3  16        276.47        350.99        51.19 o                         
  -6   3  16          0.87        -29.84        29.84 o                         
  -5   3  16        107.77        115.96        34.74 o                         
  -4   3  16         98.20         59.90        34.17 o                         
  -3   3  16          2.15        -13.27        29.41 o                         
  -2   3  16         54.84        -23.17        31.58 o                         
  -1   3  16        632.21        792.74        77.49 o                         
   0   3  16          0.02          7.40        30.66 o                         
   1   3  16        191.04        196.30        38.59 o                         
   2   3  16         10.49         49.57        34.41 o                         
   3   3  16       1159.41       1116.56        98.71 o                         
   4   3  16          3.18         37.51        38.75 o                         
   5   3  16        377.73        353.65        57.50 o                         
   6   3  16         11.45         23.77        47.93 o                         
   7   3  16          1.53         -9.02        42.98 o                         
   8   3  16         26.30         61.90        37.59 o                         
   9   3  16        133.17        180.24        47.58 o                         
  10   3  16         26.08        -40.45        40.45 o                         
 -13   4  16         54.47        109.29        51.65 o                         
 -12   4  16         53.96         91.44        73.32 o                         
 -11   4  16        190.77        301.38        53.82 o                         
 -10   4  16         27.96         28.59        40.65 o                         
  -9   4  16        457.43        337.15        51.77 o                         
  -8   4  16        115.62        148.78        42.49 o                         
  -7   4  16          0.10        -35.81        35.81 o                         
  -6   4  16        209.40         80.75        58.54 o                         
  -5   4  16         65.68        136.00        44.29 o                         
  -4   4  16         37.34        -31.99        38.63 o                         
  -3   4  16        196.09        211.37        44.04 o                         
  -2   4  16         36.11         -0.50        33.01 o                         
  -1   4  16        425.55        300.87        52.37 o                         
   0   4  16        305.31        280.78        50.90 o                         
   1   4  16        184.22        192.70        50.26 o                         
   2   4  16         60.97         36.86        40.85 o                         
   3   4  16         54.66         15.27        46.62 o                         
   4   4  16         11.87         63.59        54.84 o                         
   5   4  16         59.13         77.76        54.45 o                         
   6   4  16        233.41        221.15        46.30 o                         
   7   4  16        309.16        336.69        53.32 o                         
   8   4  16          0.79        -20.67        43.97 o                         
   9   4  16        245.50        409.69        97.15 o                         
 -11   5  16         14.31         36.21        50.77 o                         
 -10   5  16        236.44        369.29        74.21 o                         
  -9   5  16          2.33        -47.46        47.46 o                         
  -8   5  16        116.40        164.24        44.14 o                         
  -7   5  16         37.65          8.44        42.57 o                         
  -6   5  16         12.26         18.30        40.15 o                         
  -5   5  16        219.76        262.18        50.32 o                         
  -4   5  16        177.81        160.97        58.73 o                         
  -3   5  16         62.55         79.56        48.95 o                         
  -2   5  16        107.35        146.57        45.01 o                         
  -1   5  16        223.94        264.29        50.00 o                         
   0   5  16         55.74         13.05        54.80 o                         
   1   5  16         77.47        114.00        47.14 o                         
   2   5  16         41.62         59.34        42.43 o                         
   3   5  16          2.62        -46.27        46.27 o                         
   4   5  16        316.71        188.80        52.69 o                         
   5   5  16          2.81          0.45        53.27 o                         
   6   5  16         67.63         80.98        48.06 o                         
   7   5  16         54.22         45.14        44.99 o                         
  -8   6  16        269.38        130.59        76.26 o                         
  -7   6  16         46.03        -17.57        68.33 o                         
  -6   6  16        282.55        292.09        74.16 o                         
  -5   6  16         66.28         18.88        45.83 o                         
  -4   6  16        201.15        106.75        70.50 o                         
  -3   6  16          4.08        -43.85        43.85 o                         
  -2   6  16        171.76        119.21        44.48 o                         
  -1   6  16         47.12         65.50        45.24 o                         
   0   6  16         14.81        -17.04        46.19 o                         
   1   6  16          2.94        -36.47        71.30 o                         
   2   6  16        644.82        663.12        73.98 o                         
   3   6  16        191.67         91.17        48.10 o                         
   4   6  16          9.30         36.29        48.49 o                         
 -15   0  17         50.78         99.51        81.40 o                         
 -13   0  17          3.39         34.32       138.89 o                         
 -11   0  17        793.12        896.41       111.41 o                         
  -9   0  17        579.31        579.87        96.01 o                         
  -7   0  17        240.16        333.53        64.53 o                         
  -5   0  17         84.17        110.11        46.93 o                         
  -3   0  17         48.92         42.03        39.95 o                         
  -1   0  17         99.45         46.58        38.84 o                         
   1   0  17         35.49        104.63        43.07 o                         
   3   0  17         60.34         25.70        43.13 o                         
   5   0  17        349.02        250.56        73.79 o                         
   7   0  17        571.56        650.84       149.81 o                         
   9   0  17        432.58        328.87        96.26 o                         
 -15   1  17        133.46        171.10       101.55 o                         
 -14   1  17          0.01         28.52        53.32 o                         
 -13   1  17        304.33        244.62        65.66 o                         
 -12   1  17         12.19         89.60        48.51 o                         
 -11   1  17        108.45         63.56        37.69 o                         
 -10   1  17         55.19         65.98        38.18 o                         
  -9   1  17        166.59        100.36        39.41 o                         
  -8   1  17        574.34        696.90        68.36 o                         
  -7   1  17        342.75        310.66        49.56 o                         
  -6   1  17         29.31        -18.96        33.03 o                         
  -5   1  17        288.21        267.76        42.55 o                         
  -4   1  17         13.76         11.75        29.87 o                         
  -3   1  17          1.41          6.80        39.08 o                         
  -2   1  17        761.95        757.36        65.54 o                         
  -1   1  17        302.42        280.78        41.24 o                         
   0   1  17       1796.73       1907.84       109.33 o                         
   1   1  17          3.78        -31.43        31.43 o                         
   2   1  17        260.67        223.56        38.06 o                         
   3   1  17       1088.05       1230.63        95.40 o                         
   4   1  17        188.92        181.04        36.43 o                         
   5   1  17        607.02        721.15        64.84 o                         
   6   1  17         49.00         39.96        27.84 o                         
   7   1  17        382.58        374.39        40.41 o                         
   8   1  17        216.80        241.23        45.46 o                         
   9   1  17         29.73         13.73        50.62 o                         
  10   1  17          7.17        -41.48        63.15 o                         
 -14   2  17         15.18         79.73        61.58 o                         
 -13   2  17          0.53         75.13        41.44 o                         
 -12   2  17         91.54         69.65        44.45 o                         
 -11   2  17        265.35        326.08        72.43 o                         
 -10   2  17         15.70        -32.38        32.38 o                         
  -9   2  17         84.60         41.65        35.42 o                         
  -8   2  17        466.63        437.55        53.06 o                         
  -7   2  17         68.36         17.09        34.64 o                         
  -6   2  17        201.06        210.13        40.21 o                         
  -5   2  17          1.13          3.34        29.48 o                         
  -4   2  17       1936.46       2186.22       122.39 o                         
  -3   2  17         13.25          8.55        30.74 o                         
  -2   2  17        863.96        857.23        75.73 o                         
  -1   2  17         94.81         81.18        36.08 o                         
   0   2  17        523.24        414.32        54.44 o                         
   1   2  17          0.77        -13.75        29.82 o                         
   2   2  17       1020.76       1139.25        87.51 o                         
   3   2  17        131.39        136.30        36.86 o                         
   4   2  17        595.38        671.53        69.89 o                         
   5   2  17          6.42        -12.30        31.63 o                         
   6   2  17          8.99        -20.49        33.25 o                         
   7   2  17        135.92        107.34        38.80 o                         
   8   2  17         33.84         97.22        45.78 o                         
   9   2  17         68.66        -29.69        42.01 o                         
  10   2  17         30.12          4.24        41.60 o                         
 -13   3  17         43.38         34.26        45.99 o                         
 -12   3  17        102.87          9.33        65.84 o                         
 -11   3  17          5.44          6.01        42.87 o                         
 -10   3  17        143.14        103.26        45.34 o                         
  -9   3  17         75.03         44.80        37.19 o                         
  -8   3  17        587.85        398.31        55.84 o                         
  -7   3  17        390.18        358.32        50.91 o                         
  -6   3  17         16.40         36.23        37.98 o                         
  -5   3  17         57.48         24.78        34.68 o                         
  -4   3  17        517.86        405.96        56.67 o                         
  -3   3  17         65.07         -4.51        38.15 o                         
  -2   3  17        712.27        757.51        74.77 o                         
  -1   3  17          7.23        -32.04        32.04 o                         
   0   3  17       3717.92       3880.22       177.83 o                         
   1   3  17         25.94        -19.19        42.63 o                         
   2   3  17        537.70        411.19        96.05 o                         
   3   3  17          3.69        105.60        46.64 o                         
   4   3  17          0.14        -12.59        38.62 o                         
   5   3  17         57.02         85.13        44.99 o                         
   6   3  17          0.84        -12.40        39.29 o                         
   7   3  17        133.22         86.09        61.95 o                         
   8   3  17        628.21        739.91        82.08 o                         
   9   3  17         33.07        -40.79        46.94 o                         
 -12   4  17         55.45        159.53        54.83 o                         
 -11   4  17        223.92        271.68        59.19 o                         
 -10   4  17          5.49         56.50        42.08 o                         
  -9   4  17        456.28        534.09        67.55 o                         
  -8   4  17          0.69          4.96        42.76 o                         
  -7   4  17          6.02        -28.89        49.22 o                         
  -6   4  17         45.94         99.47        43.64 o                         
  -5   4  17          0.01         10.76        41.53 o                         
  -4   4  17        154.79        209.13        43.11 o                         
  -3   4  17         81.17        103.59        41.20 o                         
  -2   4  17         59.44         56.16        37.70 o                         
  -1   4  17          1.92        -31.99        31.99 o                         
   0   4  17          5.38         38.22        37.57 o                         
   1   4  17         38.54          4.90        40.56 o                         
   2   4  17        323.04        293.45        56.76 o                         
   3   4  17         59.58         69.15        49.21 o                         
   4   4  17         48.05         51.71        46.74 o                         
   5   4  17        113.92          8.87        46.90 o                         
   6   4  17        181.96        287.46        55.52 o                         
   7   4  17        115.29        153.84        47.82 o                         
 -10   5  17          0.60         19.24        57.02 o                         
  -9   5  17         21.87         83.01        51.75 o                         
  -8   5  17         50.96        -19.36        48.31 o                         
  -7   5  17        128.35         57.27        44.77 o                         
  -6   5  17         92.65         60.50        46.68 o                         
  -5   5  17        185.40        175.62        52.08 o                         
  -4   5  17          7.74        -38.95        38.95 o                         
  -3   5  17        252.87        205.11        50.32 o                         
  -2   5  17        234.42        186.07        68.17 o                         
  -1   5  17          0.09         -7.26        41.88 o                         
   0   5  17         93.43         25.67        46.54 o                         
   1   5  17         54.00         27.57        45.48 o                         
   2   5  17          1.26          5.72        44.86 o                         
   3   5  17         79.26        115.74        45.62 o                         
   4   5  17          0.72         77.99        51.49 o                         
   5   5  17        137.83         80.41        51.29 o                         
  -6   6  17          9.07        -54.43        54.43 o                         
  -5   6  17          0.56        -27.57        76.29 o                         
  -4   6  17        169.02        199.68        50.77 o                         
  -3   6  17         11.79        -46.10        46.10 o                         
  -2   6  17          8.33        -43.50        43.50 o                         
  -1   6  17        280.20        348.24        57.78 o                         
   0   6  17         25.08         40.64        48.71 o                         
   1   6  17        422.77        452.36        90.85 o                         
   2   6  17         51.83         55.36        66.59 o                         
 -14   0  18          1.61        -91.26        91.26 o                         
 -12   0  18        211.61        235.29        88.80 o                         
 -10   0  18        248.14        222.28       102.09 o                         
  -8   0  18         32.01         31.50        66.60 o                         
  -6   0  18        108.86         51.75        45.36 o                         
  -4   0  18        949.21       1050.56       113.55 o                         
  -2   0  18        230.67        156.41        50.28 o                         
   0   0  18        231.01        210.20        61.17 o                         
   2   0  18        121.31        106.89        51.34 o                         
   4   0  18        123.15        166.61        61.78 o                         
   6   0  18        376.81        290.02       116.44 o                         
   8   0  18        462.29        249.89       111.85 o                         
 -14   1  18         11.24          6.91        59.18 o                         
 -13   1  18          1.33        136.28        61.22 o                         
 -12   1  18         20.89         42.41        46.92 o                         
 -11   1  18         53.89        102.69        43.78 o                         
 -10   1  18        169.40        170.19        54.85 o                         
  -9   1  18          2.16         -5.85        35.89 o                         
  -8   1  18        186.66        252.30        45.41 o                         
  -7   1  18         58.11         79.07        36.70 o                         
  -6   1  18        305.81        272.08        44.89 o                         
  -5   1  18        192.93        134.17        47.18 o                         
  -4   1  18         12.19         40.69        30.56 o                         
  -3   1  18       1568.85       1748.53       107.53 o                         
  -2   1  18         89.08         65.64        31.81 o                         
  -1   1  18        604.97        671.31        63.56 o                         
   0   1  18          9.96         30.89        31.41 o                         
   1   1  18        108.42         42.30        36.67 o                         
   2   1  18        242.29        206.23        43.68 o                         
   3   1  18        350.01        217.58        43.29 o                         
   4   1  18         16.99         55.13        36.43 o                         
   5   1  18          0.78         39.76        36.19 o                         
   6   1  18        116.73         91.93        37.40 o                         
   7   1  18         28.11        -36.55        41.70 o                         
   8   1  18        281.50        245.69        82.57 o                         
   9   1  18        125.18        153.38        61.39 o                         
 -13   2  18         85.33         93.55        53.12 o                         
 -12   2  18        103.57        160.07        55.11 o                         
 -11   2  18          8.37         83.95        54.02 o                         
 -10   2  18        189.22        269.61        46.87 o                         
  -9   2  18        625.30        590.43        67.45 o                         
  -8   2  18        145.24         60.01        39.42 o                         
  -7   2  18         10.45         -3.49        39.80 o                         
  -6   2  18        202.42        159.56        51.43 o                         
  -5   2  18        210.77        136.40        44.46 o                         
  -4   2  18          3.47          7.60        34.37 o                         
  -3   2  18         16.32         73.95        36.18 o                         
  -2   2  18        149.71        143.61        43.95 o                         
  -1   2  18       1771.50       1930.84       137.92 o                         
   0   2  18        140.73         77.71        59.91 o                         
   1   2  18        972.93       1048.98        87.48 o                         
   2   2  18        359.31        364.44        50.09 o                         
   3   2  18         77.13         41.78        45.49 o                         
   4   2  18         74.47         71.45        40.37 o                         
   5   2  18          4.07        -36.99        36.99 o                         
   6   2  18        175.81        208.95        50.93 o                         
   7   2  18        394.74        403.40        55.48 o                         
   8   2  18         68.63         90.81        51.24 o                         
   9   2  18        186.84        -42.72        91.27 o                         
 -12   3  18          1.46         63.68        44.71 o                         
 -11   3  18        380.14        341.90        55.90 o                         
 -10   3  18          0.02        -41.09        41.09 o                         
  -9   3  18         13.67        -18.56        37.71 o                         
  -8   3  18        124.10         83.36        41.38 o                         
  -7   3  18         16.48         24.23        36.72 o                         
  -6   3  18        109.72         73.87        39.41 o                         
  -5   3  18        266.97        343.84        57.25 o                         
  -4   3  18          0.14        -28.58        35.48 o                         
  -3   3  18        368.91        355.07        55.83 o                         
  -2   3  18        531.51        502.63        69.54 o                         
  -1   3  18        131.76         86.58        42.88 o                         
   0   3  18          1.21        -42.63        48.02 o                         
   1   3  18         65.47        -26.65        32.77 o                         
   2   3  18          3.07        -22.08        36.52 o                         
   3   3  18        705.61        662.68        87.38 o                         
   4   3  18         43.11        -38.08        66.11 o                         
   5   3  18         58.30         12.75        60.79 o                         
   6   3  18          4.32         72.86        44.92 o                         
   7   3  18        499.00        591.24        75.64 o                         
   8   3  18          0.41         -2.38        47.58 o                         
 -11   4  18         50.07          5.39        52.37 o                         
 -10   4  18         55.22         89.33        52.63 o                         
  -9   4  18         87.30         11.50        53.79 o                         
  -8   4  18          3.61        -35.46        44.10 o                         
  -7   4  18         23.91         18.54        40.14 o                         
  -6   4  18          2.50        -24.88        39.79 o                         
  -5   4  18        134.41         67.20        44.77 o                         
  -4   4  18          2.41          0.36        37.58 o                         
  -3   4  18          6.55          4.32        37.27 o                         
  -2   4  18        100.52         43.13        42.72 o                         
  -1   4  18        162.82        161.29        41.67 o                         
   0   4  18         23.87         15.84        39.70 o                         
   1   4  18        652.85        622.91        77.73 o                         
   2   4  18         44.78         44.75        43.24 o                         
   3   4  18         84.67        118.01        52.69 o                         
   4   4  18          0.94        -46.84        46.84 o                         
   5   4  18         10.20        -45.60        45.60 o                         
   6   4  18        158.80        127.02        57.57 o                         
  -8   5  18        291.30        300.55        55.18 o                         
  -7   5  18          0.28         -1.38        45.18 o                         
  -6   5  18         21.80         96.05        46.97 o                         
  -5   5  18         11.33        -21.83        41.62 o                         
  -4   5  18         51.86         -1.21        41.85 o                         
  -3   5  18         38.83         66.96        44.22 o                         
  -2   5  18          1.65         23.97        44.48 o                         
  -1   5  18         70.39        121.30        47.34 o                         
   0   5  18        128.68        -11.98        58.83 o                         
   1   5  18         93.92        220.84        60.03 o                         
   2   5  18         88.06        127.63        49.38 o                         
   3   5  18          0.18         -3.18        49.37 o                         
   4   5  18         67.74         -2.11        72.83 o                         
 -13   0  19          1.80         54.82        91.77 o                         
 -11   0  19         41.75         10.53        61.14 o                         
  -9   0  19        164.36        168.72        60.56 o                         
  -7   0  19        164.02        161.41        59.20 o                         
  -5   0  19       1479.07       1667.48       149.78 o                         
  -3   0  19         43.28        -40.60        40.60 o                         
  -1   0  19         85.66         64.04        49.34 o                         
   1   0  19        192.88        360.99        67.75 o                         
   3   0  19       1230.90       1564.85       190.56 o                         
   5   0  19         52.43       -119.43       119.43 o                         
   7   0  19         15.94        -50.80        50.80 o                         
 -13   1  19         82.36         79.07        65.01 o                         
 -12   1  19          0.55        -48.97        48.97 o                         
 -11   1  19        310.90        319.42        67.99 o                         
 -10   1  19         67.85         22.33        44.64 o                         
  -9   1  19         26.53         54.22        41.47 o                         
  -8   1  19        106.40         81.45        41.33 o                         
  -7   1  19         19.27         72.30        39.05 o                         
  -6   1  19        255.13        240.52        46.91 o                         
  -5   1  19          5.90         -5.05        34.50 o                         
  -4   1  19         13.27         -0.99        34.75 o                         
  -3   1  19        465.71        630.87        73.09 o                         
  -2   1  19          9.13         50.12        40.53 o                         
  -1   1  19        788.33        874.20       101.38 o                         
   0   1  19       1243.18       1421.24       115.47 o                         
   1   1  19        197.99        138.91        43.50 o                         
   2   1  19         17.84         11.70        38.27 o                         
   3   1  19        199.01        132.10        44.47 o                         
   4   1  19         47.89         60.56        42.27 o                         
   5   1  19         59.94         76.72        42.15 o                         
   6   1  19          0.03         53.95        45.19 o                         
   7   1  19        237.59        188.71        52.51 o                         
   8   1  19        304.82         91.57       174.56 o                         
 -12   2  19        749.27        660.56        94.02 o                         
 -11   2  19         18.32         45.59        55.17 o                         
 -10   2  19          9.04         28.53        45.87 o                         
  -9   2  19         10.30        -39.28        39.28 o                         
  -8   2  19         21.97         37.43        40.50 o                         
  -7   2  19        320.22        221.80        62.17 o                         
  -6   2  19        410.97        293.50        53.04 o                         
  -5   2  19        179.56        197.40        51.84 o                         
  -4   2  19        982.38       1137.03       104.86 o                         
  -3   2  19          0.21         22.04        41.41 o                         
  -2   2  19         96.20         96.84        50.62 o                         
  -1   2  19        208.51        104.11        47.81 o                         
   0   2  19       1441.74       1547.93       119.87 o                         
   1   2  19        270.16        298.53        57.28 o                         
   2   2  19          0.08          9.77        37.29 o                         
   3   2  19         88.58         26.55        51.35 o                         
   4   2  19         44.11        -43.66        43.66 o                         
   5   2  19        173.88         65.19        51.20 o                         
   6   2  19        662.52        665.65        78.55 o                         
   7   2  19         42.69         54.34        63.43 o                         
 -11   3  19         10.12          8.98        43.94 o                         
 -10   3  19         38.15         -6.35        40.76 o                         
  -9   3  19          2.59         12.32        39.24 o                         
  -8   3  19        277.91        368.06        54.88 o                         
  -7   3  19          8.03        -10.01        40.32 o                         
  -6   3  19         26.19        -11.39        38.96 o                         
  -5   3  19         74.48        157.82        45.77 o                         
  -4   3  19          0.46         33.41        38.07 o                         
  -3   3  19         11.26        -24.94        34.30 o                         
  -2   3  19         28.11         13.94        40.54 o                         
  -1   3  19          6.75        -21.50        36.14 o                         
   0   3  19        369.27        371.72        71.12 o                         
   1   3  19        133.09         97.28        42.44 o                         
   2   3  19        318.28        332.16        71.65 o                         
   3   3  19          0.11        -22.39        44.72 o                         
   4   3  19        357.40        331.36        64.43 o                         
   5   3  19          7.31         81.43        88.73 o                         
   6   3  19        325.78        230.13        70.80 o                         
 -10   4  19         44.56         95.32       106.03 o                         
  -9   4  19        178.97        163.53        50.34 o                         
  -8   4  19         31.99         40.25        51.45 o                         
  -7   4  19          9.08        -37.07        42.80 o                         
  -6   4  19          0.12         16.52        44.98 o                         
  -5   4  19          5.40         38.81        44.45 o                         
  -4   4  19         40.66         30.97        45.32 o                         
  -3   4  19          6.76         19.64        57.15 o                         
  -2   4  19        184.37        216.62        47.85 o                         
  -1   4  19         92.37         42.17        44.07 o                         
   0   4  19        222.43        194.84        53.18 o                         
   1   4  19         39.16        -13.92        49.96 o                         
   2   4  19        140.71        175.69        54.38 o                         
   3   4  19          0.54        -42.40        47.85 o                         
   4   4  19         88.75        129.28        68.44 o                         
   5   4  19         15.74        -95.42        95.42 o                         
  -6   5  19          1.91        -49.34        49.34 o                         
  -5   5  19        222.52        244.05        52.50 o                         
  -4   5  19         23.49         44.33        58.04 o                         
  -3   5  19        206.37        106.85        53.94 o                         
  -2   5  19        133.09         41.15        48.64 o                         
  -1   5  19        420.25        504.14        73.29 o                         
   0   5  19         13.65        -44.19        44.19 o                         
   1   5  19          3.68        -18.69        42.98 o                         
   2   5  19          2.40       -109.93       122.46 o                         
 -12   0  20        138.01        194.69        98.82 o                         
 -10   0  20         68.28        127.36        64.72 o                         
  -8   0  20        219.64        178.97        98.05 o                         
  -6   0  20        259.44        222.11        76.52 o                         
  -4   0  20        152.28         67.06        85.47 o                         
  -2   0  20        528.82        466.99       119.16 o                         
   0   0  20       1326.30       1585.57       143.21 o                         
   2   0  20         46.39         25.74        54.54 o                         
   4   0  20         76.96         34.76        56.16 o                         
   6   0  20        136.01        137.91        71.83 o                         
 -12   1  20        148.80         76.19        59.50 o                         
 -11   1  20         55.56         98.88        53.19 o                         
 -10   1  20          1.10        -42.61        42.61 o                         
  -9   1  20         13.43        -14.27        41.89 o                         
  -8   1  20         43.66        122.98        43.87 o                         
  -7   1  20         52.09         17.20        42.14 o                         
  -6   1  20        304.70        340.22        57.39 o                         
  -5   1  20          8.30         -5.44        37.02 o                         
  -4   1  20        359.92        366.55        52.85 o                         
  -3   1  20        196.02        193.77        45.62 o                         
  -2   1  20        160.94        127.66        44.30 o                         
  -1   1  20        127.76        113.76        45.51 o                         
   0   1  20        181.45        158.65        48.01 o                         
   1   1  20        188.39        194.41        73.38 o                         
   2   1  20       1028.26       1121.66       114.57 o                         
   3   1  20          0.81        -24.99        41.34 o                         
   4   1  20        127.09        212.02        49.34 o                         
   5   1  20          2.51        -34.54        45.22 o                         
   6   1  20         83.20         96.87        52.42 o                         
   7   1  20         65.63        165.10       106.91 o                         
 -11   2  20         72.03         72.86        76.15 o                         
 -10   2  20        210.08        108.07        63.36 o                         
  -9   2  20        320.51        205.36        70.53 o                         
  -8   2  20         22.73         -4.43        42.72 o                         
  -7   2  20         47.70          0.93        40.31 o                         
  -6   2  20         18.75        -39.84        39.84 o                         
  -5   2  20        124.79        206.50        56.83 o                         
  -4   2  20        122.25        132.02        48.22 o                         
  -3   2  20          3.12        -18.60        48.72 o                         
  -2   2  20         69.25         96.32        49.39 o                         
  -1   2  20         33.49         13.16        42.95 o                         
   0   2  20        106.07        118.28        48.48 o                         
   1   2  20         23.77          8.70        40.37 o                         
   2   2  20          9.40        -15.38        44.47 o                         
   3   2  20        310.05        323.44        55.11 o                         
   4   2  20         22.61        -29.39        47.10 o                         
   5   2  20        324.21        459.98        88.53 o                         
   6   2  20         17.49        -48.59        48.59 o                         
 -10   3  20          7.89         17.41        47.49 o                         
  -9   3  20        169.82        116.79        48.77 o                         
  -8   3  20         69.01         84.20        51.28 o                         
  -7   3  20         59.40         72.32        46.84 o                         
  -6   3  20          0.98        -43.52        43.52 o                         
  -5   3  20          8.11         -8.21        47.79 o                         
  -4   3  20         35.09         66.53        49.63 o                         
  -3   3  20        292.48        220.01        84.86 o                         
  -2   3  20          0.43         -8.74        45.47 o                         
  -1   3  20        183.49        142.27        63.87 o                         
   0   3  20         51.28        -45.04        57.06 o                         
   1   3  20         49.22          4.73        42.76 o                         
   2   3  20        224.25        281.11        58.98 o                         
   3   3  20         90.35          2.25        56.75 o                         
   4   3  20         31.43         87.21        56.65 o                         
   5   3  20          0.34         19.72        74.86 o                         
  -8   4  20        234.14         12.98        54.33 o                         
  -7   4  20          0.70         22.91        47.54 o                         
  -6   4  20          4.57        -22.48        43.68 o                         
  -5   4  20        205.00        285.00        52.91 o                         
  -4   4  20         41.96        130.59        47.94 o                         
  -3   4  20        111.77         88.56        44.83 o                         
  -2   4  20          5.27         26.13        41.73 o                         
  -1   4  20         14.56         12.55        44.18 o                         
   0   4  20        145.55         83.32        52.34 o                         
   1   4  20          2.27         20.73        45.69 o                         
   2   4  20        340.53        346.39        65.94 o                         
   3   4  20         13.01         98.34       120.27 o                         
 -11   0  21         10.58         87.93        71.44 o                         
  -9   0  21         13.39        -40.82        58.17 o                         
  -7   0  21        177.35        106.40        60.47 o                         
  -5   0  21        174.53         98.53        64.97 o                         
  -3   0  21        530.48        336.40        73.60 o                         
  -1   0  21        288.51        283.45        65.30 o                         
   1   0  21        428.37        361.13        71.92 o                         
   3   0  21        230.57        171.89        69.74 o                         
   5   0  21        685.32        903.83       155.40 o                         
 -10   1  21         51.85         16.16        48.23 o                         
  -9   1  21         61.70         73.80        48.12 o                         
  -8   1  21          4.08        -41.08        41.08 o                         
  -7   1  21        157.01        181.45        47.93 o                         
  -6   1  21         87.17         53.91        45.24 o                         
  -5   1  21         44.48         29.68        36.51 o                         
  -4   1  21        180.06        138.97        43.63 o                         
  -3   1  21        191.70        166.90        44.79 o                         
  -2   1  21         26.85         82.32        54.00 o                         
  -1   1  21        417.44        347.03        99.33 o                         
   0   1  21        127.58        151.75        52.25 o                         
   1   1  21          5.34         -3.45        40.67 o                         
   2   1  21         66.29         84.48        46.29 o                         
   3   1  21        690.81        667.55        75.52 o                         
   4   1  21          3.47         88.15        57.49 o                         
   5   1  21         15.02        -12.44        47.69 o                         
 -10   2  21         99.21        182.87        69.73 o                         
  -9   2  21         10.53        -44.46        44.46 o                         
  -8   2  21        149.46        198.38        55.29 o                         
  -7   2  21        100.76         75.05        52.69 o                         
  -6   2  21         35.79        -41.15        51.99 o                         
  -5   2  21         69.69        -15.01        49.40 o                         
  -4   2  21          0.36         41.94        47.54 o                         
  -3   2  21         36.18        -45.07        45.07 o                         
  -2   2  21          5.75         50.22        44.68 o                         
  -1   2  21          3.64        -30.73        55.14 o                         
   0   2  21        679.42        746.78        88.55 o                         
   1   2  21         57.89         44.98        47.09 o                         
   2   2  21         19.43        -49.89        49.89 o                         
   3   2  21        120.10         35.70        52.76 o                         
   4   2  21         60.87         -0.30        48.15 o                         
  -8   3  21         15.41         12.54        54.10 o                         
  -7   3  21         22.83        -64.95        64.95 o                         
  -6   3  21         17.99        -10.83        54.17 o                         
  -5   3  21          0.36        -48.62        48.62 o                         
  -4   3  21        172.34        265.41        59.13 o                         
  -3   3  21         25.44        -10.83        46.43 o                         
  -2   3  21        212.49        254.56        57.44 o                         
  -1   3  21         32.77         45.48        52.31 o                         
   0   3  21        108.20         71.89        52.77 o                         
   1   3  21         40.43         37.99        52.20 o                         
   2   3  21          5.32        -48.34        48.34 o                         
   3   3  21         65.73        -22.10       104.42 o                         
  -4   4  21          5.40        -48.28        48.28 o                         
  -3   4  21         32.76         22.34        53.80 o                         
  -2   4  21         53.24        -54.25        54.25 o                         
  -1   4  21          0.53        -14.22        57.55 o                         
  -8   0  22          1.90        -64.90        64.90 o                         
  -6   0  22        285.79        148.91        67.66 o                         
  -4   0  22         27.23        -31.09        60.32 o                         
  -2   0  22         59.50         27.05        56.73 o                         
   0   0  22        242.86        216.26        86.06 o                         
   2   0  22        619.63        650.78       234.74 o                         
  -9   1  22          9.97         -5.66        62.17 o                         
  -8   1  22          5.96         68.57        52.10 o                         
  -7   1  22         24.72        -43.78        43.78 o                         
  -6   1  22        243.20        150.52        52.66 o                         
  -5   1  22         16.78        -35.80        50.53 o                         
  -4   1  22        249.76        205.87        60.39 o                         
  -3   1  22         42.68         65.47        44.19 o                         
  -2   1  22         37.64         65.99        51.85 o                         
  -1   1  22         65.81         79.54        49.44 o                         
   0   1  22         85.77         53.67        50.70 o                         
   1   1  22          3.73         -7.89        44.43 o                         
   2   1  22         31.70         40.05        47.42 o                         
   3   1  22        100.58         43.77        67.25 o                         
  -8   2  22         93.21          4.54        57.52 o                         
  -7   2  22          4.40        -44.37        50.66 o                         
  -6   2  22         75.67         52.85        55.36 o                         
  -5   2  22          2.44        -28.65        55.51 o                         
  -4   2  22         15.10          4.86        52.33 o                         
  -3   2  22        478.30        491.38        76.81 o                         
  -2   2  22        118.96        120.43        52.71 o                         
  -1   2  22        309.21        282.64        74.49 o                         
   0   2  22          6.10        -33.72        46.22 o                         
   1   2  22          7.67        -47.36        47.36 o                         
   2   2  22         66.86        -50.81        50.81 o                         
  -5   3  22        202.10        159.54        68.63 o                         
  -4   3  22          7.82        -11.08        51.31 o                         
  -3   3  22         24.03         43.47        49.05 o                         
  -2   3  22         47.86         48.97        52.78 o                         
  -1   3  22        206.48        135.53        58.65 o                         
  -5   0  23         24.96         80.60        71.34 o                         
  -3   0  23        247.48        -28.13       103.61 o                         
  -1   0  23        794.23        703.98       128.60 o                         
  -6   1  23          7.35        -53.55        53.55 o                         
  -5   1  23         32.75         59.93        50.23 o                         
  -4   1  23         28.89          5.80        43.32 o                         
  -3   1  23         16.38         76.78        47.31 o                         
  -2   1  23         83.24         56.03        47.69 o                         
  -1   1  23         79.84         57.00        44.77 o                         
   0   1  23         54.01          6.49        45.04 o                         
                                                                                
