# Supplementary material for: Coordination complexes of chromium(0) with a series of 1,3-diphenyl-6-aryl­fulvenes
Source: Acta Crystallogr E Crystallogr Commun. 2018 Aug 10;74(Pt 9):1190–4. doi: 10.1107/S2056989018010794 (PMC6127717; doi:10.1107/S2056989018010794)
Supplement: Supplementary file 3 [file e-74-01190-IIsup3.hkl]

data_II                                                                 
_shelx_title ' 16Feb17_AP1_P21c_a.res in P2(1)/c'                               
_shelx_refln_list_code          4                                               
_shelx_F_calc_maximum      204.34                                               
_exptl_crystal_F_000       968.00                                               
_reflns_d_resolution_high  0.8274                                               
                                                                                
loop_                                                                           
 _space_group_symop_operation_xyz                                               
 'x, y, z'                                                                      
 '-x, y+1/2, -z+1/2'                                                            
 '-x, -y, -z'                                                                   
 'x, -y-1/2, z-1/2'                                                             
                                                                                
_cell_length_a    15.6236                                                       
_cell_length_b     8.1486                                                       
_cell_length_c    17.3960                                                       
_cell_angle_alpha  90.000                                                       
_cell_angle_beta   90.706                                                       
_cell_angle_gamma  90.000                                                       
                                                                                
_shelx_F_squared_multiplier     1.000                                           
                                                                                
loop_                                                                           
 _refln_index_h                                                                 
 _refln_index_k                                                                 
 _refln_index_l                                                                 
 _refln_F_squared_calc                                                          
 _refln_F_squared_meas                                                          
 _refln_F_squared_sigma                                                         
 _refln_observed_status                                                         
   2   0   0       7956.00       7309.76       532.64 o                         
   3   0   0       9135.22       9062.23       103.77 o                         
   4   0   0      33544.91      34638.31       348.65 o                         
   5   0   0       2779.93       2858.34        51.46 o                         
   6   0   0       4917.75       5108.95        86.14 o                         
   7   0   0       5481.51       5293.86        85.97 o                         
   8   0   0        301.71        294.67        21.33 o                         
   9   0   0       1849.38       1685.58        47.61 o                         
  10   0   0       1772.06       1777.79        51.24 o                         
  11   0   0        936.15        959.09        42.84 o                         
  12   0   0       1470.42       1592.25        52.71 o                         
  13   0   0        164.95        176.91        24.34 o                         
  14   0   0       3949.55       4438.26       113.93 o                         
  15   0   0       2218.89       2419.33        94.81 o                         
  16   0   0        969.27       1166.50        80.25 o                         
  17   0   0          1.60         24.31        30.64 o                         
  18   0   0         29.31         43.09        33.40 o                         
   1   1   0       7951.31       8102.24        72.64 o                         
   2   1   0          0.28         -1.27         1.98 o                         
   3   1   0         99.93         86.54         6.69 o                         
   4   1   0          0.50          3.05         2.62 o                         
   5   1   0       1896.53       1923.73        26.34 o                         
   6   1   0       1307.03       1249.35        22.23 o                         
   7   1   0        533.22        606.16        20.10 o                         
   8   1   0        630.24        557.25        21.43 o                         
   9   1   0        450.87        417.77        19.44 o                         
  10   1   0       2828.62       2988.26        48.97 o                         
  11   1   0        240.04        201.36        14.21 o                         
  12   1   0       1237.95       1362.65        42.24 o                         
  13   1   0        565.45        523.52        30.14 o                         
  14   1   0        640.20        543.54        33.71 o                         
  15   1   0        729.09        739.45        40.58 o                         
  16   1   0        413.14        454.14        33.42 o                         
  17   1   0          0.48        -17.78        17.78 o                         
  18   1   0         27.91         44.06        23.22 o                         
   0   2   0       2348.07       2073.18        36.36 o                         
   1   2   0       4734.77       4676.61        49.95 o                         
   2   2   0       2534.17       2344.52        27.80 o                         
   3   2   0        613.29        547.17        18.57 o                         
   4   2   0         88.27         67.48         6.02 o                         
   5   2   0       1009.62        865.70        21.04 o                         
   6   2   0          5.29         19.97         4.95 o                         
   7   2   0       2821.54       2689.82        38.07 o                         
   8   2   0       1120.52       1128.27        25.97 o                         
   9   2   0       2134.99       1960.15        38.08 o                         
  10   2   0       1359.73       1315.55        31.29 o                         
  11   2   0        724.54        734.68        33.53 o                         
  12   2   0         99.55        105.86        14.39 o                         
  13   2   0       2119.01       2239.70        57.03 o                         
  14   2   0        388.73        425.97        30.88 o                         
  15   2   0        114.71         98.14        22.53 o                         
  16   2   0        191.64        199.53        25.79 o                         
  17   2   0          0.17         27.67        22.61 o                         
  18   2   0         72.06         61.90        23.55 o                         
   1   3   0       4556.22       4127.06        44.71 o                         
   2   3   0       2168.55       2344.19        32.90 o                         
   3   3   0       8649.31       8764.90        78.60 o                         
   4   3   0        258.88        195.55        11.49 o                         
   5   3   0       1556.61       1387.90        33.06 o                         
   6   3   0       1725.08       1587.54        43.20 o                         
   7   3   0        339.15        356.15        17.55 o                         
   8   3   0       1881.14       1746.81        36.07 o                         
   9   3   0        605.94        604.08        26.51 o                         
  10   3   0       1671.36       1653.94        41.58 o                         
  11   3   0       1091.16       1106.10        45.39 o                         
  12   3   0        961.00       1005.64        50.27 o                         
  13   3   0        880.99        922.24        45.90 o                         
  14   3   0        567.07        602.11        38.67 o                         
  15   3   0        876.91        995.08        50.50 o                         
  16   3   0         62.18         73.04        21.38 o                         
  17   3   0        806.94        809.66        50.03 o                         
   0   4   0        170.66        189.86        13.86 o                         
   1   4   0       1198.70       1270.15        23.51 o                         
   2   4   0         19.82          8.94         4.17 o                         
   3   4   0          2.78         -0.04         3.88 o                         
   4   4   0         69.93         52.19         6.92 o                         
   5   4   0         26.84         28.98         6.06 o                         
   6   4   0        273.99        289.55        16.99 o                         
   7   4   0        773.38        815.32        27.06 o                         
   8   4   0        533.51        526.48        24.64 o                         
   9   4   0          8.84         -2.26         8.76 o                         
  10   4   0         37.65         23.93        10.81 o                         
  11   4   0        292.39        256.13        21.12 o                         
  12   4   0         20.18          3.83        13.77 o                         
  13   4   0         15.61         19.55        15.23 o                         
  14   4   0          5.72         15.57        16.47 o                         
  15   4   0          4.93        -16.44        16.44 o                         
  16   4   0          5.76         -1.29        19.46 o                         
  17   4   0         17.71         23.24        22.34 o                         
   1   5   0       4704.29       4619.93        53.72 o                         
   2   5   0        263.74        273.53        13.95 o                         
   3   5   0       3427.33       3437.55        46.78 o                         
   4   5   0        701.12        673.61        23.12 o                         
   5   5   0       2051.38       2068.97        41.04 o                         
   6   5   0       1421.86       1367.66        37.15 o                         
   7   5   0         37.06          9.28         8.80 o                         
   8   5   0        440.30        382.45        24.22 o                         
   9   5   0         41.56         26.54        11.71 o                         
  10   5   0       2522.80       2596.21        59.73 o                         
  11   5   0        456.82        438.92        29.28 o                         
  12   5   0        751.48        742.26        39.40 o                         
  13   5   0         18.28          4.49        15.70 o                         
  14   5   0        233.73        195.07        23.17 o                         
  15   5   0        758.39        681.37        68.75 o                         
  16   5   0         33.00         15.77        21.20 o                         
   0   6   0        450.80        446.55        26.18 o                         
   1   6   0        148.75        131.04        10.44 o                         
   2   6   0       1226.45       1317.33        32.31 o                         
   3   6   0        126.76        121.69        11.80 o                         
   4   6   0         13.72         15.79         8.77 o                         
   5   6   0         43.23         54.20        10.82 o                         
   6   6   0       1148.94       1066.04        39.40 o                         
   7   6   0        413.95        407.10        27.99 o                         
   8   6   0         45.00         29.41        12.82 o                         
   9   6   0          0.63          5.23        12.67 o                         
  10   6   0        115.55        111.10        18.10 o                         
  11   6   0         16.22         15.65        14.92 o                         
  12   6   0         75.54          2.39        16.31 o                         
  13   6   0          2.26         46.59        19.23 o                         
  14   6   0         82.25        109.62        23.09 o                         
   1   7   0       1878.95       1933.98        48.57 o                         
   2   7   0         17.68         25.91        10.73 o                         
   3   7   0        856.06        855.98        43.52 o                         
   4   7   0          8.79         31.32        12.33 o                         
   5   7   0        135.26         79.24        14.76 o                         
   6   7   0        348.85        340.23        28.27 o                         
   7   7   0        321.45        256.13        24.63 o                         
   8   7   0       1223.93       1184.16        54.22 o                         
   9   7   0         21.95         33.16        15.42 o                         
  10   7   0        215.06        225.27        25.17 o                         
  11   7   0        227.67        194.86        23.86 o                         
  12   7   0         61.80         60.68        19.95 o                         
  13   7   0        532.74        614.64        49.85 o                         
   0   8   0        812.94        762.51        76.12 o                         
   1   8   0        182.75        193.72        30.40 o                         
   2   8   0       2281.10       2378.01        62.53 o                         
   3   8   0        160.76        175.85        20.65 o                         
   4   8   0         18.99         -0.40        17.15 o                         
   5   8   0        825.67        816.55        48.92 o                         
   6   8   0          0.66        -15.87        15.87 o                         
   7   8   0        761.44        784.10        59.91 o                         
   8   8   0         13.24          9.05        16.96 o                         
   9   8   0       1613.19       1832.38        85.30 o                         
  10   8   0        151.90        129.21        24.14 o                         
  11   8   0        535.17        635.85       130.95 o                         
   1   9   0        117.38        116.25        21.19 o                         
   2   9   0         16.58         -1.78        17.34 o                         
   3   9   0         39.14         25.77        18.77 o                         
   4   9   0          1.52         -5.25        18.90 o                         
   5   9   0          2.66        -13.32        17.09 o                         
   6   9   0        265.29        236.86        34.95 o                         
   7   9   0         29.54         34.49        22.81 o                         
 -18   1   1        391.13        459.41        40.95 o                         
 -17   1   1        207.53        248.55        27.76 o                         
 -16   1   1         10.09         14.79        19.25 o                         
 -15   1   1          1.03         -4.76        16.67 o                         
 -14   1   1       1151.49       1270.66        50.42 o                         
 -13   1   1         76.86         48.98        16.32 o                         
 -12   1   1       2704.66       2898.40        55.66 o                         
 -11   1   1       2364.63       2464.04        48.12 o                         
 -10   1   1        716.59        709.16        26.81 o                         
  -9   1   1       1973.83       1885.68        36.15 o                         
  -8   1   1        330.52        263.77        19.02 o                         
  -7   1   1       4919.57       4735.35        57.11 o                         
  -6   1   1         72.24         78.62         7.42 o                         
  -5   1   1       2023.69       1818.04        29.05 o                         
  -4   1   1       4373.47       4262.65        53.50 o                         
  -3   1   1        389.32        381.23        11.33 o                         
  -2   1   1      25741.04      26730.56       197.10 o                         
  -1   1   1         11.45         10.80         3.14 o                         
   0   1   1       7046.42       7255.08        80.45 o                         
   1   1   1       1295.67       1219.48        24.88 o                         
   2   1   1      39454.75      41806.81       314.52 o                         
   3   1   1       9334.42       9628.30        79.04 o                         
   4   1   1        132.33         93.97         6.89 o                         
   5   1   1       2033.32       2002.53        26.83 o                         
   6   1   1         37.93         71.80         5.79 o                         
   7   1   1       1941.91       1734.90        29.68 o                         
   8   1   1       1167.05       1150.41        25.91 o                         
   9   1   1       3572.14       3434.19        56.10 o                         
  10   1   1         60.75         51.56         8.27 o                         
  11   1   1        530.30        448.79        24.77 o                         
  12   1   1        640.61        674.40        32.12 o                         
  13   1   1        174.23        142.88        16.37 o                         
  14   1   1        500.41        539.75        32.74 o                         
  15   1   1          0.83         25.26        15.26 o                         
  16   1   1        534.69        543.66        35.69 o                         
  17   1   1          5.23         49.95        21.66 o                         
  18   1   1        670.82        682.22        51.16 o                         
 -18   2   1        234.69        261.90        32.18 o                         
 -17   2   1        319.70        347.34        31.56 o                         
 -16   2   1        139.69        102.94        30.38 o                         
 -15   2   1        818.43        892.31        47.40 o                         
 -14   2   1        308.34        248.11        23.67 o                         
 -13   2   1         18.27          8.15        13.15 o                         
 -12   2   1        219.98        184.79        18.12 o                         
 -11   2   1       2473.93       2593.07        50.97 o                         
 -10   2   1        171.38        124.53        11.66 o                         
  -9   2   1        237.35        250.02        14.93 o                         
  -8   2   1       3516.52       3580.96        50.50 o                         
  -7   2   1        469.49        458.05        17.46 o                         
  -6   2   1        932.01       1040.10        21.43 o                         
  -5   2   1        141.09        140.53         9.18 o                         
  -4   2   1       3626.15       3550.95        44.36 o                         
  -3   2   1        277.06        267.58        11.72 o                         
  -2   2   1       1464.27       1340.92        22.10 o                         
  -1   2   1      15914.67      16572.61       130.75 o                         
   0   2   1       1585.19       1637.23        25.54 o                         
   1   2   1         14.80         29.66         8.53 o                         
   2   2   1       6030.34       6182.19        59.55 o                         
   3   2   1       8505.93       8439.66        79.59 o                         
   4   2   1        139.60        121.80         7.58 o                         
   5   2   1       1704.80       1564.14        24.91 o                         
   6   2   1       1632.19       1541.58        25.95 o                         
   7   2   1        752.97        815.32        21.09 o                         
   8   2   1       1200.15       1095.55        28.23 o                         
   9   2   1        396.81        403.00        16.08 o                         
  10   2   1        835.00        826.18        26.99 o                         
  11   2   1       2566.62       2687.26        58.54 o                         
  12   2   1         33.28         42.40        11.24 o                         
  13   2   1        972.21        982.11        42.66 o                         
  14   2   1         21.47         18.52        12.75 o                         
  15   2   1       1032.82       1118.27        60.67 o                         
  16   2   1         36.39         56.62        18.84 o                         
  17   2   1        867.97        892.02        51.52 o                         
  18   2   1          8.74        -21.95        21.95 o                         
 -17   3   1        295.45        325.00        32.34 o                         
 -16   3   1        128.68        132.66        21.83 o                         
 -15   3   1          8.19         18.27        16.53 o                         
 -14   3   1         10.94        -11.04        14.65 o                         
 -13   3   1        179.41        177.77        25.58 o                         
 -12   3   1       1243.85       1177.40        48.41 o                         
 -11   3   1        450.72        410.45        35.29 o                         
 -10   3   1         72.85         61.51        12.27 o                         
  -9   3   1         21.16         16.63         7.39 o                         
  -8   3   1        425.14        454.64        20.68 o                         
  -7   3   1         90.65         51.51         8.55 o                         
  -6   3   1        100.32         90.84        10.37 o                         
  -5   3   1       2324.49       2292.24        41.19 o                         
  -4   3   1       2152.44       2188.27        38.46 o                         
  -3   3   1        571.01        496.62        17.98 o                         
  -2   3   1        226.34        187.68        11.32 o                         
  -1   3   1       9627.33      10250.05        98.11 o                         
   0   3   1        172.73        134.10         8.11 o                         
   1   3   1       1600.80       1595.92        27.49 o                         
   2   3   1       2798.07       2766.26        33.37 o                         
   3   3   1        351.30        371.11        14.50 o                         
   4   3   1       1421.21       1354.23        25.83 o                         
   5   3   1       1049.22        902.71        23.08 o                         
   6   3   1        242.20        257.97        13.23 o                         
   7   3   1          6.72         17.10         5.59 o                         
   8   3   1          1.04         -5.74         5.74 o                         
   9   3   1       1655.70       1602.56        39.98 o                         
  10   3   1         15.04          6.83         8.65 o                         
  11   3   1        904.11        829.59        35.06 o                         
  12   3   1        364.42        317.21        23.67 o                         
  13   3   1       1827.77       2017.70        61.62 o                         
  14   3   1        671.58        689.66        42.43 o                         
  15   3   1        129.81        137.68        21.43 o                         
  16   3   1        623.67        746.03        51.36 o                         
  17   3   1          4.81         33.87        21.89 o                         
 -17   4   1        623.98        784.13        51.70 o                         
 -16   4   1        128.67        123.14        24.17 o                         
 -15   4   1        306.99        294.84        31.60 o                         
 -14   4   1        644.43        596.71        38.52 o                         
 -13   4   1        441.97        447.15        30.92 o                         
 -12   4   1        709.56        739.62        39.53 o                         
 -11   4   1         93.83         80.92        15.14 o                         
 -10   4   1        754.17        674.47        35.56 o                         
  -9   4   1        302.41        267.23        19.63 o                         
  -8   4   1       2474.77       2415.31        48.05 o                         
  -7   4   1        235.95        219.91        16.20 o                         
  -6   4   1       3144.26       3142.37        52.50 o                         
  -5   4   1       1282.56       1234.22        31.49 o                         
  -4   4   1       1707.12       1466.02        30.92 o                         
  -3   4   1       5550.10       5571.35        59.87 o                         
  -2   4   1       8534.03       9133.92        92.89 o                         
  -1   4   1       1342.61        993.58        21.80 o                         
   0   4   1          9.29         23.11         4.78 o                         
   1   4   1       4289.54       4310.02        53.58 o                         
   2   4   1        629.72        673.20        17.59 o                         
   3   4   1       2426.32       2283.82        38.29 o                         
   4   4   1        445.27        403.03        18.90 o                         
   5   4   1       3189.10       3243.76        50.22 o                         
   6   4   1       3229.43       3216.80        49.20 o                         
   7   4   1        229.43        216.26        13.14 o                         
   8   4   1       3933.36       4037.52        70.33 o                         
   9   4   1        937.97        955.08        35.89 o                         
  10   4   1       1225.81       1288.01        44.58 o                         
  11   4   1         40.30         45.41        13.71 o                         
  12   4   1       1919.17       2037.33        54.39 o                         
  13   4   1       2600.88       2792.76        74.80 o                         
  14   4   1       1218.27       1180.12        64.39 o                         
  15   4   1        309.15        329.40        29.58 o                         
  16   4   1         32.46          4.91        20.51 o                         
  17   4   1       1301.70       1458.73       114.62 o                         
 -16   5   1         20.51         -7.05        20.81 o                         
 -15   5   1          4.99         27.03        18.95 o                         
 -14   5   1        234.88        222.09        24.81 o                         
 -13   5   1         45.65         19.69        16.47 o                         
 -12   5   1        281.25        259.05        24.65 o                         
 -11   5   1          1.26        -11.74        14.23 o                         
 -10   5   1        166.87        170.61        18.40 o                         
  -9   5   1         31.64         34.45        11.30 o                         
  -8   5   1        206.85        200.50        17.36 o                         
  -7   5   1         23.56         11.39        11.28 o                         
  -6   5   1          5.35          7.58         8.63 o                         
  -5   5   1         67.50         62.75         9.69 o                         
  -4   5   1        108.21         99.68         8.48 o                         
  -3   5   1         40.69         39.73         6.85 o                         
  -2   5   1        257.14        246.74        15.23 o                         
  -1   5   1         56.06         42.89         6.32 o                         
   0   5   1        595.95        619.56        20.76 o                         
   1   5   1       1039.63       1134.48        25.85 o                         
   2   5   1        292.22        324.51        14.87 o                         
   3   5   1        793.19        872.53        26.12 o                         
   4   5   1       1856.14       1771.03        35.16 o                         
   5   5   1         40.74         24.81         6.96 o                         
   6   5   1         29.92         29.83         7.69 o                         
   7   5   1        702.50        687.90        33.96 o                         
   8   5   1        494.95        470.24        28.28 o                         
   9   5   1        571.90        591.78        35.80 o                         
  10   5   1          0.88        -11.07        11.07 o                         
  11   5   1        336.32        290.88        22.77 o                         
  12   5   1         49.34         66.71        16.16 o                         
  13   5   1         45.49         63.01        15.79 o                         
  14   5   1         32.40         21.92        17.75 o                         
  15   5   1         32.13         25.97        20.40 o                         
  16   5   1         12.39        -22.91        22.91 o                         
 -14   6   1          3.32         -1.32        19.62 o                         
 -13   6   1        282.75        269.80        38.53 o                         
 -12   6   1          3.21         34.98        16.95 o                         
 -11   6   1        145.23        137.03        18.79 o                         
 -10   6   1         49.27         34.09        13.78 o                         
  -9   6   1        359.88        352.28        26.91 o                         
  -8   6   1         21.24         11.79        11.32 o                         
  -7   6   1        177.38        135.63        15.14 o                         
  -6   6   1       1837.46       1917.34        47.78 o                         
  -5   6   1       1252.88       1303.98        40.35 o                         
  -4   6   1         64.12         42.72         9.96 o                         
  -3   6   1       1891.88       1768.35        42.69 o                         
  -2   6   1        318.94        277.41        15.25 o                         
  -1   6   1       3072.32       3170.90        46.30 o                         
   0   6   1        662.50        687.96        25.90 o                         
   1   6   1       1696.96       1586.24        32.93 o                         
   2   6   1          1.16         -6.69         6.80 o                         
   3   6   1       1861.92       1848.25        38.93 o                         
   4   6   1        197.43        137.10        12.29 o                         
   5   6   1        507.14        483.19        28.35 o                         
   6   6   1        540.50        471.63        33.75 o                         
   7   6   1        944.06        881.29        47.41 o                         
   8   6   1       1497.44       1556.21        55.78 o                         
   9   6   1        362.45        278.92        25.29 o                         
  10   6   1         42.39         37.72        15.27 o                         
  11   6   1          3.10         -7.50        14.72 o                         
  12   6   1        303.05        298.83        27.49 o                         
  13   6   1         56.52         41.70        17.96 o                         
  14   6   1        113.42        147.30        26.33 o                         
 -13   7   1         43.06         13.47        27.38 o                         
 -12   7   1        408.18        430.09        36.27 o                         
 -11   7   1          2.43          0.31        16.98 o                         
 -10   7   1         21.06         22.94        17.60 o                         
  -9   7   1        344.20        316.88        33.14 o                         
  -8   7   1        177.64        136.57        20.33 o                         
  -7   7   1        628.97        579.72        42.23 o                         
  -6   7   1         50.91         41.11        14.20 o                         
  -5   7   1        736.42        777.51        59.10 o                         
  -4   7   1        403.71        402.74        29.40 o                         
  -3   7   1        409.03        402.40        40.70 o                         
  -2   7   1         19.44         18.03        10.45 o                         
  -1   7   1        245.01        234.31        20.00 o                         
   0   7   1        167.05        146.21        14.04 o                         
   1   7   1          7.97         27.23        10.42 o                         
   2   7   1        110.95        109.39        13.85 o                         
   3   7   1          7.05         -1.68        11.90 o                         
   4   7   1        699.08        704.30        36.76 o                         
   5   7   1        810.62        883.13        44.35 o                         
   6   7   1         29.50         -4.51        12.08 o                         
   7   7   1        418.26        415.97        37.85 o                         
   8   7   1          0.86         15.72        16.01 o                         
   9   7   1        466.14        428.99        34.12 o                         
  10   7   1          8.20         15.23        17.25 o                         
  11   7   1        787.11        883.13        49.27 o                         
  12   7   1        259.54        280.03        30.31 o                         
  13   7   1        525.74        528.53        39.98 o                         
 -10   8   1        249.43        264.00        29.74 o                         
  -9   8   1         67.62         41.36        17.91 o                         
  -8   8   1        133.74        101.51        20.71 o                         
  -7   8   1        416.14        449.33        37.86 o                         
  -6   8   1        147.02        118.14        23.64 o                         
  -5   8   1         35.76         45.46        16.82 o                         
  -4   8   1        205.87        142.51        20.02 o                         
  -3   8   1        197.55        158.03        19.87 o                         
  -2   8   1        124.52        110.96        18.03 o                         
  -1   8   1        448.77        467.54        32.32 o                         
   0   8   1          2.67        -14.59        14.59 o                         
   1   8   1         46.62         61.24        17.23 o                         
   2   8   1          0.70         -0.29        13.20 o                         
   3   8   1          7.25         -1.30        13.35 o                         
   4   8   1        385.97        381.65        31.94 o                         
   5   8   1         65.54         30.24        16.84 o                         
   6   8   1         10.16         -0.41        16.96 o                         
   7   8   1          8.94        -16.64        16.64 o                         
   8   8   1        309.60        264.58        43.33 o                         
   9   8   1         29.50         24.92        18.29 o                         
  10   8   1        357.13        362.18        36.85 o                         
  -7   9   1        456.58        496.38        38.92 o                         
  -6   9   1        115.81         56.12        24.11 o                         
  -5   9   1         64.43         25.03        20.11 o                         
  -4   9   1        148.03        168.40        26.51 o                         
  -3   9   1        768.36        901.29        60.38 o                         
  -2   9   1       1323.58       1439.21        66.05 o                         
  -1   9   1         54.05         55.69        20.85 o                         
   0   9   1       1877.95       2160.63        72.46 o                         
   1   9   1         43.29         24.11        17.57 o                         
   2   9   1       1043.96       1265.51        70.25 o                         
   3   9   1        207.22        173.09        31.24 o                         
   4   9   1         63.04         83.05        20.47 o                         
   5   9   1         59.17         38.39        21.20 o                         
   6   9   1         45.33         -0.70        19.02 o                         
   7   9   1         60.03         26.65        23.77 o                         
 -18   0   2         84.13         65.26        35.25 o                         
 -17   0   2         65.80         67.37        33.64 o                         
 -16   0   2       1839.41       2118.66       123.55 o                         
 -15   0   2       2765.50       3218.50        98.52 o                         
 -14   0   2          6.07         34.11        18.50 o                         
 -13   0   2        874.41        831.42        47.81 o                         
 -12   0   2       6206.20       6610.22       122.92 o                         
 -11   0   2        532.67        494.94        33.86 o                         
 -10   0   2         38.78         82.74        14.18 o                         
  -9   0   2       2656.53       2562.51        61.53 o                         
  -8   0   2       1087.18       1389.32        49.81 o                         
  -7   0   2       3267.44       3078.61        68.13 o                         
  -6   0   2       5683.11       6263.74       102.52 o                         
  -5   0   2      15722.96      16122.74       226.40 o                         
  -4   0   2       1372.15       1390.55        38.39 o                         
  -3   0   2       5467.26       5295.02       160.52 o                         
  -2   0   2       3421.55       3513.54        52.74 o                         
  -1   0   2       6797.68       7302.32        88.99 o                         
   0   0   2      24424.11      26047.60       360.02 o                         
   1   0   2       2008.75       2104.01        35.20 o                         
   2   0   2       3637.72       3671.26        98.98 o                         
   3   0   2       9201.63       9539.44       160.83 o                         
   4   0   2        106.63        129.68         9.37 o                         
   5   0   2       1702.91       1658.79        31.58 o                         
   6   0   2       8231.05       8194.32        95.02 o                         
   7   0   2        532.14        432.97        30.91 o                         
   8   0   2       6576.08       6639.33       124.45 o                         
   9   0   2       1783.31       1690.81        51.22 o                         
  10   0   2       1075.79       1193.54        45.52 o                         
  11   0   2       1785.61       1888.28        67.73 o                         
  12   0   2        698.45        646.01        45.36 o                         
  13   0   2        207.38        151.90        23.64 o                         
  14   0   2       2968.46       3210.17       115.74 o                         
  15   0   2        412.64        448.54        46.43 o                         
  16   0   2        635.14        746.41        75.26 o                         
  17   0   2         47.83         26.56        27.49 o                         
  18   0   2        271.37        184.47        38.76 o                         
 -18   1   2         11.87        -16.27        21.06 o                         
 -17   1   2         62.47         22.13        19.84 o                         
 -16   1   2         83.83         92.37        20.38 o                         
 -15   1   2        124.39        129.88        21.01 o                         
 -14   1   2        847.52        807.55        37.15 o                         
 -13   1   2       1134.05       1199.80        41.09 o                         
 -12   1   2          9.70         -6.38         9.08 o                         
 -11   1   2        154.84        127.63        13.15 o                         
 -10   1   2       1354.90       1384.37        32.45 o                         
  -9   1   2       1121.93       1061.19        27.83 o                         
  -8   1   2        237.19        189.84        13.13 o                         
  -7   1   2        414.65        410.67        18.83 o                         
  -6   1   2       4072.36       4079.44        49.83 o                         
  -5   1   2       4095.94       4040.68        50.40 o                         
  -4   1   2       6276.90       6316.27        65.62 o                         
  -3   1   2        537.55        584.46        14.76 o                         
  -2   1   2         78.67         71.55         5.32 o                         
  -1   1   2       6000.51       6233.16        61.67 o                         
   0   1   2       4969.57       5033.94        43.95 o                         
   1   1   2       8053.51       8126.46        71.77 o                         
   2   1   2       4554.63       4800.26        44.70 o                         
   3   1   2         66.95         56.12         5.26 o                         
   4   1   2       8064.22       8577.55        83.25 o                         
   5   1   2       1142.51       1047.62        20.97 o                         
   6   1   2        825.80        701.91        16.31 o                         
   7   1   2        133.36        129.94         7.90 o                         
   8   1   2       4410.37       4701.54        57.98 o                         
   9   1   2        117.32        105.99        11.80 o                         
  10   1   2        607.24        612.82        26.85 o                         
  11   1   2         28.92         27.31        11.35 o                         
  12   1   2        326.58        287.21        19.81 o                         
  13   1   2        242.95        173.63        18.42 o                         
  14   1   2        736.41        696.83        40.83 o                         
  15   1   2        355.68        358.67        29.16 o                         
  16   1   2         90.75        113.38        21.61 o                         
  17   1   2         54.67         30.36        20.78 o                         
  18   1   2          0.19        -14.88        22.09 o                         
 -18   2   2          9.91         42.25        22.67 o                         
 -17   2   2        198.29        197.26        25.72 o                         
 -16   2   2        133.41        128.93        22.91 o                         
 -15   2   2         79.04         44.08        16.92 o                         
 -14   2   2        240.08        281.26        25.62 o                         
 -13   2   2         39.90         27.90        13.58 o                         
 -12   2   2        303.77        339.37        27.40 o                         
 -11   2   2         48.93         42.22         8.73 o                         
 -10   2   2       1512.17       1396.72        35.00 o                         
  -9   2   2       1619.28       1675.21        34.40 o                         
  -8   2   2        220.58        186.53        12.29 o                         
  -7   2   2       4235.49       4122.87        55.23 o                         
  -6   2   2         97.85        123.51         9.90 o                         
  -5   2   2       4893.39       4773.06        57.72 o                         
  -4   2   2        104.67         86.09         7.04 o                         
  -3   2   2      19490.43      20219.75       196.64 o                         
  -2   2   2         89.26         88.00         6.78 o                         
  -1   2   2        609.47        615.36        16.61 o                         
   0   2   2      10174.98      10979.26        97.65 o                         
   1   2   2       4630.16       4596.23        47.49 o                         
   2   2   2       2142.27       2248.76        33.92 o                         
   3   2   2       2044.05       2043.65        28.18 o                         
   4   2   2        501.38        466.76        14.23 o                         
   5   2   2       2107.87       2042.02        29.37 o                         
   6   2   2        275.99        371.33        16.29 o                         
   7   2   2       8422.66       8970.94        94.47 o                         
   8   2   2         99.18         72.06         7.43 o                         
   9   2   2        178.16         98.15         8.97 o                         
  10   2   2         19.63         15.09         7.51 o                         
  11   2   2       2784.69       2853.82        57.37 o                         
  12   2   2        230.75        203.26        18.44 o                         
  13   2   2        894.04        910.73        40.85 o                         
  14   2   2        317.41        331.88        26.02 o                         
  15   2   2       1047.17       1123.31        53.56 o                         
  16   2   2        725.86        771.84        49.16 o                         
  17   2   2         16.04         45.54        20.10 o                         
  18   2   2        401.34        545.38        59.78 o                         
 -17   3   2        154.87        178.90        30.19 o                         
 -16   3   2         92.63        125.16        25.96 o                         
 -15   3   2        610.97        735.68        46.23 o                         
 -14   3   2        126.53         93.98        18.19 o                         
 -13   3   2        636.08        693.81        40.38 o                         
 -12   3   2        101.72        108.27        16.65 o                         
 -11   3   2        216.67        238.42        20.79 o                         
 -10   3   2        615.97        644.32        30.55 o                         
  -9   3   2        167.22        150.44        12.60 o                         
  -8   3   2        339.35        278.36        16.77 o                         
  -7   3   2        708.09        663.09        24.49 o                         
  -6   3   2       1683.83       1575.41        31.23 o                         
  -5   3   2        874.62        911.38        23.31 o                         
  -4   3   2       9324.20       9157.11        92.86 o                         
  -3   3   2       1045.31        945.43        22.26 o                         
  -2   3   2        267.78        165.69         9.85 o                         
  -1   3   2        885.13        703.63        18.16 o                         
   0   3   2       5110.46       5115.59        81.55 o                         
   1   3   2         56.22         16.38         3.65 o                         
   2   3   2          1.04          0.82         3.33 o                         
   3   3   2       4207.16       3901.34        46.81 o                         
   4   3   2        624.35        668.75        20.23 o                         
   5   3   2       3136.71       2916.64        39.52 o                         
   6   3   2       3262.09       3310.39        44.10 o                         
   7   3   2       1442.50       1267.80        25.83 o                         
   8   3   2       2082.07       2053.84        38.44 o                         
   9   3   2          4.46         -0.51         6.95 o                         
  10   3   2        550.12        476.98        26.09 o                         
  11   3   2        272.45        204.42        16.92 o                         
  12   3   2         13.51          7.00        11.49 o                         
  13   3   2        356.94        364.88        30.26 o                         
  14   3   2         14.70         36.31        19.06 o                         
  15   3   2        355.90        341.74        30.57 o                         
  16   3   2        209.80        190.81        26.61 o                         
  17   3   2       1176.05       1286.07        69.52 o                         
 -17   4   2        107.47         71.52        21.63 o                         
 -16   4   2        222.34        190.56        25.12 o                         
 -15   4   2        168.44        178.35        23.28 o                         
 -14   4   2        161.00        163.34        21.88 o                         
 -13   4   2        104.17         75.95        17.50 o                         
 -12   4   2          0.32        -12.48        12.48 o                         
 -11   4   2       1747.84       1823.88        54.38 o                         
 -10   4   2        787.21        839.93        40.75 o                         
  -9   4   2         28.09         20.24         9.78 o                         
  -8   4   2        189.25        211.22        17.28 o                         
  -7   4   2        799.72        768.38        31.25 o                         
  -6   4   2       1435.43       1472.46        31.96 o                         
  -5   4   2        680.57        810.27        26.81 o                         
  -4   4   2       1010.76        978.28        28.23 o                         
  -3   4   2       2034.81       2066.75        39.27 o                         
  -2   4   2       3837.14       4013.32        50.53 o                         
  -1   4   2         19.51         11.48         4.47 o                         
   0   4   2        136.44        117.68         8.81 o                         
   1   4   2        942.40       1074.06        27.66 o                         
   2   4   2        997.22       1045.20        22.47 o                         
   3   4   2        408.16        376.38        17.07 o                         
   4   4   2       1465.43       1550.56        29.64 o                         
   5   4   2        328.93        288.93        15.42 o                         
   6   4   2        722.43        798.98        23.22 o                         
   7   4   2        171.82        188.20        13.94 o                         
   8   4   2         77.81         44.86         9.67 o                         
   9   4   2        326.28        285.32        19.39 o                         
  10   4   2        898.89        897.46        41.04 o                         
  11   4   2        411.64        450.43        28.66 o                         
  12   4   2        829.65        953.12        43.60 o                         
  13   4   2         19.36          8.43        14.57 o                         
  14   4   2         75.92         54.60        18.47 o                         
  15   4   2         34.37         31.19        19.00 o                         
  16   4   2        147.68         76.64        25.01 o                         
  17   4   2         30.29         -3.20        25.16 o                         
 -16   5   2        351.06        425.19        34.54 o                         
 -15   5   2         66.42         91.11        21.40 o                         
 -14   5   2         47.06         36.52        18.65 o                         
 -13   5   2        189.35        202.66        22.91 o                         
 -12   5   2         26.48         15.16        14.95 o                         
 -11   5   2         89.43         53.34        15.00 o                         
 -10   5   2         26.61         20.87        13.32 o                         
  -9   5   2         96.95         89.07        15.12 o                         
  -8   5   2        557.64        569.47        29.05 o                         
  -7   5   2        411.41        393.05        22.79 o                         
  -6   5   2       2637.96       2617.53        51.08 o                         
  -5   5   2        606.60        603.10        27.20 o                         
  -4   5   2       2875.32       2818.80        49.24 o                         
  -3   5   2        239.95        177.20        11.62 o                         
  -2   5   2       2408.82       2356.43        40.15 o                         
  -1   5   2        257.92        205.52        13.30 o                         
   0   5   2       3660.74       3818.50        51.48 o                         
   1   5   2        139.81         84.48         9.33 o                         
   2   5   2        590.33        543.63        21.67 o                         
   3   5   2        879.30        838.13        27.30 o                         
   4   5   2        858.94        856.11        26.32 o                         
   5   5   2       2070.24       2089.01        42.51 o                         
   6   5   2        176.55        176.24        13.39 o                         
   7   5   2       1440.09       1485.45        37.90 o                         
   8   5   2        397.29        375.98        25.13 o                         
   9   5   2        478.58        476.75        30.02 o                         
  10   5   2       1299.84       1367.41        49.09 o                         
  11   5   2         41.60         81.87        16.20 o                         
  12   5   2        127.84        140.67        19.42 o                         
  13   5   2         12.80         -7.31        16.21 o                         
  14   5   2        267.52        322.93        35.67 o                         
  15   5   2        602.45        542.29        43.78 o                         
  16   5   2        310.32        230.24        31.82 o                         
 -14   6   2         59.80         52.52        19.59 o                         
 -13   6   2        121.81        104.16        19.60 o                         
 -12   6   2         25.23         16.50        15.99 o                         
 -11   6   2         85.75         71.13        18.02 o                         
 -10   6   2       1477.36       1593.73        55.40 o                         
  -9   6   2        168.26        157.45        18.06 o                         
  -8   6   2        154.88        149.67        16.75 o                         
  -7   6   2        168.84        190.90        16.21 o                         
  -6   6   2         95.38         78.00        11.50 o                         
  -5   6   2         87.36         70.65        10.29 o                         
  -4   6   2         27.27         20.93         8.85 o                         
  -3   6   2        145.78         85.96        14.86 o                         
  -2   6   2         21.67         10.58         8.75 o                         
  -1   6   2        163.24        134.94        11.24 o                         
   0   6   2          1.37         -6.33         6.33 o                         
   1   6   2         69.38         38.95        10.06 o                         
   2   6   2        337.49        376.38        19.88 o                         
   3   6   2          0.01         -3.45         7.15 o                         
   4   6   2         38.97         15.49         8.28 o                         
   5   6   2       1025.03       1003.13        38.23 o                         
   6   6   2       1909.42       2014.07        53.27 o                         
   7   6   2        974.26        925.33        45.68 o                         
   8   6   2        670.54        646.63        38.74 o                         
   9   6   2        622.72        649.86        40.87 o                         
  10   6   2        320.47        302.85        27.65 o                         
  11   6   2         19.88         35.40        16.04 o                         
  12   6   2         69.32         61.83        19.51 o                         
  13   6   2        540.16        553.61        40.01 o                         
  14   6   2        252.53        252.97        28.54 o                         
 -13   7   2        736.59        779.46        54.53 o                         
 -12   7   2        118.42        100.18        24.09 o                         
 -11   7   2        457.33        527.32        41.78 o                         
 -10   7   2         11.13          7.37        21.66 o                         
  -9   7   2         15.27         -6.43        15.95 o                         
  -8   7   2       1588.44       1478.20        71.69 o                         
  -7   7   2        522.06        557.75        37.56 o                         
  -6   7   2       1033.15       1029.12        48.94 o                         
  -5   7   2          5.90         31.14        12.78 o                         
  -4   7   2       2084.94       2278.36        58.91 o                         
  -3   7   2        489.95        449.78        27.78 o                         
  -2   7   2       1542.67       1559.64        44.59 o                         
  -1   7   2         16.76          9.08         9.69 o                         
   0   7   2        444.80        509.82        26.20 o                         
   1   7   2        642.29        602.41        26.78 o                         
   2   7   2          3.67         -8.34         8.34 o                         
   3   7   2          1.56         10.14         9.95 o                         
   4   7   2         90.87         64.00        13.42 o                         
   5   7   2         11.81         10.50        12.02 o                         
   6   7   2       1003.74       1069.27        51.86 o                         
   7   7   2        433.16        439.38        32.78 o                         
   8   7   2       1626.42       1759.81        67.79 o                         
   9   7   2         65.19         59.99        17.88 o                         
  10   7   2        428.87        434.23        39.82 o                         
  11   7   2          2.27         24.48        16.99 o                         
  12   7   2        141.44         99.47        27.80 o                         
  13   7   2        476.92        483.22        37.68 o                         
 -10   8   2        331.69        326.76        33.00 o                         
  -9   8   2        409.86        398.39        34.54 o                         
  -8   8   2          4.90         -5.10        17.13 o                         
  -7   8   2        762.51        743.08        45.27 o                         
  -6   8   2          4.66        -16.00        16.00 o                         
  -5   8   2        631.46        642.03        38.58 o                         
  -4   8   2          0.50        -12.47        12.47 o                         
  -3   8   2       1258.07       1341.48        58.52 o                         
  -2   8   2        174.52        196.55        23.63 o                         
  -1   8   2        935.58       1014.98        48.34 o                         
   0   8   2        486.34        556.07        37.01 o                         
   1   8   2         86.13         63.62        18.38 o                         
   2   8   2         82.43         75.80        14.78 o                         
   3   8   2          8.96         -7.21        13.78 o                         
   4   8   2        205.20        234.46        34.02 o                         
   5   8   2         24.04         -8.30        19.88 o                         
   6   8   2         63.95         75.45        19.39 o                         
   7   8   2       1232.77       1368.27        92.16 o                         
   8   8   2         15.07         29.47        19.25 o                         
   9   8   2        313.52        311.81        45.47 o                         
  10   8   2         29.24         56.17        22.41 o                         
  -7   9   2         88.54         97.93        21.98 o                         
  -6   9   2          6.90         -0.78        17.81 o                         
  -5   9   2          0.01          5.64        18.10 o                         
  -4   9   2        156.57        115.25        19.53 o                         
  -3   9   2          0.74        -16.87        16.87 o                         
  -2   9   2          0.01         11.14        20.97 o                         
  -1   9   2          3.93         10.54        16.75 o                         
   0   9   2          4.13        -17.32        17.32 o                         
   1   9   2         51.06         39.96        17.78 o                         
   2   9   2        143.76        127.57        36.10 o                         
   3   9   2        117.58         35.26        28.90 o                         
   4   9   2          4.05        -15.49        18.29 o                         
   5   9   2          3.49         45.25        20.99 o                         
   6   9   2         36.85         25.24        21.25 o                         
   7   9   2          0.33        -20.66        20.66 o                         
 -18   1   3          4.50         -2.38        20.78 o                         
 -17   1   3        245.19        241.02        29.56 o                         
 -16   1   3        119.10         81.55        20.67 o                         
 -15   1   3       1311.30       1486.01        59.93 o                         
 -14   1   3       1264.56       1443.23        49.39 o                         
 -13   1   3         64.47         64.25        12.89 o                         
 -12   1   3         28.83         24.18        13.10 o                         
 -11   1   3        515.64        528.41        26.66 o                         
 -10   1   3        175.12        136.20        12.39 o                         
  -9   1   3        897.13        835.46        30.07 o                         
  -8   1   3         46.32          9.97         5.87 o                         
  -7   1   3       4374.70       4078.57        58.91 o                         
  -6   1   3          7.19          2.52         4.25 o                         
  -5   1   3       2964.39       2542.14        36.86 o                         
  -4   1   3       1161.78       1190.47        21.81 o                         
  -3   1   3       6820.06       7034.63        71.05 o                         
  -2   1   3      11897.40      12568.95       116.02 o                         
  -1   1   3      10669.16      11087.15        90.90 o                         
   0   1   3       1465.60       1441.35        21.67 o                         
   1   1   3       4696.62       4800.89        44.60 o                         
   2   1   3          3.78         34.47         6.50 o                         
   3   1   3        500.51        504.26        13.49 o                         
   4   1   3        112.51         70.74         5.55 o                         
   5   1   3        350.45        361.64        13.66 o                         
   6   1   3       1752.37       1535.29        25.28 o                         
   7   1   3       1335.80       1288.26        43.96 o                         
   8   1   3       2097.03       1930.13        31.01 o                         
   9   1   3       1323.54       1202.91        26.94 o                         
  10   1   3        990.05        979.27        30.88 o                         
  11   1   3        629.24        597.77        26.42 o                         
  12   1   3         11.27        -10.47        10.47 o                         
  13   1   3       1609.53       1728.99        52.62 o                         
  14   1   3         31.87         32.68        14.07 o                         
  15   1   3        232.21        240.12        23.49 o                         
  16   1   3        675.83        776.41        43.96 o                         
  17   1   3        142.01        124.03        26.39 o                         
  18   1   3         71.77         17.73        23.86 o                         
 -18   2   3         27.02         35.17        22.51 o                         
 -17   2   3          9.43        -19.83        19.83 o                         
 -16   2   3        564.96        578.02        40.12 o                         
 -15   2   3        672.35        745.05        42.97 o                         
 -14   2   3         29.00         -3.01        14.12 o                         
 -13   2   3        539.91        528.49        35.26 o                         
 -12   2   3        245.90        207.32        17.31 o                         
 -11   2   3         91.09        107.33        12.64 o                         
 -10   2   3          7.24          4.68         7.56 o                         
  -9   2   3        471.89        450.74        20.28 o                         
  -8   2   3       1964.53       2003.76        36.81 o                         
  -7   2   3        225.35        137.53        11.18 o                         
  -6   2   3        304.12        234.85        13.78 o                         
  -5   2   3        781.25        685.93        20.39 o                         
  -4   2   3       1038.81        938.99        22.47 o                         
  -3   2   3       4303.92       4401.07        51.25 o                         
  -2   2   3       8244.97       8200.37        77.53 o                         
  -1   2   3       9957.30      10383.83        95.65 o                         
   0   2   3       6980.95       7868.69        70.03 o                         
   1   2   3       3018.78       3214.98        33.90 o                         
   2   2   3       4447.17       4616.40        51.90 o                         
   3   2   3        863.30        923.26        17.77 o                         
   4   2   3       1230.34       1262.29        24.37 o                         
   5   2   3        194.60        320.49        16.39 o                         
   6   2   3      10855.53      11919.29       109.51 o                         
   7   2   3          5.17         -0.40         5.17 o                         
   8   2   3        312.98        233.12        15.10 o                         
   9   2   3          0.99         -3.54         6.60 o                         
  10   2   3        330.12        291.28        18.38 o                         
  11   2   3         46.29         36.23         8.79 o                         
  12   2   3         51.17         42.91        17.31 o                         
  13   2   3         10.35         10.27        13.12 o                         
  14   2   3         43.22         53.47        15.96 o                         
  15   2   3          7.76         -4.30        15.57 o                         
  16   2   3         23.84         23.83        18.53 o                         
  17   2   3        157.05        144.08        33.77 o                         
  18   2   3        219.69        152.50        30.17 o                         
 -17   3   3        328.08        343.07        33.38 o                         
 -16   3   3         24.06         27.46        18.59 o                         
 -15   3   3          0.58        -12.57        16.97 o                         
 -14   3   3        498.07        507.56        36.76 o                         
 -13   3   3        250.24        242.20        23.44 o                         
 -12   3   3        452.58        453.44        33.90 o                         
 -11   3   3          6.91          0.63        10.81 o                         
 -10   3   3       2473.77       2567.28        54.74 o                         
  -9   3   3        109.47        111.35        11.48 o                         
  -8   3   3       1154.95       1052.15        31.40 o                         
  -7   3   3        586.98        501.86        23.38 o                         
  -6   3   3         17.55          5.25         6.40 o                         
  -5   3   3       1296.59       1210.92        27.72 o                         
  -4   3   3         81.40         75.97         7.66 o                         
  -3   3   3        166.01        119.38         9.06 o                         
  -2   3   3       2879.19       3016.59        40.72 o                         
  -1   3   3       8098.09       8581.77        81.42 o                         
   0   3   3        400.41        409.65        15.20 o                         
   1   3   3          6.24         22.64         4.99 o                         
   2   3   3        719.69        657.28        17.04 o                         
   3   3   3         40.10         13.39         4.47 o                         
   4   3   3       3318.19       3366.44        44.28 o                         
   5   3   3        755.68        827.78        20.84 o                         
   6   3   3       1651.55       1725.63        29.78 o                         
   7   3   3         17.09         14.66         6.18 o                         
   8   3   3         58.78         46.55         7.88 o                         
   9   3   3        100.74         82.00         9.77 o                         
  10   3   3         31.76         13.25         9.71 o                         
  11   3   3        208.87        212.84        16.99 o                         
  12   3   3          3.25         14.75        10.84 o                         
  13   3   3       2360.74       2575.81        69.61 o                         
  14   3   3        659.81        542.39        38.47 o                         
  15   3   3         23.82         40.23        22.09 o                         
  16   3   3        308.30        295.97        31.94 o                         
  17   3   3         38.78         62.68        26.27 o                         
 -17   4   3        154.81        108.05        23.05 o                         
 -16   4   3         35.86         93.51        21.40 o                         
 -15   4   3         40.80         32.42        23.44 o                         
 -14   4   3        353.65        359.95        32.63 o                         
 -13   4   3        183.80        170.66        20.71 o                         
 -12   4   3        171.50        157.89        21.44 o                         
 -11   4   3       1628.99       1762.99        53.58 o                         
 -10   4   3         47.65         16.37        11.25 o                         
  -9   4   3       1496.38       1551.99        42.51 o                         
  -8   4   3        299.80        293.68        20.37 o                         
  -7   4   3       2092.95       2055.93        41.96 o                         
  -6   4   3       1754.19       1745.04        35.98 o                         
  -5   4   3       3436.40       3598.03        55.28 o                         
  -4   4   3       7446.92       7730.37        92.56 o                         
  -3   4   3         36.64         29.40         7.60 o                         
  -2   4   3      13339.59      13981.39       130.05 o                         
  -1   4   3       2506.89       2997.01        46.58 o                         
   0   4   3       1672.22       1405.20        32.28 o                         
   1   4   3       1866.79       1792.04        34.86 o                         
   2   4   3        608.78        568.02        18.15 o                         
   3   4   3        701.91        505.49        24.99 o                         
   4   4   3          0.71          7.58         5.81 o                         
   5   4   3       4471.54       4422.58        58.43 o                         
   6   4   3       1309.34       1344.11        28.10 o                         
   7   4   3       2101.02       2064.49        40.30 o                         
   8   4   3       1209.99       1239.62        31.86 o                         
   9   4   3        797.72        793.16        32.31 o                         
  10   4   3        980.18       1011.88        38.35 o                         
  11   4   3        217.86        232.40        19.28 o                         
  12   4   3       2697.76       2910.63        68.18 o                         
  13   4   3          9.44         14.98        14.70 o                         
  14   4   3       1300.49       1417.56        60.45 o                         
  15   4   3         27.62         -6.84        21.51 o                         
  16   4   3         87.16        111.81        26.12 o                         
  17   4   3         57.10        108.43        87.30 o                         
 -16   5   3          5.21        -14.25        22.35 o                         
 -15   5   3          2.51          7.58        19.06 o                         
 -14   5   3         21.23         20.47        18.47 o                         
 -13   5   3         11.46         13.27        16.29 o                         
 -12   5   3        395.86        430.29        31.91 o                         
 -11   5   3        115.31         89.08        19.41 o                         
 -10   5   3        395.59        379.86        28.30 o                         
  -9   5   3        333.93        284.68        25.34 o                         
  -8   5   3        383.12        359.63        23.76 o                         
  -7   5   3        300.95        239.51        17.91 o                         
  -6   5   3        801.50        828.54        34.44 o                         
  -5   5   3        321.06        356.21        19.60 o                         
  -4   5   3        119.30         68.21        11.46 o                         
  -3   5   3         20.46          9.53         6.25 o                         
  -2   5   3         10.91         -4.98         5.98 o                         
  -1   5   3        415.49        430.86        19.25 o                         
   0   5   3         24.02         32.17         6.35 o                         
   1   5   3       1174.20       1189.03        27.96 o                         
   2   5   3        712.49        752.78        26.03 o                         
   3   5   3         90.68         68.15         9.14 o                         
   4   5   3         25.90         11.47         6.17 o                         
   5   5   3        387.37        367.00        21.49 o                         
   6   5   3         19.80         28.64         9.06 o                         
   7   5   3          2.76         -8.17         8.17 o                         
   8   5   3        496.72        517.25        28.46 o                         
   9   5   3          6.03          1.75        11.07 o                         
  10   5   3         46.71         66.01        16.35 o                         
  11   5   3         25.28          1.41        14.69 o                         
  12   5   3         29.92         -1.32        15.51 o                         
  13   5   3        255.33        211.18        25.60 o                         
  14   5   3          7.57         19.77        18.47 o                         
  15   5   3          0.04        -12.26        21.08 o                         
  16   5   3        172.89         86.84        81.32 o                         
 -14   6   3        137.39        132.83        27.81 o                         
 -13   6   3        279.49        276.77        31.77 o                         
 -12   6   3        453.82        359.34        38.87 o                         
 -11   6   3        174.46        167.98        22.89 o                         
 -10   6   3          4.24         14.39        14.38 o                         
  -9   6   3         44.21         23.92        15.07 o                         
  -8   6   3        150.17        154.09        16.05 o                         
  -7   6   3        418.06        409.06        26.02 o                         
  -6   6   3        222.35        183.57        18.02 o                         
  -5   6   3        307.97        305.58        22.29 o                         
  -4   6   3       3607.42       3814.48        73.40 o                         
  -3   6   3        625.18        661.92        30.32 o                         
  -2   6   3        177.71        153.87        13.66 o                         
  -1   6   3         68.14         52.75        10.87 o                         
   0   6   3       1285.92       1304.93        35.37 o                         
   1   6   3        728.23        733.39        30.23 o                         
   2   6   3       1104.34       1085.52        35.68 o                         
   3   6   3       1100.10       1188.58        31.56 o                         
   4   6   3         70.31         50.60         9.12 o                         
   5   6   3       2802.14       3097.73        65.24 o                         
   6   6   3        281.07        257.78        21.90 o                         
   7   6   3        734.10        880.70        43.11 o                         
   8   6   3        411.62        416.46        29.34 o                         
   9   6   3       1179.21       1273.07        55.99 o                         
  10   6   3        132.71         81.91        19.74 o                         
  11   6   3         89.88         80.20        21.50 o                         
  12   6   3         24.41         41.41        19.99 o                         
  13   6   3         20.36         46.80        19.37 o                         
  14   6   3        145.22        195.27        26.36 o                         
 -13   7   3         88.10        125.61        59.70 o                         
 -12   7   3        230.88        271.87        35.00 o                         
 -11   7   3         10.03         14.46        20.83 o                         
 -10   7   3        246.96        323.14        32.52 o                         
  -9   7   3         12.01         10.30        16.30 o                         
  -8   7   3        655.10        685.82        39.70 o                         
  -7   7   3        339.44        329.22        28.24 o                         
  -6   7   3        140.41        123.58        21.91 o                         
  -5   7   3        242.75        209.39        20.05 o                         
  -4   7   3          0.11        -10.33        10.33 o                         
  -3   7   3        155.41        162.10        15.17 o                         
  -2   7   3        239.12        246.66        23.05 o                         
  -1   7   3        595.46        581.04        27.65 o                         
   0   7   3        279.43        272.61        20.15 o                         
   1   7   3        287.33        280.50        19.34 o                         
   2   7   3        263.97        252.95        16.74 o                         
   3   7   3        362.77        325.60        20.11 o                         
   4   7   3         65.07         69.77        13.56 o                         
   5   7   3         85.39         99.43        16.00 o                         
   6   7   3        160.40        171.66        19.41 o                         
   7   7   3         80.39         88.57        16.97 o                         
   8   7   3        316.92        271.35        30.86 o                         
   9   7   3        269.20        292.64        32.15 o                         
  10   7   3         74.74         34.00        19.70 o                         
  11   7   3        275.46        326.81        31.37 o                         
  12   7   3         30.80         44.75        20.80 o                         
 -10   8   3        471.28        513.51        45.25 o                         
  -9   8   3         66.53         42.68        22.05 o                         
  -8   8   3        328.46        341.98        32.50 o                         
  -7   8   3         10.99         -2.54        18.91 o                         
  -6   8   3        352.45        315.28        26.86 o                         
  -5   8   3         24.56         29.46        15.15 o                         
  -4   8   3        431.09        338.58        27.23 o                         
  -3   8   3        176.38        130.27        19.24 o                         
  -2   8   3        117.85        111.87        17.35 o                         
  -1   8   3         73.58         30.09        15.59 o                         
   0   8   3         44.18         25.86        16.42 o                         
   1   8   3        245.99        202.20        19.90 o                         
   2   8   3         30.48         19.19        13.61 o                         
   3   8   3         40.97         36.14        15.01 o                         
   4   8   3         55.79         29.33        15.49 o                         
   5   8   3        427.18        390.65        31.11 o                         
   6   8   3         26.86         30.21        15.74 o                         
   7   8   3         18.03          5.14        17.21 o                         
   8   8   3          3.05         -8.81        17.72 o                         
   9   8   3         13.55         -4.07        19.40 o                         
  10   8   3        857.84        970.95        95.77 o                         
  -7   9   3         61.61         60.23        22.85 o                         
  -6   9   3         23.63          2.29        18.22 o                         
  -5   9   3        102.35         75.34        24.39 o                         
  -4   9   3        276.18        168.73        35.75 o                         
  -3   9   3        389.37        418.34        36.00 o                         
  -2   9   3         15.96          6.59        14.98 o                         
  -1   9   3        400.59        409.37        35.08 o                         
   0   9   3        128.12         89.79        20.88 o                         
   1   9   3        362.35        353.19        31.07 o                         
   2   9   3        395.96        363.85        53.76 o                         
   3   9   3         33.23         -7.02        19.11 o                         
   4   9   3        145.79        186.14        31.91 o                         
   5   9   3          0.01         12.90        22.96 o                         
   6   9   3         39.43         57.45        25.01 o                         
   7   9   3          7.03        -13.57        23.58 o                         
 -18   0   4          0.91        -34.29        34.29 o                         
 -17   0   4       1223.07       1458.60       115.94 o                         
 -16   0   4        837.75        884.54        72.25 o                         
 -15   0   4        873.77        971.46        62.10 o                         
 -14   0   4        283.17        297.69        30.53 o                         
 -13   0   4       6393.03       7124.57       147.57 o                         
 -12   0   4       3939.40       4070.64       101.45 o                         
 -11   0   4          3.28        -14.45        14.45 o                         
 -10   0   4       2138.61       2071.32        63.76 o                         
  -9   0   4         33.85         14.60         9.87 o                         
  -8   0   4        212.85         77.70        15.44 o                         
  -7   0   4        979.58       1212.80        37.65 o                         
  -6   0   4       5330.22       5153.25        83.88 o                         
  -5   0   4      13442.10      13861.38       166.34 o                         
  -4   0   4      18083.21      19016.42       209.88 o                         
  -3   0   4       5915.31       6603.00        86.90 o                         
  -2   0   4      30026.65      33062.70       572.35 o                         
  -1   0   4      13560.88      14292.31       206.62 o                         
   0   0   4          0.51          1.15         3.49 o                         
   1   0   4      10691.66      11312.24       126.60 o                         
   2   0   4      41753.43      45293.73       444.87 o                         
   3   0   4      16570.25      17004.79       199.39 o                         
   4   0   4      28991.28      29624.89       304.05 o                         
   5   0   4        461.51        420.58        17.71 o                         
   6   0   4       1864.22       1521.64        34.55 o                         
   7   0   4       4003.43       4590.33        66.81 o                         
   8   0   4      11338.37      11920.96       125.63 o                         
   9   0   4       1005.96       1094.54        34.39 o                         
  10   0   4        559.72        523.12        33.89 o                         
  11   0   4       2155.78       2337.96        71.75 o                         
  12   0   4       2994.60       3069.60        87.44 o                         
  13   0   4          3.81         -8.02        16.80 o                         
  14   0   4        542.60        547.71        52.33 o                         
  15   0   4       1548.41       1759.29       114.91 o                         
  16   0   4        676.36        570.98        77.49 o                         
  17   0   4         20.95         68.03        30.04 o                         
  18   0   4         95.60        117.68        45.25 o                         
 -18   1   4         35.20        -13.21        24.22 o                         
 -17   1   4         23.35         -2.92        19.17 o                         
 -16   1   4        671.25        715.62        44.85 o                         
 -15   1   4         58.34         43.37        16.11 o                         
 -14   1   4        575.68        549.14        34.78 o                         
 -13   1   4         37.99         42.78        12.19 o                         
 -12   1   4         26.45         16.85         9.73 o                         
 -11   1   4       1346.58       1283.76        39.52 o                         
 -10   1   4         29.21         24.81         8.61 o                         
  -9   1   4        125.53        125.93        11.49 o                         
  -8   1   4       2650.96       2701.94        43.95 o                         
  -7   1   4       1137.34        968.30        25.94 o                         
  -6   1   4        381.82        431.86        17.72 o                         
  -5   1   4        453.24        380.05        15.20 o                         
  -4   1   4       5668.54       5782.88        66.01 o                         
  -3   1   4      11504.98      12235.48       106.51 o                         
  -2   1   4       2159.30       2281.88        28.86 o                         
  -1   1   4       3053.54       3077.35        32.91 o                         
   0   1   4       8279.08       8635.74        77.03 o                         
   1   1   4         82.50         89.53         6.34 o                         
   2   1   4        976.76       1048.36        17.12 o                         
   3   1   4       5993.15       6415.26        60.31 o                         
   4   1   4        186.98        149.49         9.38 o                         
   5   1   4        474.36        532.68        15.59 o                         
   6   1   4       1527.97       1745.55        30.42 o                         
   7   1   4         49.22         59.83         6.03 o                         
   8   1   4        861.31        841.53        22.52 o                         
   9   1   4          3.14         -2.75         5.53 o                         
  10   1   4        995.02       1031.08        27.80 o                         
  11   1   4       1116.09       1079.40        32.19 o                         
  12   1   4         86.26         65.31        13.24 o                         
  13   1   4          5.33          8.97        14.81 o                         
  14   1   4        670.75        679.40        39.94 o                         
  15   1   4        212.06        214.51        22.28 o                         
  16   1   4        237.06        206.94        27.00 o                         
  17   1   4         25.55         30.83        21.42 o                         
  18   1   4        430.62        457.06        43.49 o                         
 -18   2   4          0.14        -21.21        21.87 o                         
 -17   2   4        340.60        446.36        37.20 o                         
 -16   2   4         24.39         29.28        18.13 o                         
 -15   2   4         16.15         15.52        17.26 o                         
 -14   2   4         46.78         29.52        14.84 o                         
 -13   2   4          1.49          0.13        13.03 o                         
 -12   2   4        273.72        269.29        19.80 o                         
 -11   2   4          3.17         -5.38        12.47 o                         
 -10   2   4        614.29        592.02        30.07 o                         
  -9   2   4        520.53        518.67        22.32 o                         
  -8   2   4       5123.71       5374.81        73.02 o                         
  -7   2   4        670.65        581.26        24.62 o                         
  -6   2   4       7331.05       7282.42        86.86 o                         
  -5   2   4       2310.77       2216.52        39.30 o                         
  -4   2   4       2899.22       2767.07        40.66 o                         
  -3   2   4        419.39        359.75        15.12 o                         
  -2   2   4       6892.43       7202.10        78.95 o                         
  -1   2   4         10.44         27.05         4.64 o                         
   0   2   4       5616.60       6148.97        55.08 o                         
   1   2   4       3687.11       3621.94        38.22 o                         
   2   2   4          2.28          5.57         4.81 o                         
   3   2   4       3483.47       3502.84        42.01 o                         
   4   2   4       3183.16       2954.04        41.80 o                         
   5   2   4         11.25          4.07         4.58 o                         
   6   2   4        351.04        264.18        15.74 o                         
   7   2   4          4.26          0.24         5.30 o                         
   8   2   4         86.80         62.62         7.81 o                         
   9   2   4        644.86        586.05        24.35 o                         
  10   2   4         57.11         31.42         8.48 o                         
  11   2   4        833.87        799.09        30.11 o                         
  12   2   4          4.43          8.78        10.51 o                         
  13   2   4       2679.04       2861.90        66.56 o                         
  14   2   4        158.72        167.87        19.85 o                         
  15   2   4        834.85        881.76        49.64 o                         
  16   2   4          8.12          1.89        18.09 o                         
  17   2   4        209.38        164.30        27.38 o                         
  18   2   4         29.69        -28.14        28.14 o                         
 -17   3   4        128.64        117.24        24.08 o                         
 -16   3   4       1360.40       1568.80        72.45 o                         
 -15   3   4         38.54         47.26        17.63 o                         
 -14   3   4         87.25        116.95        26.48 o                         
 -13   3   4        219.54        221.91        23.62 o                         
 -12   3   4        159.66        165.90        19.48 o                         
 -11   3   4        329.88        306.92        22.43 o                         
 -10   3   4         30.24         39.04         9.99 o                         
  -9   3   4       2957.91       3035.02        55.04 o                         
  -8   3   4        241.73        233.79        16.67 o                         
  -7   3   4       3257.48       3150.14        52.36 o                         
  -6   3   4       2820.75       2772.24        46.87 o                         
  -5   3   4       3902.42       3721.49        56.78 o                         
  -4   3   4        917.87        881.42        23.47 o                         
  -3   3   4       1307.90       1203.10        28.04 o                         
  -2   3   4       5120.63       4945.10        62.80 o                         
  -1   3   4         29.10         10.24         3.51 o                         
   0   3   4        195.08        119.98         8.71 o                         
   1   3   4        531.82        455.06        15.49 o                         
   2   3   4       1106.19        952.30        19.46 o                         
   3   3   4         10.29         27.32         4.68 o                         
   4   3   4       3801.25       3856.21        52.52 o                         
   5   3   4        602.97        437.08        18.87 o                         
   6   3   4       1233.02       1228.93        28.63 o                         
   7   3   4        265.01        176.45        15.04 o                         
   8   3   4        126.99        148.01        11.88 o                         
   9   3   4         18.43          4.54         7.77 o                         
  10   3   4        139.30        114.69        11.23 o                         
  11   3   4         16.86         19.72        10.53 o                         
  12   3   4        877.73        911.88        37.69 o                         
  13   3   4        133.33        134.27        16.85 o                         
  14   3   4        971.95       1092.89        63.75 o                         
  15   3   4        158.96         83.02        25.38 o                         
  16   3   4       1257.53       1334.44        70.88 o                         
  17   3   4          0.81         29.87        23.60 o                         
 -16   4   4         68.62         87.45        27.73 o                         
 -15   4   4        337.14        337.03        29.84 o                         
 -14   4   4          2.17        -15.78        15.78 o                         
 -13   4   4          3.97         -7.81        15.36 o                         
 -12   4   4         16.68         18.18        14.54 o                         
 -11   4   4         25.74          2.21        12.75 o                         
 -10   4   4        198.50        194.27        18.33 o                         
  -9   4   4        198.03        170.88        16.85 o                         
  -8   4   4        836.20        837.78        34.73 o                         
  -7   4   4         55.15         43.01         8.80 o                         
  -6   4   4          3.01          7.57         7.18 o                         
  -5   4   4        131.32        152.08        12.03 o                         
  -4   4   4         68.09         56.79         8.12 o                         
  -3   4   4       1465.65       1700.55        33.19 o                         
  -2   4   4       1223.68       1131.41        26.26 o                         
  -1   4   4        741.72        727.13        19.71 o                         
   0   4   4       1115.51       1122.25        25.02 o                         
   1   4   4         62.32         55.92         6.26 o                         
   2   4   4        910.85        897.63        22.59 o                         
   3   4   4        574.80        664.43        21.43 o                         
   4   4   4         23.63          4.92         5.69 o                         
   5   4   4        132.16        107.25        10.87 o                         
   6   4   4       1254.81       1397.73        31.45 o                         
   7   4   4        157.71        144.30        11.84 o                         
   8   4   4          0.61         -0.02         7.58 o                         
   9   4   4         54.16         63.93        10.32 o                         
  10   4   4         69.94         55.76        11.34 o                         
  11   4   4          3.76         -2.06        12.48 o                         
  12   4   4        126.76        120.36        17.84 o                         
  13   4   4        201.38        199.13        22.89 o                         
  14   4   4         71.16         51.22        20.75 o                         
  15   4   4         18.61        -21.42        21.42 o                         
  16   4   4         41.63        -16.45        25.42 o                         
 -15   5   4        127.91         80.04        24.43 o                         
 -14   5   4        486.21        566.40        47.98 o                         
 -13   5   4          1.14        -16.15        16.15 o                         
 -12   5   4         57.62         44.59        16.12 o                         
 -11   5   4       1209.93       1291.31        57.13 o                         
 -10   5   4          2.50         -0.38        14.36 o                         
  -9   5   4       2638.68       2684.60        59.54 o                         
  -8   5   4         46.51         54.39        12.47 o                         
  -7   5   4       2606.73       2705.39        56.94 o                         
  -6   5   4       1727.59       1702.35        40.93 o                         
  -5   5   4       2044.24       2032.61        45.19 o                         
  -4   5   4        265.64        211.20        16.20 o                         
  -3   5   4       3580.25       3652.22        61.89 o                         
  -2   5   4       2951.73       2906.77        48.40 o                         
  -1   5   4        781.42        772.91        25.92 o                         
   0   5   4       1472.70       1422.12        31.03 o                         
   1   5   4        391.75        329.07        18.54 o                         
   2   5   4        880.07        845.02        25.35 o                         
   3   5   4       4980.82       5130.37        71.81 o                         
   4   5   4          0.90         -6.73         6.73 o                         
   5   5   4       2893.92       3005.51        60.09 o                         
   6   5   4        573.78        527.67        27.75 o                         
   7   5   4       2270.64       2510.06        50.62 o                         
   8   5   4         37.72         17.16        10.81 o                         
   9   5   4        973.41       1079.40        44.41 o                         
  10   5   4       1566.18       1711.27        57.63 o                         
  11   5   4        889.54        902.54        55.94 o                         
  12   5   4        459.88        514.25        37.71 o                         
  13   5   4          2.23        -18.04        18.04 o                         
  14   5   4        924.68        928.42        59.54 o                         
  15   5   4        126.20         98.63        23.15 o                         
 -14   6   4          6.45         18.96        22.27 o                         
 -13   6   4          9.06        -18.25        19.20 o                         
 -12   6   4         65.00         40.81        20.26 o                         
 -11   6   4        213.98        160.48        24.36 o                         
 -10   6   4       2115.60       2175.14        75.28 o                         
  -9   6   4        923.90        930.83        56.86 o                         
  -8   6   4         60.45         44.76        13.94 o                         
  -7   6   4         57.55         48.02        12.42 o                         
  -6   6   4        173.45        154.10        16.51 o                         
  -5   6   4        823.39        806.59        39.87 o                         
  -4   6   4        576.31        591.80        31.08 o                         
  -3   6   4          1.12          9.77         8.64 o                         
  -2   6   4         57.16         47.45         8.99 o                         
  -1   6   4          0.88          7.10         7.07 o                         
   0   6   4         27.37         25.05         8.86 o                         
   1   6   4        989.88       1051.18        34.71 o                         
   2   6   4         17.63         23.45         8.10 o                         
   3   6   4         72.64         75.90        13.16 o                         
   4   6   4       2992.07       3188.97        58.01 o                         
   5   6   4         10.13          4.83         9.24 o                         
   6   6   4        305.24        333.02        23.18 o                         
   7   6   4        186.29        132.51        17.05 o                         
   8   6   4          6.62         14.37        13.20 o                         
   9   6   4        348.25        332.32        31.01 o                         
  10   6   4       1428.21       1478.74        93.96 o                         
  11   6   4        450.84        389.56        33.43 o                         
  12   6   4         23.86         25.57        18.74 o                         
  13   6   4          2.43         14.65        19.22 o                         
  14   6   4          3.06          9.20        21.59 o                         
 -12   7   4         80.05         93.51        26.06 o                         
 -11   7   4        127.93         90.11        23.52 o                         
 -10   7   4        332.44        326.08        35.13 o                         
  -9   7   4        254.79        253.26        34.81 o                         
  -8   7   4         24.49         22.62        17.81 o                         
  -7   7   4       1561.56       1719.66        57.28 o                         
  -6   7   4        139.32        129.32        17.10 o                         
  -5   7   4       1714.54       1848.96        54.81 o                         
  -4   7   4        162.55        167.70        17.84 o                         
  -3   7   4        130.65        113.84        14.35 o                         
  -2   7   4        213.11        226.01        22.49 o                         
  -1   7   4         13.65         26.11         9.66 o                         
   0   7   4          4.91          1.97         8.99 o                         
   1   7   4        471.35        438.05        23.79 o                         
   2   7   4        269.64        259.78        18.89 o                         
   3   7   4        518.23        597.28        30.55 o                         
   4   7   4        770.53        682.09        33.31 o                         
   5   7   4         42.27         63.82        14.85 o                         
   6   7   4         76.18         54.89        15.58 o                         
   7   7   4       1351.13       1450.91        72.68 o                         
   8   7   4        275.41        340.62        40.84 o                         
   9   7   4        236.85        179.82        42.18 o                         
  10   7   4         55.01         51.52        27.70 o                         
  11   7   4         10.65          1.09        19.33 o                         
  12   7   4        381.06        329.41        31.58 o                         
 -10   8   4        634.46        684.01        56.21 o                         
  -9   8   4         62.49         24.81        22.09 o                         
  -8   8   4       1254.67       1199.72        82.21 o                         
  -7   8   4        404.80        401.27        36.03 o                         
  -6   8   4       2225.35       2418.66        72.01 o                         
  -5   8   4        132.50         98.12        22.05 o                         
  -4   8   4        780.98        843.13        42.80 o                         
  -3   8   4        640.63        675.59        40.07 o                         
  -2   8   4        671.89        594.50        34.07 o                         
  -1   8   4        294.18        364.76        27.63 o                         
   0   8   4         51.00         37.67        12.92 o                         
   1   8   4        743.38        782.12        32.99 o                         
   2   8   4        150.11        130.67        19.23 o                         
   3   8   4        773.55        765.39        62.10 o                         
   4   8   4        700.81        769.93        45.21 o                         
   5   8   4        173.11        132.67        30.13 o                         
   6   8   4        858.78        908.71        50.26 o                         
   7   8   4        176.15        105.74        29.47 o                         
   8   8   4        148.21        126.39        22.75 o                         
   9   8   4        214.07        241.08        28.64 o                         
  10   8   4        475.29        509.95        43.63 o                         
  -6   9   4        173.74        171.15        25.40 o                         
  -5   9   4         83.48         34.76        22.05 o                         
  -4   9   4         13.67        -17.38        17.38 o                         
  -3   9   4         11.76         30.94        18.55 o                         
  -2   9   4        169.38        168.51        22.64 o                         
  -1   9   4         54.71         77.14        17.75 o                         
   0   9   4          1.77        -15.15        15.15 o                         
   1   9   4         42.91         15.93        16.06 o                         
   2   9   4        101.06         80.97        23.97 o                         
   3   9   4         29.88         57.64        20.41 o                         
   4   9   4         50.92         57.66        25.01 o                         
   5   9   4         11.19         10.70        22.93 o                         
   6   9   4         57.92         56.37        27.45 o                         
 -18   1   5        327.18        324.25        36.19 o                         
 -17   1   5        220.08        223.37        28.67 o                         
 -16   1   5        144.89        149.58        21.05 o                         
 -15   1   5        354.24        400.44        28.61 o                         
 -14   1   5          3.66         -7.78        12.12 o                         
 -13   1   5         53.74         56.60        14.65 o                         
 -12   1   5        243.78        220.94        21.23 o                         
 -11   1   5        869.29        810.04        32.48 o                         
 -10   1   5       1452.35       1484.08        37.36 o                         
  -9   1   5        121.90        111.64        10.48 o                         
  -8   1   5       6606.52       7054.70        94.02 o                         
  -7   1   5         53.64         41.20         6.68 o                         
  -6   1   5       6228.01       5932.50        69.56 o                         
  -5   1   5        153.24        216.88        11.83 o                         
  -4   1   5       6247.33       6317.80        64.24 o                         
  -3   1   5       4412.89       4733.15        48.18 o                         
  -2   1   5       1263.26       1308.48        22.86 o                         
  -1   1   5        983.54       1120.88        18.03 o                         
   0   1   5        280.99        260.77        10.56 o                         
   1   1   5       7309.47       7486.72        65.79 o                         
   2   1   5       3417.77       3367.49        38.91 o                         
   3   1   5       6594.83       6733.71        60.36 o                         
   4   1   5       5166.37       5242.54        53.07 o                         
   5   1   5       2266.09       2423.36        37.59 o                         
   6   1   5       2475.03       2261.86        35.98 o                         
   7   1   5        167.77        168.68        10.74 o                         
   8   1   5       1210.74       1075.50        25.98 o                         
   9   1   5         96.40        106.94         9.87 o                         
  10   1   5       1282.60       1221.77        28.12 o                         
  11   1   5        936.42        861.38        32.93 o                         
  12   1   5        834.09        848.13        38.16 o                         
  13   1   5         72.67         75.02        15.12 o                         
  14   1   5       1399.91       1526.03        58.82 o                         
  15   1   5       1113.32       1194.75        57.88 o                         
  16   1   5         11.35         30.82        19.95 o                         
  17   1   5        381.95        496.03        43.50 o                         
  18   1   5          3.80        -22.76        23.50 o                         
 -17   2   5          9.99          8.75        19.24 o                         
 -16   2   5        209.77        214.75        30.47 o                         
 -15   2   5         21.09         16.73        16.15 o                         
 -14   2   5       1688.45       1875.65        61.01 o                         
 -13   2   5       2550.69       2715.60        59.41 o                         
 -12   2   5        215.47        233.19        18.74 o                         
 -11   2   5        122.47        104.81        13.06 o                         
 -10   2   5          0.82         -8.56         8.56 o                         
  -9   2   5        728.73        737.80        30.72 o                         
  -8   2   5       2192.06       2381.20        45.80 o                         
  -7   2   5       2733.68       2628.34        48.50 o                         
  -6   2   5        209.49        186.22        12.77 o                         
  -5   2   5        277.90        178.32        14.07 o                         
  -4   2   5        863.81       1041.48        30.09 o                         
  -3   2   5       1283.64       1138.82        27.55 o                         
  -2   2   5         20.27         28.19         4.69 o                         
  -1   2   5        558.27        524.17        16.05 o                         
   0   2   5        132.49         82.66         6.64 o                         
   1   2   5        502.24        489.54        15.12 o                         
   2   2   5       1396.43       1330.28        23.81 o                         
   3   2   5        184.30        159.36         9.39 o                         
   4   2   5      10491.28      11328.22        96.45 o                         
   5   2   5        522.88        623.03        24.96 o                         
   6   2   5       3193.25       3320.33        48.90 o                         
   7   2   5       3986.82       4163.55        58.55 o                         
   8   2   5        492.50        534.00        22.38 o                         
   9   2   5        128.83        104.79        10.37 o                         
  10   2   5         19.24         19.65         8.38 o                         
  11   2   5        443.51        447.68        22.66 o                         
  12   2   5         69.16         27.79        11.83 o                         
  13   2   5        173.98         95.52        19.17 o                         
  14   2   5        328.14        344.53        31.08 o                         
  15   2   5         40.77         12.51        17.13 o                         
  16   2   5        573.12        584.95        46.94 o                         
  17   2   5        109.29         90.79        22.42 o                         
 -17   3   5        927.80       1073.70        61.42 o                         
 -16   3   5          0.82        -19.44        19.44 o                         
 -15   3   5         14.16         19.23        17.75 o                         
 -14   3   5        155.01        151.05        21.55 o                         
 -13   3   5        935.61        988.30        49.15 o                         
 -12   3   5         67.34         54.47        13.89 o                         
 -11   3   5        168.20        171.02        17.10 o                         
 -10   3   5       2620.63       2698.22        54.56 o                         
  -9   3   5        797.61        809.84        33.83 o                         
  -8   3   5       3775.72       3852.33        62.04 o                         
  -7   3   5        345.44        355.28        20.06 o                         
  -6   3   5       3112.07       3266.43        55.03 o                         
  -5   3   5        361.17        366.58        18.80 o                         
  -4   3   5       2547.85       2612.40        42.84 o                         
  -3   3   5       2766.40       2912.11        44.01 o                         
  -2   3   5       3317.19       3544.45        54.62 o                         
  -1   3   5        308.57        293.10        15.84 o                         
   0   3   5        566.33        573.12        17.84 o                         
   1   3   5       6496.19       6840.36        75.64 o                         
   2   3   5       2137.05       2164.92        33.60 o                         
   3   3   5        361.81        278.61        14.79 o                         
   4   3   5       3610.41       3688.13        49.19 o                         
   5   3   5        380.40        344.63        18.04 o                         
   6   3   5       1802.58       1702.22        34.76 o                         
   7   3   5        203.91        198.56        13.97 o                         
   8   3   5       1372.58       1321.89        32.42 o                         
   9   3   5         89.71         73.20         9.99 o                         
  10   3   5        570.21        538.88        25.69 o                         
  11   3   5        235.87        227.01        22.39 o                         
  12   3   5        372.60        358.37        25.28 o                         
  13   3   5       1852.09       1991.39        60.09 o                         
  14   3   5          9.19        -15.02        15.02 o                         
  15   3   5        248.10        228.00        28.15 o                         
  16   3   5         99.34         70.10        23.74 o                         
  17   3   5         26.63          2.85        24.06 o                         
 -16   4   5        388.46        445.62        37.05 o                         
 -15   4   5        158.89        143.98        27.10 o                         
 -14   4   5       1560.06       1599.06        76.72 o                         
 -13   4   5        219.38        199.96        23.04 o                         
 -12   4   5        415.12        380.64        28.47 o                         
 -11   4   5       2050.70       2057.87        53.08 o                         
 -10   4   5         66.69         34.72        12.49 o                         
  -9   4   5       2727.72       2901.38        60.15 o                         
  -8   4   5        154.99        126.78        14.82 o                         
  -7   4   5       4718.89       4994.31        73.46 o                         
  -6   4   5        185.36        146.85        12.50 o                         
  -5   4   5       2818.04       2646.50        47.24 o                         
  -4   4   5       4807.49       5086.25        68.37 o                         
  -3   4   5       1423.62       1378.16        35.50 o                         
  -2   4   5        865.63        793.95        25.06 o                         
  -1   4   5       1513.51       1660.60        33.58 o                         
   0   4   5       6913.71       7219.29        72.80 o                         
   1   4   5        844.66        822.18        21.84 o                         
   2   4   5       2506.73       2397.65        36.18 o                         
   3   4   5       3158.31       3218.98        49.27 o                         
   4   4   5        924.73        838.02        28.96 o                         
   5   4   5       1108.77       1065.24        29.32 o                         
   6   4   5       1843.68       1907.33        39.56 o                         
   7   4   5       2477.44       2589.60        46.91 o                         
   8   4   5        179.70        165.62        13.84 o                         
   9   4   5       3241.85       3374.57        62.40 o                         
  10   4   5        108.25         92.40        14.98 o                         
  11   4   5        389.89        431.43        29.63 o                         
  12   4   5       3221.90       3412.43        79.95 o                         
  13   4   5        835.66        787.13        46.42 o                         
  14   4   5        420.18        424.04        39.24 o                         
  15   4   5          1.24        -15.19        21.29 o                         
  16   4   5        675.94        794.43        70.17 o                         
 -15   5   5          1.07          1.50        21.25 o                         
 -14   5   5          5.15         35.91        20.64 o                         
 -13   5   5         95.72         99.58        22.15 o                         
 -12   5   5         63.14         27.99        16.92 o                         
 -11   5   5        222.94        195.92        23.72 o                         
 -10   5   5        272.99        238.93        22.88 o                         
  -9   5   5         89.67         96.68        13.62 o                         
  -8   5   5        251.34        210.85        20.96 o                         
  -7   5   5        114.19         84.96        12.17 o                         
  -6   5   5        298.05        300.84        20.49 o                         
  -5   5   5         18.45         27.52         8.61 o                         
  -4   5   5         99.05         82.39        11.50 o                         
  -3   5   5        143.22        173.25        14.46 o                         
  -2   5   5       1519.91       1582.49        33.41 o                         
  -1   5   5        644.13        622.20        22.59 o                         
   0   5   5          2.24          1.27         5.47 o                         
   1   5   5        338.86        342.93        16.96 o                         
   2   5   5       1356.14       1427.67        30.86 o                         
   3   5   5        288.89        258.50        17.51 o                         
   4   5   5         22.56         18.92         7.01 o                         
   5   5   5        239.16        241.64        22.42 o                         
   6   5   5        954.45        893.83        34.97 o                         
   7   5   5        584.63        541.85        28.39 o                         
   8   5   5         84.70         69.53        12.36 o                         
   9   5   5         52.17         50.42        13.68 o                         
  10   5   5         17.14          9.32        13.14 o                         
  11   5   5         18.36         12.52        15.26 o                         
  12   5   5         55.64         27.97        17.79 o                         
  13   5   5        288.15        268.45        27.14 o                         
  14   5   5          0.01         -7.00        21.78 o                         
  15   5   5         79.22         46.87        26.47 o                         
 -14   6   5        480.81        523.64        48.99 o                         
 -13   6   5          0.47        -16.99        20.67 o                         
 -12   6   5         66.96        109.43        22.97 o                         
 -11   6   5        696.57        698.54        51.08 o                         
 -10   6   5        127.95         90.77        24.88 o                         
  -9   6   5        512.13        493.37        35.83 o                         
  -8   6   5        117.99        110.25        18.32 o                         
  -7   6   5       1968.98       2052.94        57.87 o                         
  -6   6   5         71.35         53.47        13.90 o                         
  -5   6   5       2799.45       2966.23        76.33 o                         
  -4   6   5        638.29        585.24        31.18 o                         
  -3   6   5        217.71        207.49        16.85 o                         
  -2   6   5        260.82        257.26        17.52 o                         
  -1   6   5          1.19          2.30         7.49 o                         
   0   6   5         32.42         29.06         7.49 o                         
   1   6   5        667.25        677.11        30.53 o                         
   2   6   5       1697.98       1696.14        37.14 o                         
   3   6   5        422.26        406.86        21.46 o                         
   4   6   5        385.24        404.16        24.71 o                         
   5   6   5       2755.82       2989.03        65.14 o                         
   6   6   5        428.48        345.87        25.36 o                         
   7   6   5        881.29        878.50        42.85 o                         
   8   6   5          5.10         -8.07        13.79 o                         
   9   6   5       1718.07       1814.93        71.33 o                         
  10   6   5        132.50        131.97        21.73 o                         
  11   6   5        857.24        803.38        51.20 o                         
  12   6   5        101.38        124.84        23.37 o                         
  13   6   5         68.06         60.15        20.69 o                         
  14   6   5          6.93        -12.80        20.31 o                         
 -12   7   5         15.71        -21.37        21.37 o                         
 -11   7   5         49.72         50.41        22.18 o                         
 -10   7   5        454.49        471.25        44.95 o                         
  -9   7   5        414.14        371.91        35.83 o                         
  -8   7   5       3045.77       3081.70        94.35 o                         
  -7   7   5         71.51         71.46        18.27 o                         
  -6   7   5       1812.56       1921.98        67.05 o                         
  -5   7   5        288.96        308.36        26.94 o                         
  -4   7   5       1866.18       2011.20        51.01 o                         
  -3   7   5        128.25        108.61        14.01 o                         
  -2   7   5       1687.65       1828.97        43.62 o                         
  -1   7   5       1205.07       1312.14        43.33 o                         
   0   7   5        445.78        410.34        23.99 o                         
   1   7   5        303.47        317.56        20.82 o                         
   2   7   5        250.78        215.55        17.42 o                         
   3   7   5        641.39        688.15        35.76 o                         
   4   7   5        119.37         86.92        13.52 o                         
   5   7   5         16.43        -11.87        12.78 o                         
   6   7   5       1647.73       1712.76        61.38 o                         
   7   7   5        105.80        102.38        18.73 o                         
   8   7   5        759.17        763.58        47.78 o                         
   9   7   5        547.93        626.30        74.46 o                         
  10   7   5          8.43         -2.71        18.02 o                         
  11   7   5          4.10         -5.22        22.43 o                         
  12   7   5        733.26        775.46        51.88 o                         
 -10   8   5          0.13          7.79        25.04 o                         
  -9   8   5        186.39        151.16        28.36 o                         
  -8   8   5         29.91         34.94        23.13 o                         
  -7   8   5        155.57        150.80        24.77 o                         
  -6   8   5          2.60        -15.66        18.25 o                         
  -5   8   5        877.28        893.61        46.54 o                         
  -4   8   5        279.83        242.03        30.21 o                         
  -3   8   5       1311.20       1388.19        60.47 o                         
  -2   8   5        145.83        171.62        21.45 o                         
  -1   8   5          0.36        -10.53        11.57 o                         
   0   8   5          1.00         -0.78        12.40 o                         
   1   8   5        134.77        132.01        14.12 o                         
   2   8   5          1.76         -2.94        11.29 o                         
   3   8   5          2.73         -4.18        15.21 o                         
   4   8   5         97.95         74.86        19.64 o                         
   5   8   5         63.46         50.70        18.61 o                         
   6   8   5          2.60         31.54        19.46 o                         
   7   8   5         26.60         32.26        17.31 o                         
   8   8   5         41.68         52.56        19.20 o                         
   9   8   5          0.98         -8.19        24.70 o                         
  10   8   5        170.33        179.65        88.68 o                         
  -6   9   5        168.85        145.39        28.60 o                         
  -5   9   5         43.53          7.20        19.06 o                         
  -4   9   5        515.35        412.44        37.34 o                         
  -3   9   5          2.10          1.97        17.92 o                         
  -2   9   5        117.34         82.80        18.63 o                         
  -1   9   5        418.77        434.03        40.12 o                         
   0   9   5        287.16        228.74        35.74 o                         
   1   9   5        123.42        112.04        37.93 o                         
   2   9   5         95.61        179.10        42.21 o                         
   3   9   5        432.78        502.42        39.94 o                         
   4   9   5        199.16        133.56        23.68 o                         
   5   9   5        572.98        641.88        58.25 o                         
   6   9   5        450.60        522.30        60.65 o                         
 -18   0   6          5.11          4.45        36.45 o                         
 -17   0   6        712.93        660.54        60.48 o                         
 -16   0   6        326.25        308.09        43.47 o                         
 -15   0   6        426.64        457.54        47.46 o                         
 -14   0   6        712.08        703.60        52.43 o                         
 -13   0   6       1432.26       1371.16        80.16 o                         
 -12   0   6          2.11        -12.94        12.94 o                         
 -11   0   6       2363.34       2277.38        66.14 o                         
 -10   0   6       3019.27       3021.31        74.37 o                         
  -9   0   6       4251.75       4334.87        93.52 o                         
  -8   0   6        725.12        624.94        35.57 o                         
  -7   0   6        352.29        351.61        27.94 o                         
  -6   0   6       1504.50       1275.18        37.89 o                         
  -5   0   6        501.03        563.71        38.76 o                         
  -4   0   6       9459.35       9573.89       125.56 o                         
  -3   0   6          1.72         82.84        13.42 o                         
  -2   0   6       5995.60       6638.52        90.85 o                         
  -1   0   6       9416.06       9919.85       135.34 o                         
   0   0   6        127.62        136.07        11.63 o                         
   1   0   6       8274.69       8140.27       105.10 o                         
   2   0   6         15.83         15.47         4.81 o                         
   3   0   6      14419.86      14209.04       167.11 o                         
   4   0   6       8508.49       8961.07       145.09 o                         
   5   0   6       6834.85       6947.28        97.63 o                         
   6   0   6       3716.88       3472.62        88.40 o                         
   7   0   6       1955.14       1994.55        44.11 o                         
   8   0   6       3769.09       3936.42        69.15 o                         
   9   0   6        432.99        460.30        28.30 o                         
  10   0   6      10871.57      11659.44       157.88 o                         
  11   0   6       1478.67       1574.42        49.00 o                         
  12   0   6       2923.49       3184.48        81.41 o                         
  13   0   6          2.13         -3.97        19.20 o                         
  14   0   6        920.42        916.51        81.35 o                         
  15   0   6        114.99        157.36        38.45 o                         
  16   0   6        137.64        134.08        36.22 o                         
  17   0   6       1175.10       1459.59       114.23 o                         
  18   0   6        232.81        174.13        82.24 o                         
 -18   1   6        180.54        202.06        37.43 o                         
 -17   1   6         64.92         42.74        22.41 o                         
 -16   1   6        635.08        612.35        38.78 o                         
 -15   1   6         30.07         -1.18        15.29 o                         
 -14   1   6        197.89        196.77        19.00 o                         
 -13   1   6        185.17        168.98        18.79 o                         
 -12   1   6        299.93        316.62        22.51 o                         
 -11   1   6       1602.59       1616.64        42.83 o                         
 -10   1   6        312.81        295.85        20.27 o                         
  -9   1   6        243.92        215.72        15.99 o                         
  -8   1   6         21.64          8.61         6.33 o                         
  -7   1   6        517.42        427.10        19.33 o                         
  -6   1   6        170.05        217.34        12.78 o                         
  -5   1   6       7898.52       8514.00        79.85 o                         
  -4   1   6       1023.11       1059.26        20.78 o                         
  -3   1   6        411.22        377.70        13.47 o                         
  -2   1   6         48.69         37.44         4.87 o                         
  -1   1   6       1450.87       1414.10        21.89 o                         
   0   1   6       1811.44       1755.33        27.10 o                         
   1   1   6        964.84        970.29        35.78 o                         
   2   1   6          5.83         -1.61         2.72 o                         
   3   1   6         93.23         52.32         5.50 o                         
   4   1   6        421.07        398.02        14.27 o                         
   5   1   6        377.22        373.49        14.33 o                         
   6   1   6        508.98        485.07        15.65 o                         
   7   1   6       1360.02       1350.41        27.25 o                         
   8   1   6        121.17         92.90         9.53 o                         
   9   1   6       1441.24       1512.21        31.26 o                         
  10   1   6        776.12        798.45        25.83 o                         
  11   1   6       1908.90       1965.49        44.90 o                         
  12   1   6         96.50         64.72        12.71 o                         
  13   1   6        137.95        130.38        17.15 o                         
  14   1   6        674.37        606.11        35.65 o                         
  15   1   6         36.54         25.27        18.58 o                         
  16   1   6        205.26        264.08        32.41 o                         
  17   1   6         18.04         13.84        22.82 o                         
 -17   2   6          4.21         20.39        22.46 o                         
 -16   2   6        226.95        230.54        30.84 o                         
 -15   2   6        430.04        514.52        36.49 o                         
 -14   2   6        123.83        106.20        18.18 o                         
 -13   2   6         36.87         17.60        12.99 o                         
 -12   2   6         39.09         40.51        11.81 o                         
 -11   2   6       1102.45       1110.54        41.13 o                         
 -10   2   6        484.66        501.96        26.81 o                         
  -9   2   6        457.74        430.64        24.45 o                         
  -8   2   6       5506.83       5843.75        82.65 o                         
  -7   2   6          0.35         -4.48         6.66 o                         
  -6   2   6       2927.15       2784.60        46.66 o                         
  -5   2   6       2967.04       3246.30        69.31 o                         
  -4   2   6        742.02        563.65        27.73 o                         
  -3   2   6       3678.12       4097.61        53.34 o                         
  -2   2   6       2842.78       2818.60        43.31 o                         
  -1   2   6       8441.30       9065.58        85.57 o                         
   0   2   6       2806.80       2766.91        38.00 o                         
   1   2   6       1118.72        920.69        22.07 o                         
   2   2   6        917.28       1000.32        21.45 o                         
   3   2   6       5118.07       5248.12        65.00 o                         
   4   2   6        381.64        445.54        14.62 o                         
   5   2   6         98.88        141.55        10.08 o                         
   6   2   6       2707.57       2881.09        45.96 o                         
   7   2   6        383.91        337.27        18.27 o                         
   8   2   6         12.09          2.99         5.72 o                         
   9   2   6        141.11         90.19        10.69 o                         
  10   2   6       1142.21       1114.32        35.12 o                         
  11   2   6        138.80        103.34        12.45 o                         
  12   2   6        189.21        222.22        19.31 o                         
  13   2   6        374.55        382.35        29.64 o                         
  14   2   6        461.87        348.62        32.02 o                         
  15   2   6        293.97        304.86        32.04 o                         
  16   2   6         12.93          8.29        19.34 o                         
  17   2   6        484.17        465.83        42.05 o                         
 -17   3   6         20.15         55.75        25.57 o                         
 -16   3   6        317.52        300.09        32.00 o                         
 -15   3   6        232.79        176.98        24.20 o                         
 -14   3   6        230.75        204.14        24.01 o                         
 -13   3   6        614.49        568.34        39.87 o                         
 -12   3   6        601.76        638.61        35.45 o                         
 -11   3   6        912.91        994.65        37.79 o                         
 -10   3   6       1004.53       1030.26        37.82 o                         
  -9   3   6       1542.89       1548.17        39.47 o                         
  -8   3   6        802.96        804.99        34.06 o                         
  -7   3   6        949.69        925.73        32.07 o                         
  -6   3   6        702.41        736.65        27.41 o                         
  -5   3   6       1527.27       1407.66        31.74 o                         
  -4   3   6        134.78        109.69        10.80 o                         
  -3   3   6        609.44        464.53        21.98 o                         
  -2   3   6       1411.80       1432.68        34.88 o                         
  -1   3   6        412.13        392.74        16.77 o                         
   0   3   6       3309.04       2980.41        45.67 o                         
   1   3   6          4.83          4.75         4.22 o                         
   2   3   6        249.14        150.00        11.00 o                         
   3   3   6         22.23         16.15         5.44 o                         
   4   3   6       8295.29       8908.03       100.60 o                         
   5   3   6       1398.75       1337.91        30.45 o                         
   6   3   6        722.11        637.56        29.33 o                         
   7   3   6       6027.34       6012.53        91.58 o                         
   8   3   6        314.09        306.50        19.25 o                         
   9   3   6       2526.15       2664.96        54.67 o                         
  10   3   6          7.92         -0.45         8.95 o                         
  11   3   6       1812.06       1949.73        48.60 o                         
  12   3   6          1.70          9.88        13.06 o                         
  13   3   6        299.24        248.23        29.58 o                         
  14   3   6        479.89        461.08        33.76 o                         
  15   3   6          0.64        -16.24        17.99 o                         
  16   3   6         15.45         -8.88        21.95 o                         
  17   3   6        103.18         61.12        28.63 o                         
 -16   4   6         73.35        104.43        25.27 o                         
 -15   4   6        383.28        404.72        35.45 o                         
 -14   4   6        186.85        195.33        25.44 o                         
 -13   4   6        630.42        555.29        40.89 o                         
 -12   4   6         12.75         19.97        17.29 o                         
 -11   4   6        133.50        164.75        19.35 o                         
 -10   4   6        712.54        713.90        39.03 o                         
  -9   4   6       1276.06       1367.72        42.52 o                         
  -8   4   6          0.38         -8.00         8.26 o                         
  -7   4   6         42.26         28.32         8.85 o                         
  -6   4   6        234.23        227.77        16.20 o                         
  -5   4   6         27.59         17.61         7.19 o                         
  -4   4   6        974.03        939.24        29.44 o                         
  -3   4   6        820.54        901.98        33.13 o                         
  -2   4   6        514.90        509.25        22.53 o                         
  -1   4   6        843.00        890.80        25.32 o                         
   0   4   6        447.85        502.70        21.28 o                         
   1   4   6        353.23        347.87        16.74 o                         
   2   4   6        458.94        479.17        20.48 o                         
   3   4   6        403.35        380.17        19.78 o                         
   4   4   6        269.04        273.04        16.63 o                         
   5   4   6         29.33         30.29         8.10 o                         
   6   4   6        589.82        600.75        31.19 o                         
   7   4   6        131.50         89.56        12.94 o                         
   8   4   6        270.57        251.94        19.31 o                         
   9   4   6          4.72         15.53         9.94 o                         
  10   4   6        299.99        252.81        21.53 o                         
  11   4   6        136.85         96.01        16.14 o                         
  12   4   6        120.78         86.27        19.06 o                         
  13   4   6          1.08          2.91        16.17 o                         
  14   4   6          0.68          6.97        20.68 o                         
  15   4   6          2.47        -14.59        23.30 o                         
  16   4   6         51.70         47.73        36.20 o                         
 -15   5   6        107.22        106.22        24.86 o                         
 -14   5   6        894.26        979.81        70.73 o                         
 -13   5   6          0.03        -20.00        20.00 o                         
 -12   5   6        366.81        344.58        40.49 o                         
 -11   5   6       1252.70       1293.74        60.37 o                         
 -10   5   6       1182.90       1171.36        52.85 o                         
  -9   5   6        824.96        749.97        40.48 o                         
  -8   5   6          7.10        -11.83        11.83 o                         
  -7   5   6          3.25         16.47        11.66 o                         
  -6   5   6          9.35         15.84         9.18 o                         
  -5   5   6        773.13        792.74        33.53 o                         
  -4   5   6        102.55        120.48        13.01 o                         
  -3   5   6        814.18        845.32        35.77 o                         
  -2   5   6       5087.33       5439.58        71.96 o                         
  -1   5   6        439.83        442.68        23.35 o                         
   0   5   6       2871.77       2952.77        44.59 o                         
   1   5   6          1.08          3.38         6.33 o                         
   2   5   6       2133.87       2127.29        41.39 o                         
   3   5   6          0.34         -7.00         7.00 o                         
   4   5   6         68.02         69.72        10.13 o                         
   5   5   6       2336.35       2516.28        65.01 o                         
   6   5   6        994.62       1108.06        46.47 o                         
   7   5   6        356.25        302.54        21.97 o                         
   8   5   6         37.36         28.25        11.21 o                         
   9   5   6       3830.19       4118.34        82.49 o                         
  10   5   6          4.60          7.51        13.22 o                         
  11   5   6       3152.50       3173.85        87.13 o                         
  12   5   6        366.04        357.79        31.63 o                         
  13   5   6        249.70        293.30        32.03 o                         
  14   5   6        123.47        134.90        22.07 o                         
  15   5   6         93.84        105.19        29.15 o                         
 -14   6   6        121.16        169.47        59.57 o                         
 -13   6   6         95.54         90.05        26.18 o                         
 -12   6   6        216.59        179.46        27.02 o                         
 -11   6   6        583.95        756.49       131.49 o                         
 -10   6   6        572.15        556.74        42.26 o                         
  -9   6   6        523.04        568.91        40.70 o                         
  -8   6   6        426.57        498.05        36.53 o                         
  -7   6   6          5.17         -4.66        12.79 o                         
  -6   6   6        388.08        361.54        28.87 o                         
  -5   6   6        187.62        144.20        19.17 o                         
  -4   6   6         48.99         40.11        11.92 o                         
  -3   6   6        105.31        108.29        13.11 o                         
  -2   6   6        226.49        230.73        16.51 o                         
  -1   6   6        937.70        866.19        32.77 o                         
   0   6   6         50.88         35.34         8.54 o                         
   1   6   6       1593.09       1598.53        40.87 o                         
   2   6   6         22.63         16.98         8.25 o                         
   3   6   6        781.64        793.96        31.82 o                         
   4   6   6       3437.50       3615.32        68.60 o                         
   5   6   6        323.14        345.12        27.28 o                         
   6   6   6        100.19         65.55        13.36 o                         
   7   6   6        303.20        266.53        21.37 o                         
   8   6   6        244.84        220.09        22.66 o                         
   9   6   6        212.19        170.70        23.95 o                         
  10   6   6        198.57        172.87        23.74 o                         
  11   6   6        330.71        303.06        28.87 o                         
  12   6   6          1.89         -8.37        19.24 o                         
  13   6   6          8.14          4.61        21.07 o                         
 -12   7   6       1020.27       1139.81        69.93 o                         
 -11   7   6         18.03         -1.52        21.42 o                         
 -10   7   6         10.87          0.50        20.95 o                         
  -9   7   6        346.05        398.30        37.11 o                         
  -8   7   6         52.51         56.24        18.59 o                         
  -7   7   6        542.89        536.45        41.79 o                         
  -6   7   6        164.41        154.40        21.56 o                         
  -5   7   6       1264.83       1373.34        63.66 o                         
  -4   7   6       1993.40       2088.65        63.26 o                         
  -3   7   6        392.96        337.75        26.35 o                         
  -2   7   6        169.44        136.87        19.66 o                         
  -1   7   6         39.20         27.15        12.23 o                         
   0   7   6       1332.38       1418.35        41.63 o                         
   1   7   6        126.03         98.34        12.37 o                         
   2   7   6        963.81       1065.44        40.28 o                         
   3   7   6          6.96         15.91        12.64 o                         
   4   7   6       1158.06       1230.72        47.89 o                         
   5   7   6         28.57         10.61        12.89 o                         
   6   7   6          5.79         -1.93        14.20 o                         
   7   7   6        551.78        518.03        40.37 o                         
   8   7   6          3.72         -0.20        16.96 o                         
   9   7   6        953.42        917.08        51.43 o                         
  10   7   6        232.13        196.01        24.93 o                         
  11   7   6         38.37         11.70        19.61 o                         
  12   7   6         11.72         36.37        27.02 o                         
  -9   8   6        187.16        164.22        28.46 o                         
  -8   8   6        531.33        510.08        41.86 o                         
  -7   8   6         59.81         12.68        18.73 o                         
  -6   8   6       2352.98       2474.82        69.30 o                         
  -5   8   6        800.26        758.31        44.77 o                         
  -4   8   6        201.69        224.31        25.39 o                         
  -3   8   6        773.57        888.40        64.44 o                         
  -2   8   6        303.24        333.61        27.96 o                         
  -1   8   6        406.57        466.38        32.63 o                         
   0   8   6        508.36        550.37        32.57 o                         
   1   8   6       1664.21       1717.54        56.54 o                         
   2   8   6         70.67         57.21        20.75 o                         
   3   8   6       1054.37       1144.35        50.53 o                         
   4   8   6          1.68         -5.45        16.59 o                         
   5   8   6        118.91        114.85        21.40 o                         
   6   8   6        330.05        301.14        40.07 o                         
   7   8   6         20.17         72.80        19.26 o                         
   8   8   6        974.52        994.75        65.30 o                         
   9   8   6        208.62        159.55        31.61 o                         
  -5   9   6         12.76        -20.19        20.19 o                         
  -4   9   6         13.65          3.71        20.12 o                         
  -3   9   6        171.93        107.97        28.75 o                         
  -2   9   6        165.00        110.92        22.18 o                         
  -1   9   6         62.23         10.55        17.83 o                         
   0   9   6          2.77        -17.82        17.82 o                         
   1   9   6         82.84         22.71        37.54 o                         
   2   9   6         44.68          6.11        25.04 o                         
   3   9   6          4.25         26.72        22.61 o                         
   4   9   6        111.07        116.55        26.03 o                         
   5   9   6          1.74        -21.13        21.13 o                         
 -17   1   7          4.83        -18.69        22.94 o                         
 -16   1   7         23.11         24.07        21.32 o                         
 -15   1   7        111.29        139.56        19.62 o                         
 -14   1   7         11.68         32.80        14.56 o                         
 -13   1   7        816.50        875.33        40.12 o                         
 -12   1   7          3.53         -1.35        12.44 o                         
 -11   1   7       2005.07       2028.22        50.03 o                         
 -10   1   7         60.53         51.20        12.82 o                         
  -9   1   7       1089.26        979.75        32.25 o                         
  -8   1   7        349.09        276.72        16.42 o                         
  -7   1   7       4262.79       4608.01        63.63 o                         
  -6   1   7        386.64        304.59        14.70 o                         
  -5   1   7       1491.98       1535.53        27.67 o                         
  -4   1   7       1478.83       1184.61        24.80 o                         
  -3   1   7        459.70        494.70        15.97 o                         
  -2   1   7          7.00         10.12         4.44 o                         
  -1   1   7       4921.91       5112.25        51.64 o                         
   0   1   7          8.34          0.06         3.42 o                         
   1   1   7        265.42        166.32        10.06 o                         
   2   1   7       2230.54       2223.34        31.79 o                         
   3   1   7      12467.06      12908.69       118.58 o                         
   4   1   7          0.31          7.84         3.93 o                         
   5   1   7       2406.23       2212.13        33.79 o                         
   6   1   7       2351.76       2264.32        36.19 o                         
   7   1   7        435.05        437.65        19.76 o                         
   8   1   7       3497.36       3514.54        50.07 o                         
   9   1   7       1299.29       1221.37        29.59 o                         
  10   1   7       1619.63       1678.41        37.80 o                         
  11   1   7        110.45         74.74        11.79 o                         
  12   1   7       4034.31       4317.25        77.95 o                         
  13   1   7        226.65        219.36        20.47 o                         
  14   1   7        207.38        241.10        24.64 o                         
  15   1   7        238.67        226.47        29.93 o                         
  16   1   7        102.96         46.09        24.39 o                         
  17   1   7        671.77        769.18        64.71 o                         
 -17   2   7         34.93         35.79        23.98 o                         
 -16   2   7        147.45        130.23        24.55 o                         
 -15   2   7          1.04         34.56        18.88 o                         
 -14   2   7        238.60        269.62        25.17 o                         
 -13   2   7        497.19        463.65        30.61 o                         
 -12   2   7         98.11        114.30        15.80 o                         
 -11   2   7         29.84         18.46        12.58 o                         
 -10   2   7          1.51         -8.87         8.87 o                         
  -9   2   7         39.59         26.16         9.27 o                         
  -8   2   7       1873.98       1896.67        41.21 o                         
  -7   2   7       1220.80       1254.45        33.45 o                         
  -6   2   7        339.81        301.50        19.40 o                         
  -5   2   7        777.26        650.21        27.33 o                         
  -4   2   7          0.00          4.71         4.97 o                         
  -3   2   7        659.11        570.52        28.26 o                         
  -2   2   7        601.62        649.11        17.54 o                         
  -1   2   7       1870.91       1779.77        31.21 o                         
   0   2   7        161.16        238.52        12.34 o                         
   1   2   7        148.52        144.25        11.40 o                         
   2   2   7       3839.51       3803.47        48.61 o                         
   3   2   7         88.36         78.38         7.63 o                         
   4   2   7        395.31        452.30        15.80 o                         
   5   2   7          9.88         11.94         4.55 o                         
   6   2   7        521.38        535.25        20.97 o                         
   7   2   7       1597.47       1640.03        35.60 o                         
   8   2   7        101.19        103.33        11.25 o                         
   9   2   7       1606.04       1701.60        44.44 o                         
  10   2   7        184.28        171.00        15.08 o                         
  11   2   7        617.79        644.58        32.33 o                         
  12   2   7         65.90         64.93        13.77 o                         
  13   2   7        145.20        136.45        17.51 o                         
  14   2   7          7.88        -15.35        15.35 o                         
  15   2   7        247.56        181.15        35.73 o                         
  16   2   7        123.34        111.03        23.51 o                         
  17   2   7        266.27        210.22        33.41 o                         
 -16   3   7         39.35         53.17        25.12 o                         
 -15   3   7        346.78        313.43        30.92 o                         
 -14   3   7         73.28         71.61        19.71 o                         
 -13   3   7        829.09        803.82        44.59 o                         
 -12   3   7        928.48        971.80        48.36 o                         
 -11   3   7       1227.09       1256.60        48.93 o                         
 -10   3   7        918.65        902.78        39.24 o                         
  -9   3   7       1434.61       1448.55        46.11 o                         
  -8   3   7        456.38        468.75        25.39 o                         
  -7   3   7        414.36        335.04        20.17 o                         
  -6   3   7        299.03        251.80        18.68 o                         
  -5   3   7          1.19          8.57         6.96 o                         
  -4   3   7        462.40        536.79        26.90 o                         
  -3   3   7       1761.10       1883.93        40.07 o                         
  -2   3   7        685.00        613.97        24.85 o                         
  -1   3   7        787.27        773.07        23.25 o                         
   0   3   7        497.13        456.15        18.57 o                         
   1   3   7       5220.92       5655.42        66.05 o                         
   2   3   7         32.30         28.14         5.94 o                         
   3   3   7         84.14        147.53        10.90 o                         
   4   3   7        372.84        404.62        17.59 o                         
   5   3   7         14.27          9.66         6.61 o                         
   6   3   7        136.80        125.17        12.58 o                         
   7   3   7        520.69        504.42        27.27 o                         
   8   3   7       1290.13       1346.44        37.29 o                         
   9   3   7         75.25         76.51        12.09 o                         
  10   3   7         21.01          7.35        10.04 o                         
  11   3   7         19.48         35.86        11.43 o                         
  12   3   7        266.87        266.24        22.66 o                         
  13   3   7        264.67        234.20        23.35 o                         
  14   3   7          3.95         -5.39        19.96 o                         
  15   3   7        121.51        126.79        35.63 o                         
  16   3   7          0.18         -6.24        23.17 o                         
 -16   4   7        110.65        117.55        25.73 o                         
 -15   4   7        137.46        119.37        25.37 o                         
 -14   4   7         46.94          5.91        20.49 o                         
 -13   4   7         23.68        -19.27        19.27 o                         
 -12   4   7       2170.23       2189.87        64.44 o                         
 -11   4   7        522.79        503.04        34.63 o                         
 -10   4   7        540.20        585.46        35.43 o                         
  -9   4   7       1206.68       1258.07        48.94 o                         
  -8   4   7       1001.52        926.57        41.33 o                         
  -7   4   7        467.30        461.33        27.37 o                         
  -6   4   7        852.21        883.21        36.00 o                         
  -5   4   7        127.62         76.04        10.67 o                         
  -4   4   7       1041.52       1133.85        39.87 o                         
  -3   4   7       5376.29       5478.38        90.35 o                         
  -2   4   7       1180.56       1219.09        36.63 o                         
  -1   4   7       3677.69       3691.41        47.78 o                         
   0   4   7      10243.85      10826.96       110.78 o                         
   1   4   7       1459.57       1435.28        29.42 o                         
   2   4   7       5413.26       5644.22        68.63 o                         
   3   4   7        346.18        416.25        18.84 o                         
   4   4   7        347.95        275.67        18.03 o                         
   5   4   7         74.26         63.37        10.56 o                         
   6   4   7        625.99        608.26        31.45 o                         
   7   4   7       1279.30       1325.85        43.21 o                         
   8   4   7       1293.89       1343.90        44.68 o                         
   9   4   7       4387.76       4724.96        81.22 o                         
  10   4   7        146.79        122.41        15.20 o                         
  11   4   7        874.10        948.28        45.05 o                         
  12   4   7        559.35        419.64        31.51 o                         
  13   4   7       1021.37        997.41        53.92 o                         
  14   4   7        187.05        178.78        25.75 o                         
  15   4   7         24.11         31.84        24.23 o                         
 -15   5   7          5.11         38.24        24.53 o                         
 -14   5   7          0.11         22.93        22.08 o                         
 -13   5   7        283.43        266.43        30.92 o                         
 -12   5   7        313.65        275.15        30.81 o                         
 -11   5   7         54.03         57.19        17.84 o                         
 -10   5   7       1359.63       1413.66        60.28 o                         
  -9   5   7         49.63         66.79        15.76 o                         
  -8   5   7         26.46         15.81        16.78 o                         
  -7   5   7        176.59        130.48        16.61 o                         
  -6   5   7         30.86         35.12        11.72 o                         
  -5   5   7        527.79        546.12        32.58 o                         
  -4   5   7         41.42         13.45        10.06 o                         
  -3   5   7        873.07        926.60        37.61 o                         
  -2   5   7         97.49         55.95        10.56 o                         
  -1   5   7         40.19         37.41         7.66 o                         
   0   5   7         78.43         55.95         8.26 o                         
   1   5   7          8.91         16.22         6.56 o                         
   2   5   7        332.00        346.45        22.00 o                         
   3   5   7       1036.70       1051.33        35.30 o                         
   4   5   7        111.67        107.75        13.77 o                         
   5   5   7        227.39        197.90        19.27 o                         
   6   5   7        465.92        465.12        29.66 o                         
   7   5   7        520.23        497.21        30.45 o                         
   8   5   7         57.82         26.16        11.67 o                         
   9   5   7        821.22        751.11        37.96 o                         
  10   5   7        345.43        357.40        28.91 o                         
  11   5   7         39.61         33.74        14.72 o                         
  12   5   7         19.51         -3.81        17.51 o                         
  13   5   7          0.32        -17.82        17.82 o                         
  14   5   7          0.09        -12.83        23.13 o                         
 -13   6   7         11.71          7.98        23.10 o                         
 -12   6   7        506.30        501.33        45.33 o                         
 -11   6   7        161.63        136.58        26.41 o                         
 -10   6   7       1954.02       2164.34        74.58 o                         
  -9   6   7          6.85         -9.46        15.56 o                         
  -8   6   7        792.54        774.15        51.00 o                         
  -7   6   7         43.67         42.99        15.39 o                         
  -6   6   7        165.46        160.56        20.38 o                         
  -5   6   7         32.46         -5.06        11.63 o                         
  -4   6   7         77.61         61.56        13.81 o                         
  -3   6   7        167.72        171.45        16.97 o                         
  -2   6   7       1459.35       1547.17        45.99 o                         
  -1   6   7          6.65         10.38         9.03 o                         
   0   6   7       1621.10       1659.09        50.91 o                         
   1   6   7         11.93          1.44         9.08 o                         
   2   6   7        984.54       1060.91        44.06 o                         
   3   6   7          0.45        -10.03        10.03 o                         
   4   6   7       2450.67       2622.42        61.95 o                         
   5   6   7        176.77        171.09        19.34 o                         
   6   6   7        222.97        234.57        21.17 o                         
   7   6   7        837.32        901.69        44.14 o                         
   8   6   7        558.78        548.42        36.93 o                         
   9   6   7        504.98        470.39        32.36 o                         
  10   6   7         28.28         60.19        20.64 o                         
  11   6   7        671.79        745.87        46.08 o                         
  12   6   7         31.35         29.86        20.07 o                         
  13   6   7        179.20        167.62        31.75 o                         
 -11   7   7        390.90        387.50        39.07 o                         
 -10   7   7        381.29        384.81        37.90 o                         
  -9   7   7        403.60        466.09        48.45 o                         
  -8   7   7        344.37        399.37        36.85 o                         
  -7   7   7         21.52          5.20        16.82 o                         
  -6   7   7        117.59         97.94        18.01 o                         
  -5   7   7          0.82         18.79        14.08 o                         
  -4   7   7        167.90        154.69        19.25 o                         
  -3   7   7       1683.50       1645.16        54.40 o                         
  -2   7   7          8.31        -11.18        11.18 o                         
  -1   7   7          2.05         -2.75        11.72 o                         
   0   7   7          2.17          9.13        11.68 o                         
   1   7   7        651.21        738.29        42.43 o                         
   2   7   7        366.11        349.61        31.55 o                         
   3   7   7        148.45        138.14        19.05 o                         
   4   7   7         13.26         24.21        14.38 o                         
   5   7   7         73.20         94.48        18.53 o                         
   6   7   7         24.49          9.97        13.28 o                         
   7   7   7          1.14          4.07        17.10 o                         
   8   7   7         22.08         25.46        18.41 o                         
   9   7   7         22.72         22.15        17.39 o                         
  10   7   7         33.94         61.66        20.15 o                         
  11   7   7          1.91         16.20        22.07 o                         
  -9   8   7         20.35         31.31        23.11 o                         
  -8   8   7         21.64         13.02        20.62 o                         
  -7   8   7          0.25         11.32        18.60 o                         
  -6   8   7         59.35         47.48        17.68 o                         
  -5   8   7          3.45        -16.50        17.02 o                         
  -4   8   7        258.28        219.10        27.30 o                         
  -3   8   7        147.25        132.74        21.81 o                         
  -2   8   7        273.33        179.90        25.38 o                         
  -1   8   7          9.62          5.42        16.20 o                         
   0   8   7         14.98          1.19        18.80 o                         
   1   8   7        124.25         82.13        22.62 o                         
   2   8   7          4.57         -9.19        17.93 o                         
   3   8   7        182.99        165.39        20.75 o                         
   4   8   7         50.58         37.76        17.93 o                         
   5   8   7        140.37        125.18        27.64 o                         
   6   8   7         32.20         28.99        21.19 o                         
   7   8   7         31.24         21.68        19.97 o                         
   8   8   7         28.77         -3.38        28.30 o                         
  -4   9   7        128.43        161.02        27.90 o                         
  -3   9   7          2.21         -1.17        18.94 o                         
  -2   9   7        116.28        156.70        24.77 o                         
  -1   9   7        482.06        528.69        41.70 o                         
   0   9   7         15.52         -1.51        24.15 o                         
   1   9   7        222.70        245.88        30.15 o                         
   2   9   7         68.49         59.69        20.70 o                         
   3   9   7       1451.65       1625.22       121.01 o                         
   4   9   7         35.86          5.95        23.53 o                         
 -17   0   8        206.39        210.58        48.25 o                         
 -16   0   8        556.46        652.65        75.62 o                         
 -15   0   8       1844.75       1804.28       137.82 o                         
 -14   0   8        439.78        542.57        46.96 o                         
 -13   0   8        436.34        477.62        46.56 o                         
 -12   0   8          2.11         12.76        15.76 o                         
 -11   0   8       3973.80       4262.40        96.83 o                         
 -10   0   8       1496.21       1491.53        54.50 o                         
  -9   0   8       4994.53       5344.07       112.19 o                         
  -8   0   8        501.41        487.67        32.76 o                         
  -7   0   8          2.70         16.36         8.82 o                         
  -6   0   8       1383.33       1203.17        38.87 o                         
  -5   0   8       5158.84       6025.80        97.26 o                         
  -4   0   8       3104.07       2947.72        67.36 o                         
  -3   0   8         10.24         12.69         6.22 o                         
  -2   0   8       1310.77       1167.49        34.98 o                         
  -1   0   8        408.05        561.46        29.96 o                         
   0   0   8       1626.63       1645.81        40.80 o                         
   1   0   8       1892.29       1874.63        43.65 o                         
   2   0   8        178.07        265.69        19.52 o                         
   3   0   8       3225.10       2890.60        54.71 o                         
   4   0   8        351.59        368.50        27.05 o                         
   5   0   8       9788.30      10041.75       185.00 o                         
   6   0   8       4415.26       4590.08       132.29 o                         
   7   0   8       7129.09       7090.96       109.47 o                         
   8   0   8       1703.23       1762.25        51.20 o                         
   9   0   8          2.08         -9.56        10.39 o                         
  10   0   8       7622.83       8511.11       159.56 o                         
  11   0   8       4704.31       4972.91       105.15 o                         
  12   0   8        354.41        411.60        33.78 o                         
  13   0   8        364.24        371.34        43.76 o                         
  14   0   8       3275.14       3481.15       150.80 o                         
  15   0   8        156.58        134.58        40.20 o                         
  16   0   8         17.99         27.92        31.78 o                         
  17   0   8        468.64        598.66       110.57 o                         
 -17   1   8         10.78         15.68        29.52 o                         
 -16   1   8         60.51         79.60        22.09 o                         
 -15   1   8        269.82        259.51        25.54 o                         
 -14   1   8          8.74          2.77        15.41 o                         
 -13   1   8        192.99        134.84        21.21 o                         
 -12   1   8        955.82        939.47        43.40 o                         
 -11   1   8        136.97        112.03        15.44 o                         
 -10   1   8          4.50          2.53         9.37 o                         
  -9   1   8         19.98         14.77         7.86 o                         
  -8   1   8        745.72        759.62        27.97 o                         
  -7   1   8        448.13        459.00        18.82 o                         
  -6   1   8        243.64        234.41        14.42 o                         
  -5   1   8       8273.29       8748.62        86.13 o                         
  -4   1   8       2448.47       2695.45        39.03 o                         
  -3   1   8         63.76         45.28         6.19 o                         
  -2   1   8         14.75         30.42         4.83 o                         
  -1   1   8       5168.54       5583.70        55.18 o                         
   0   1   8          9.30          8.24         4.07 o                         
   1   1   8       5746.72       6213.66        70.44 o                         
   2   1   8        160.40        127.70         9.85 o                         
   3   1   8        259.21        343.93        15.04 o                         
   4   1   8        854.19        810.63        21.50 o                         
   5   1   8       1093.43       1081.14        23.74 o                         
   6   1   8         98.56         86.18         7.57 o                         
   7   1   8         85.82         77.71         8.13 o                         
   8   1   8        227.53        187.68        13.38 o                         
   9   1   8        508.33        475.33        23.42 o                         
  10   1   8        282.55        273.25        19.08 o                         
  11   1   8        539.13        557.66        31.86 o                         
  12   1   8         93.23         48.13        14.04 o                         
  13   1   8        303.16        254.09        24.10 o                         
  14   1   8        472.54        417.21        30.62 o                         
  15   1   8        154.69        148.63        27.38 o                         
  16   1   8        325.85        316.44        36.43 o                         
  17   1   8         29.44         25.50        26.03 o                         
 -17   2   8        162.32        135.10        41.42 o                         
 -16   2   8        310.41        241.46        28.14 o                         
 -15   2   8          6.71         15.54        19.68 o                         
 -14   2   8          8.06         35.12        16.31 o                         
 -13   2   8        364.87        291.83        24.00 o                         
 -12   2   8        332.93        272.93        23.79 o                         
 -11   2   8         86.31         59.93        14.00 o                         
 -10   2   8          2.80         -6.36        10.20 o                         
  -9   2   8       1082.68       1066.94        45.83 o                         
  -8   2   8         10.28         11.56         8.88 o                         
  -7   2   8         10.50         28.16         8.79 o                         
  -6   2   8       1267.77       1154.87        34.94 o                         
  -5   2   8        102.61         89.01        10.08 o                         
  -4   2   8        174.05         79.69         9.40 o                         
  -3   2   8       1024.45       1058.79        23.38 o                         
  -2   2   8       2422.89       2167.31        32.86 o                         
  -1   2   8        204.24        257.13        13.62 o                         
   0   2   8       2613.21       2472.80        39.54 o                         
   1   2   8         60.56         25.87         5.55 o                         
   2   2   8       1701.16       1686.87        33.88 o                         
   3   2   8        285.70        241.88        14.33 o                         
   4   2   8       1268.96       1397.05        26.50 o                         
   5   2   8       2162.42       2009.70        33.86 o                         
   6   2   8         15.36         10.03         6.26 o                         
   7   2   8        810.79        744.72        26.28 o                         
   8   2   8        193.50        148.45        13.72 o                         
   9   2   8        634.48        615.76        28.46 o                         
  10   2   8        221.25        179.84        15.01 o                         
  11   2   8         88.08         83.86        14.22 o                         
  12   2   8         14.00         -4.58        11.97 o                         
  13   2   8          0.10        -13.63        13.63 o                         
  14   2   8        214.38        162.32        38.43 o                         
  15   2   8        417.68        437.73        49.89 o                         
  16   2   8        216.01        177.10        32.32 o                         
 -16   3   8         15.58          6.89        21.00 o                         
 -15   3   8        660.65        654.72        45.05 o                         
 -14   3   8         51.17         95.61        21.18 o                         
 -13   3   8        595.34        554.23        44.84 o                         
 -12   3   8        692.21        708.88        38.15 o                         
 -11   3   8        292.48        276.42        24.49 o                         
 -10   3   8        294.88        295.56        29.21 o                         
  -9   3   8        296.84        212.97        18.86 o                         
  -8   3   8       1128.05       1213.43        42.95 o                         
  -7   3   8        239.00        224.90        19.32 o                         
  -6   3   8        614.78        593.75        31.26 o                         
  -5   3   8       1103.77        978.19        34.86 o                         
  -4   3   8        108.88        135.81        12.17 o                         
  -3   3   8       1272.40       1059.99        31.14 o                         
  -2   3   8        115.66        114.39         9.32 o                         
  -1   3   8       2130.90       2060.77        36.93 o                         
   0   3   8        590.69        554.42        20.65 o                         
   1   3   8       1356.58       1299.21        32.27 o                         
   2   3   8       2533.49       2389.67        41.75 o                         
   3   3   8         36.01         38.08         6.72 o                         
   4   3   8       1792.65       1723.52        34.08 o                         
   5   3   8         29.84         31.88         7.15 o                         
   6   3   8       1429.97       1350.66        36.85 o                         
   7   3   8          2.89          0.91         8.95 o                         
   8   3   8        815.39        808.14        39.74 o                         
   9   3   8         77.43         73.60        13.57 o                         
  10   3   8        369.98        303.62        21.93 o                         
  11   3   8          7.94        -11.22        11.22 o                         
  12   3   8         13.25         15.62        16.98 o                         
  13   3   8         81.67         40.04        19.05 o                         
  14   3   8         79.05         87.94        19.83 o                         
  15   3   8         73.23        102.91        26.03 o                         
  16   3   8        144.27        180.74        38.76 o                         
 -15   4   8         15.13         16.81        23.27 o                         
 -14   4   8        149.74        124.67        23.70 o                         
 -13   4   8        400.01        368.64        33.83 o                         
 -12   4   8         90.70         88.75        18.09 o                         
 -11   4   8        559.88        442.22        31.58 o                         
 -10   4   8        333.03        354.47        28.29 o                         
  -9   4   8         15.46         21.96        11.98 o                         
  -8   4   8        126.97         93.77        15.36 o                         
  -7   4   8        686.61        613.09        32.14 o                         
  -6   4   8         16.53         15.99        10.77 o                         
  -5   4   8        262.38        251.80        21.02 o                         
  -4   4   8         38.25         21.99         9.28 o                         
  -3   4   8        152.47        149.87        14.98 o                         
  -2   4   8        533.33        548.93        26.95 o                         
  -1   4   8         16.94         16.12         6.27 o                         
   0   4   8         14.49         -0.52         5.77 o                         
   1   4   8         29.02         41.80         6.72 o                         
   2   4   8        141.77        112.31        10.48 o                         
   3   4   8          1.04         -5.72         6.33 o                         
   4   4   8       1073.41       1115.23        38.55 o                         
   5   4   8         32.12         24.29         8.72 o                         
   6   4   8         75.32         67.67        11.51 o                         
   7   4   8        563.26        578.43        31.56 o                         
   8   4   8        118.84        101.60        14.27 o                         
   9   4   8        497.66        527.54        33.76 o                         
  10   4   8        106.18         62.46        21.58 o                         
  11   4   8          4.43        -13.27        13.27 o                         
  12   4   8        369.20        301.76        27.87 o                         
  13   4   8          5.84        -16.20        16.20 o                         
  14   4   8          0.12        -17.55        17.55 o                         
  15   4   8          4.83        -22.00        31.38 o                         
 -14   5   8        549.03        521.62        43.99 o                         
 -13   5   8        317.04        340.71        33.90 o                         
 -12   5   8        313.25        341.74        36.91 o                         
 -11   5   8        100.62         60.50        20.27 o                         
 -10   5   8       1979.02       2032.56        66.42 o                         
  -9   5   8         15.30         12.12        16.67 o                         
  -8   5   8         33.77         14.82        18.48 o                         
  -7   5   8         91.91         97.78        15.88 o                         
  -6   5   8        139.44        127.27        16.81 o                         
  -5   5   8         58.19         42.65        11.77 o                         
  -4   5   8        533.79        535.76        32.49 o                         
  -3   5   8       1091.25       1172.52        43.89 o                         
  -2   5   8        812.80        778.52        33.84 o                         
  -1   5   8        838.78        949.75        37.98 o                         
   0   5   8       1729.37       1906.17        43.17 o                         
   1   5   8         18.59         22.13         8.05 o                         
   2   5   8        562.84        560.23        28.30 o                         
   3   5   8        614.96        601.95        30.56 o                         
   4   5   8        348.65        359.15        25.50 o                         
   5   5   8        279.81        266.15        20.80 o                         
   6   5   8       1898.74       2080.90        57.07 o                         
   7   5   8          9.79         -1.05        10.72 o                         
   8   5   8        289.16        321.02        32.12 o                         
   9   5   8         25.44         50.79        13.23 o                         
  10   5   8       1698.99       1854.73        61.49 o                         
  11   5   8        593.47        614.94        38.84 o                         
  12   5   8        433.72        393.04        33.62 o                         
  13   5   8         16.96         -3.83        18.77 o                         
  14   5   8         49.72         24.01        24.46 o                         
 -13   6   8         30.45         31.10        27.44 o                         
 -12   6   8        843.37        872.92        58.52 o                         
 -11   6   8        384.91        487.87        45.79 o                         
 -10   6   8         35.09         32.72        20.04 o                         
  -9   6   8        137.31        103.80        19.63 o                         
  -8   6   8        199.28        146.40        22.55 o                         
  -7   6   8        263.51        223.32        24.95 o                         
  -6   6   8         32.29         23.91        15.40 o                         
  -5   6   8         11.25         41.67        12.95 o                         
  -4   6   8        638.84        618.00        34.85 o                         
  -3   6   8       3061.79       3282.28        67.98 o                         
  -2   6   8         99.69        125.97        14.56 o                         
  -1   6   8        346.05        305.57        22.58 o                         
   0   6   8         15.78         17.38        11.23 o                         
   1   6   8        600.79        658.89        37.43 o                         
   2   6   8        223.49        189.36        24.57 o                         
   3   6   8        686.45        734.66        41.97 o                         
   4   6   8          2.36          1.28        11.04 o                         
   5   6   8        245.34        273.95        24.28 o                         
   6   6   8          1.87         -4.40        11.60 o                         
   7   6   8        185.33        172.72        18.78 o                         
   8   6   8          8.38         -7.54        12.85 o                         
   9   6   8         41.17          3.94        14.64 o                         
  10   6   8         72.39        101.60        20.37 o                         
  11   6   8        252.24        215.16        29.10 o                         
  12   6   8         31.72         -0.85        20.22 o                         
  13   6   8         36.55         59.40        26.70 o                         
 -11   7   8        191.24        137.73        29.11 o                         
 -10   7   8        230.31        243.28        31.27 o                         
  -9   7   8         41.12         48.52        19.58 o                         
  -8   7   8        256.67        227.70        26.38 o                         
  -7   7   8        143.38        142.79        24.50 o                         
  -6   7   8        377.81        363.25        34.06 o                         
  -5   7   8        289.97        270.58        26.63 o                         
  -4   7   8         25.70         24.29        18.93 o                         
  -3   7   8        902.58        959.75        49.68 o                         
  -2   7   8          7.89          0.61        12.57 o                         
  -1   7   8        122.02        141.69        19.66 o                         
   0   7   8         60.78         36.11        13.35 o                         
   1   7   8         93.59        101.09        16.64 o                         
   2   7   8       1336.38       1541.41        68.62 o                         
   3   7   8        448.01        403.84        34.52 o                         
   4   7   8        915.71        987.85        60.81 o                         
   5   7   8         15.35          1.15        16.87 o                         
   6   7   8        735.92        726.04        41.82 o                         
   7   7   8         63.24         35.39        17.45 o                         
   8   7   8        654.34        706.09        45.82 o                         
   9   7   8         11.45          1.16        18.58 o                         
  10   7   8        162.81        152.44        35.41 o                         
  11   7   8        239.50        239.54        38.35 o                         
  -8   8   8         91.53         72.25        25.00 o                         
  -7   8   8        333.06        338.08        36.36 o                         
  -6   8   8        497.12        539.30        36.82 o                         
  -5   8   8          1.76         23.76        17.99 o                         
  -4   8   8        244.29        253.93        28.65 o                         
  -3   8   8          0.87         21.46        16.66 o                         
  -2   8   8        229.44        283.87        29.15 o                         
  -1   8   8          1.78          5.53        15.91 o                         
   0   8   8         96.73        125.72        24.99 o                         
   1   8   8        279.06        232.37        29.33 o                         
   2   8   8        261.70        303.47        33.76 o                         
   3   8   8       1022.65       1097.06        66.42 o                         
   4   8   8         54.83         28.18        17.46 o                         
   5   8   8       1548.93       1534.84        82.79 o                         
   6   8   8         31.39         46.84        21.12 o                         
   7   8   8        281.58        331.85        47.08 o                         
   8   8   8        397.42        427.04        41.88 o                         
  -2   9   8         70.54         59.55        20.57 o                         
  -1   9   8        120.47         72.49        23.34 o                         
   0   9   8         70.34         59.33        23.42 o                         
   1   9   8          3.81        -20.26        20.26 o                         
   2   9   8         37.34          5.27        20.59 o                         
 -17   1   9          7.52         35.24        40.19 o                         
 -16   1   9       1130.99       1178.91        62.01 o                         
 -15   1   9        195.21        100.05        29.92 o                         
 -14   1   9        177.30        163.65        22.79 o                         
 -13   1   9        287.12        305.52        25.25 o                         
 -12   1   9       1986.62       2042.68        55.34 o                         
 -11   1   9         17.33          8.81        12.25 o                         
 -10   1   9       1513.06       1647.72        46.34 o                         
  -9   1   9        284.71        259.51        19.71 o                         
  -8   1   9         51.51         36.50         8.60 o                         
  -7   1   9        949.46        986.88        26.79 o                         
  -6   1   9        151.37        122.26         9.73 o                         
  -5   1   9         86.30         82.39         8.30 o                         
  -4   1   9       6069.70       6273.06        69.16 o                         
  -3   1   9       1952.60       2073.86        32.76 o                         
  -2   1   9       3209.56       3174.27        41.60 o                         
  -1   1   9          3.96          2.70         3.96 o                         
   0   1   9       1790.33       1748.41        32.14 o                         
   1   1   9        919.97       1118.14        26.13 o                         
   2   1   9       3228.66       3241.74        43.61 o                         
   3   1   9       3246.32       3254.20        44.38 o                         
   4   1   9       3439.82       3519.88        45.94 o                         
   5   1   9       4898.29       4798.45        60.83 o                         
   6   1   9        417.18        402.01        17.52 o                         
   7   1   9       1885.46       1913.28        37.95 o                         
   8   1   9        360.89        324.99        18.60 o                         
   9   1   9        725.06        709.67        33.29 o                         
  10   1   9         81.36         46.81        12.05 o                         
  11   1   9         41.39         11.64        11.93 o                         
  12   1   9        239.10        187.08        19.72 o                         
  13   1   9         19.73         28.27        14.56 o                         
  14   1   9        148.57        162.50        24.65 o                         
  15   1   9         43.58         49.24        19.61 o                         
  16   1   9        473.18        419.74        46.82 o                         
 -16   2   9          8.48         14.99        22.62 o                         
 -15   2   9        118.04         85.44        20.56 o                         
 -14   2   9        417.58        411.91        34.05 o                         
 -13   2   9       1343.17       1382.60        62.33 o                         
 -12   2   9        394.70        421.65        29.38 o                         
 -11   2   9       1506.16       1408.29        54.11 o                         
 -10   2   9       1800.40       1826.78        53.09 o                         
  -9   2   9        225.96        163.86        16.51 o                         
  -8   2   9        685.74        683.31        33.63 o                         
  -7   2   9        139.54        101.65        12.71 o                         
  -6   2   9       1265.41       1294.03        36.80 o                         
  -5   2   9       1645.63       1559.45        32.31 o                         
  -4   2   9        389.70        360.64        17.28 o                         
  -3   2   9        899.62        823.68        22.32 o                         
  -2   2   9        608.74        624.94        19.66 o                         
  -1   2   9       1248.58       1284.29        25.19 o                         
   0   2   9        279.46        240.56        16.10 o                         
   1   2   9        264.08        279.63        15.97 o                         
   2   2   9       1785.30       1640.49        34.37 o                         
   3   2   9       1056.25       1169.25        27.37 o                         
   4   2   9        793.32        740.44        21.62 o                         
   5   2   9          2.58          2.53         5.15 o                         
   6   2   9       1224.05       1212.94        29.92 o                         
   7   2   9         48.58         40.15         8.02 o                         
   8   2   9        303.56        283.89        18.54 o                         
   9   2   9        278.95        271.89        18.92 o                         
  10   2   9        401.91        425.46        26.62 o                         
  11   2   9        385.26        400.84        28.00 o                         
  12   2   9         30.56          5.20        13.50 o                         
  13   2   9        118.68        130.48        20.78 o                         
  14   2   9          5.66         -4.26        16.16 o                         
  15   2   9         83.02         96.50        20.90 o                         
  16   2   9        357.69        309.63        45.16 o                         
 -16   3   9        249.00        291.77        33.06 o                         
 -15   3   9        496.00        418.73        38.94 o                         
 -14   3   9        580.67        589.19        39.24 o                         
 -13   3   9          1.30         12.44        16.96 o                         
 -12   3   9         74.21         82.11        17.67 o                         
 -11   3   9       1126.36       1132.88        49.57 o                         
 -10   3   9          0.20        -11.26        11.26 o                         
  -9   3   9        105.38        118.20        15.78 o                         
  -8   3   9        290.52        300.48        22.53 o                         
  -7   3   9        797.12        820.35        43.06 o                         
  -6   3   9         56.06         43.54        10.08 o                         
  -5   3   9       1731.30       1651.48        41.22 o                         
  -4   3   9       3048.92       2979.87        51.40 o                         
  -3   3   9        184.38        192.94        13.83 o                         
  -2   3   9        578.42        541.60        22.96 o                         
  -1   3   9        527.23        539.42        23.50 o                         
   0   3   9       1511.21       1533.69        34.81 o                         
   1   3   9          1.42         12.83         5.94 o                         
   2   3   9        180.66        165.70        11.63 o                         
   3   3   9         63.04         49.52         7.75 o                         
   4   3   9        103.02         98.64        10.21 o                         
   5   3   9        978.06        916.41        33.39 o                         
   6   3   9         71.52         54.14        10.95 o                         
   7   3   9       1563.35       1557.66        42.28 o                         
   8   3   9         14.89          3.96        10.06 o                         
   9   3   9       2947.86       3083.42        70.61 o                         
  10   3   9         57.10         56.47        13.06 o                         
  11   3   9         71.61         49.93        14.85 o                         
  12   3   9          5.27          6.64        14.66 o                         
  13   3   9         76.64         35.02        19.84 o                         
  14   3   9         16.57         23.19        23.11 o                         
  15   3   9         85.40         56.24        22.61 o                         
 -15   4   9        853.12        850.29        52.45 o                         
 -14   4   9         93.05         90.10        23.71 o                         
 -13   4   9       2291.05       2482.21        70.21 o                         
 -12   4   9        488.96        513.67        37.42 o                         
 -11   4   9        616.88        550.51        38.62 o                         
 -10   4   9       1167.00       1172.13        50.02 o                         
  -9   4   9        298.22        288.88        26.30 o                         
  -8   4   9         41.71         60.55        13.24 o                         
  -7   4   9          0.45          0.16        10.83 o                         
  -6   4   9        250.94        264.09        22.68 o                         
  -5   4   9        181.15        131.06        17.41 o                         
  -4   4   9        344.14        263.05        21.21 o                         
  -3   4   9       3323.81       3228.55        58.05 o                         
  -2   4   9         30.07         12.80         7.55 o                         
  -1   4   9       3128.04       3056.64        54.62 o                         
   0   4   9        292.53        288.87        17.77 o                         
   1   4   9        346.04        315.31        19.77 o                         
   2   4   9        444.41        432.87        22.94 o                         
   3   4   9        231.05        185.38        16.02 o                         
   4   4   9        441.20        435.22        26.30 o                         
   5   4   9         17.07          7.97         8.60 o                         
   6   4   9       1108.04       1190.32        47.14 o                         
   7   4   9        491.47        495.31        29.26 o                         
   8   4   9       4844.05       5291.67        92.30 o                         
   9   4   9        253.76        153.47        17.87 o                         
  10   4   9        465.65        437.48        27.76 o                         
  11   4   9         83.37         99.14        15.89 o                         
  12   4   9        464.96        408.59        33.02 o                         
  13   4   9        115.13        102.18        22.12 o                         
  14   4   9        144.84         83.77        23.87 o                         
  15   4   9        387.71        389.93        60.12 o                         
 -14   5   9         79.08         19.04        24.71 o                         
 -13   5   9         77.11         59.14        23.86 o                         
 -12   5   9         41.65         19.38        18.92 o                         
 -11   5   9          0.67        -18.13        18.64 o                         
 -10   5   9         66.31         32.50        17.35 o                         
  -9   5   9         16.68         41.95        16.13 o                         
  -8   5   9          0.03          4.14        13.16 o                         
  -7   5   9        182.32        160.07        18.68 o                         
  -6   5   9        307.73        283.07        23.44 o                         
  -5   5   9         50.14         18.54        11.66 o                         
  -4   5   9         87.54         85.11        13.21 o                         
  -3   5   9         60.05         47.27        10.33 o                         
  -2   5   9        302.72        267.67        19.45 o                         
  -1   5   9          0.30         -8.02         8.02 o                         
   0   5   9        141.69        124.48        16.71 o                         
   1   5   9        269.47        220.98        20.36 o                         
   2   5   9        688.01        736.24        37.07 o                         
   3   5   9         15.18          4.82        10.17 o                         
   4   5   9         40.23         55.84        12.49 o                         
   5   5   9        109.13         91.54        13.65 o                         
   6   5   9        122.75        139.51        19.27 o                         
   7   5   9         63.87         61.53        13.75 o                         
   8   5   9         85.84         58.44        13.89 o                         
   9   5   9        324.89        300.02        26.79 o                         
  10   5   9          2.98         20.48        14.09 o                         
  11   5   9         90.73         70.20        17.15 o                         
  12   5   9        152.54        152.78        20.98 o                         
  13   5   9         67.19         28.87        21.17 o                         
  14   5   9          4.63          3.18        54.68 o                         
 -12   6   9        145.40        121.75        25.98 o                         
 -11   6   9        554.26        522.63        39.98 o                         
 -10   6   9         71.72         42.61        18.78 o                         
  -9   6   9          4.63          9.21        17.46 o                         
  -8   6   9        539.40        544.01        47.34 o                         
  -7   6   9        105.07         86.03        19.05 o                         
  -6   6   9         26.88         39.98        14.94 o                         
  -5   6   9        388.16        372.04        27.36 o                         
  -4   6   9        384.28        374.40        27.62 o                         
  -3   6   9        390.20        390.76        25.19 o                         
  -2   6   9       1019.17       1133.96        57.23 o                         
  -1   6   9        393.16        473.35        31.80 o                         
   0   6   9         34.27         51.18        15.55 o                         
   1   6   9         61.23         74.19        14.62 o                         
   2   6   9        131.80        130.19        19.15 o                         
   3   6   9          3.38         -1.26        13.05 o                         
   4   6   9       1227.93       1275.31        55.65 o                         
   5   6   9         33.57         27.15        14.34 o                         
   6   6   9        849.31        932.24        49.19 o                         
   7   6   9          9.71         24.90        13.82 o                         
   8   6   9        934.62       1082.46        52.21 o                         
   9   6   9          3.79        -11.83        14.92 o                         
  10   6   9        663.39        604.47        37.25 o                         
  11   6   9         51.80         49.89        21.06 o                         
  12   6   9        408.03        330.24        31.05 o                         
 -10   7   9         19.55        -20.30        20.30 o                         
  -9   7   9         16.95         39.60        20.53 o                         
  -8   7   9         54.97         32.59        22.49 o                         
  -7   7   9        505.75        546.83        56.85 o                         
  -6   7   9        250.53        269.25        26.32 o                         
  -5   7   9        659.57        664.16        39.86 o                         
  -4   7   9        807.51        847.08        49.33 o                         
  -3   7   9         28.55         27.45        15.37 o                         
  -2   7   9        388.58        413.51        31.74 o                         
  -1   7   9       1886.96       1900.53        68.06 o                         
   0   7   9        506.62        612.35        41.06 o                         
   1   7   9         23.26         19.48        15.35 o                         
   2   7   9       1505.85       1677.63        73.05 o                         
   3   7   9         33.81         21.60        16.40 o                         
   4   7   9         68.28         66.87        18.84 o                         
   5   7   9        221.95        235.86        39.59 o                         
   6   7   9        108.90         53.03        19.31 o                         
   7   7   9        435.79        437.14        32.52 o                         
   8   7   9         10.69          9.44        17.20 o                         
   9   7   9        127.79        122.61        23.68 o                         
  10   7   9         22.06         34.58        25.56 o                         
  -7   8   9         71.29         54.85        19.29 o                         
  -6   8   9         48.46         24.35        19.70 o                         
  -5   8   9        546.09        530.79        45.71 o                         
  -4   8   9          0.14         30.32        17.69 o                         
  -3   8   9        260.92        229.68        25.96 o                         
  -2   8   9        369.10        388.42        31.67 o                         
  -1   8   9       1609.71       1807.80        67.55 o                         
   0   8   9         33.83         31.15        18.51 o                         
   1   8   9        549.70        579.48        43.16 o                         
   2   8   9        161.90        166.81        24.56 o                         
   3   8   9        140.57        146.49        21.13 o                         
   4   8   9        161.04        143.77        26.17 o                         
   5   8   9        159.38        165.13        24.52 o                         
   6   8   9        157.76        159.62        28.92 o                         
   7   8   9         20.64         20.14        23.31 o                         
 -16   0  10        761.68        732.85        68.67 o                         
 -15   0  10        115.33        120.79        42.11 o                         
 -14   0  10       1255.93       1424.01       137.33 o                         
 -13   0  10         55.47         33.37        30.36 o                         
 -12   0  10       1009.54       1051.33        78.94 o                         
 -11   0  10       1635.80       1752.00        85.78 o                         
 -10   0  10       3162.47       3388.23       113.36 o                         
  -9   0  10       2965.55       3019.01        87.84 o                         
  -8   0  10       2629.53       2809.90        81.51 o                         
  -7   0  10       1869.32       1869.87        65.54 o                         
  -6   0  10       1786.67       1797.49        52.97 o                         
  -5   0  10      10601.73      11780.44       153.58 o                         
  -4   0  10        339.43        396.71        26.01 o                         
  -3   0  10       2010.80       1927.17        50.95 o                         
  -2   0  10       4391.60       4488.28       102.39 o                         
  -1   0  10        470.40        434.42        30.23 o                         
   0   0  10       3795.03       4030.51        76.50 o                         
   1   0  10       1456.43       1512.53        45.05 o                         
   2   0  10       1877.19       1801.57        47.65 o                         
   3   0  10       3904.91       4141.30        79.21 o                         
   4   0  10       3137.57       3151.76        68.39 o                         
   5   0  10       8253.12       8679.39       132.49 o                         
   6   0  10       2370.30       2259.58        58.02 o                         
   7   0  10       2760.76       2547.91       199.89 o                         
   8   0  10        218.25        123.37        26.44 o                         
   9   0  10       1157.79       1161.75        81.39 o                         
  10   0  10         73.77         59.74        16.84 o                         
  11   0  10       1807.56       1822.64        69.41 o                         
  12   0  10        789.37        757.63        89.89 o                         
  13   0  10        845.64        803.07        63.13 o                         
  14   0  10        809.76        802.40        77.80 o                         
  15   0  10          0.21        -12.15        26.66 o                         
  16   0  10        631.14        965.09       111.05 o                         
 -16   1  10          0.02          4.86        22.12 o                         
 -15   1  10         28.48         35.37        29.22 o                         
 -14   1  10          7.14         -3.74        19.72 o                         
 -13   1  10        289.77        240.68        25.59 o                         
 -12   1  10       1225.23       1356.08        57.51 o                         
 -11   1  10         58.87         32.39        13.99 o                         
 -10   1  10       1340.02       1266.23        51.99 o                         
  -9   1  10          5.92          7.11         9.92 o                         
  -8   1  10        422.16        459.20        27.50 o                         
  -7   1  10        358.71        370.47        18.58 o                         
  -6   1  10        760.61        746.13        26.19 o                         
  -5   1  10       1388.26       1344.93        30.63 o                         
  -4   1  10       1200.19       1304.82        29.58 o                         
  -3   1  10        879.73        864.24        22.78 o                         
  -2   1  10         85.88         58.47         6.85 o                         
  -1   1  10        362.23        320.60        16.22 o                         
   0   1  10        292.66        315.74        16.93 o                         
   1   1  10       4398.10       4741.09        63.46 o                         
   2   1  10        567.94        614.46        23.84 o                         
   3   1  10         19.26          7.82         4.84 o                         
   4   1  10        887.99        920.45        23.92 o                         
   5   1  10         12.87          1.58         5.45 o                         
   6   1  10        457.68        444.72        22.11 o                         
   7   1  10       1747.14       1700.34        41.16 o                         
   8   1  10          2.83         -1.33         7.85 o                         
   9   1  10        925.40        900.35        37.19 o                         
  10   1  10         47.62         44.37        17.19 o                         
  11   1  10        194.19        176.52        18.60 o                         
  12   1  10         18.36         21.64        13.46 o                         
  13   1  10        310.52        241.57        26.60 o                         
  14   1  10        180.07         92.59        35.33 o                         
  15   1  10        504.55        584.20        45.83 o                         
  16   1  10         44.51         -2.56        23.28 o                         
 -16   2  10        523.28        510.23        49.12 o                         
 -15   2  10         30.50          5.84        20.85 o                         
 -14   2  10        653.56        765.22        47.51 o                         
 -13   2  10         23.95         21.88        16.08 o                         
 -12   2  10        617.95        722.54        41.57 o                         
 -11   2  10         79.44         45.02        14.03 o                         
 -10   2  10        393.80        421.81        27.77 o                         
  -9   2  10          1.81         -5.42        10.07 o                         
  -8   2  10        314.14        316.62        22.45 o                         
  -7   2  10       1855.27       1957.46        47.21 o                         
  -6   2  10        266.01        231.12        17.89 o                         
  -5   2  10         14.78          1.46         6.25 o                         
  -4   2  10        855.17        839.97        34.11 o                         
  -3   2  10        261.76        211.54        12.94 o                         
  -2   2  10       4093.06       4169.17        52.53 o                         
  -1   2  10        268.32        321.91        15.57 o                         
   0   2  10       1825.53       1778.89        35.03 o                         
   1   2  10         11.12         20.63         5.79 o                         
   2   2  10       4006.78       4219.88        61.85 o                         
   3   2  10          2.51          1.90         5.16 o                         
   4   2  10       4511.49       4659.20        61.95 o                         
   5   2  10        892.02        890.75        29.20 o                         
   6   2  10       1883.54       1880.20        38.65 o                         
   7   2  10        953.15        932.83        32.84 o                         
   8   2  10          7.32          1.53         8.22 o                         
   9   2  10          2.18        -11.50        11.50 o                         
  10   2  10        577.30        560.52        33.38 o                         
  11   2  10         21.26         32.22        13.70 o                         
  12   2  10         25.25         19.42        15.71 o                         
  13   2  10          0.53        -15.50        15.50 o                         
  14   2  10        259.37        228.98        38.80 o                         
  15   2  10        153.69         67.00        23.05 o                         
  16   2  10        133.05        122.65        48.07 o                         
 -15   3  10        540.95        495.27        39.83 o                         
 -14   3  10          7.74          7.11        18.27 o                         
 -13   3  10        527.81        548.70        40.53 o                         
 -12   3  10       1004.43        910.72        48.55 o                         
 -11   3  10        429.49        466.73        29.69 o                         
 -10   3  10        344.59        360.06        25.85 o                         
  -9   3  10        147.15        108.46        17.93 o                         
  -8   3  10       1738.62       1633.22        45.54 o                         
  -7   3  10         36.36         58.81        11.56 o                         
  -6   3  10       2334.37       2296.02        51.70 o                         
  -5   3  10        367.42        297.41        21.14 o                         
  -4   3  10        365.81        386.77        19.89 o                         
  -3   3  10        117.78         99.88        11.89 o                         
  -2   3  10        320.47        313.64        17.25 o                         
  -1   3  10        866.99        813.22        26.82 o                         
   0   3  10       2262.32       2435.93        46.48 o                         
   1   3  10       1700.45       1674.24        42.36 o                         
   2   3  10       1379.60       1359.66        33.89 o                         
   3   3  10       2396.66       2463.05        44.37 o                         
   4   3  10        269.96        197.18        15.88 o                         
   5   3  10        324.09        318.18        20.83 o                         
   6   3  10        531.26        512.62        27.73 o                         
   7   3  10       1569.70       1643.14        43.63 o                         
   8   3  10       1721.35       1764.11        47.02 o                         
   9   3  10        106.24         97.17        14.68 o                         
  10   3  10        714.89        718.71        40.71 o                         
  11   3  10          1.66         -1.29        14.28 o                         
  12   3  10        194.34        228.33        24.99 o                         
  13   3  10        366.02        298.91        28.28 o                         
  14   3  10        328.38        326.98        32.99 o                         
  15   3  10        637.19        750.31        50.28 o                         
 -14   4  10        163.76        171.80        32.00 o                         
 -13   4  10         10.94         15.52        18.92 o                         
 -12   4  10        210.81        178.94        26.34 o                         
 -11   4  10        345.28        322.90        30.76 o                         
 -10   4  10        178.75        136.88        20.16 o                         
  -9   4  10          0.97          6.30        13.55 o                         
  -8   4  10         48.07         19.34        12.47 o                         
  -7   4  10        124.78        107.35        15.36 o                         
  -6   4  10        117.34         90.19        14.92 o                         
  -5   4  10        434.58        434.55        29.48 o                         
  -4   4  10         84.92         77.33        11.80 o                         
  -3   4  10        759.13        774.56        34.31 o                         
  -2   4  10        513.99        539.56        28.77 o                         
  -1   4  10         88.56         82.93        11.62 o                         
   0   4  10        316.69        288.84        18.59 o                         
   1   4  10        203.03        171.54        15.05 o                         
   2   4  10        108.23         93.44        11.87 o                         
   3   4  10        738.40        820.61        41.59 o                         
   4   4  10        711.73        722.59        38.82 o                         
   5   4  10         55.01         46.94        11.04 o                         
   6   4  10         77.01         57.94        11.76 o                         
   7   4  10          3.65         -8.57        10.51 o                         
   8   4  10        146.88        107.45        15.26 o                         
   9   4  10         25.62         37.40        13.89 o                         
  10   4  10        124.59         92.03        17.33 o                         
  11   4  10         90.45         75.95        15.77 o                         
  12   4  10        447.46        387.77        35.07 o                         
  13   4  10          0.63         -6.11        19.29 o                         
  14   4  10          2.38          9.74        20.48 o                         
 -13   5  10        621.41        619.13        49.80 o                         
 -12   5  10         23.38         12.61        19.45 o                         
 -11   5  10         82.37         74.99        20.45 o                         
 -10   5  10        261.57        272.63        33.53 o                         
  -9   5  10        318.26        267.59        28.06 o                         
  -8   5  10          3.98          1.21        13.93 o                         
  -7   5  10        122.34        131.40        18.39 o                         
  -6   5  10        791.58        783.23        43.17 o                         
  -5   5  10         85.52         54.96        12.55 o                         
  -4   5  10        242.95        234.66        19.39 o                         
  -3   5  10        225.75        227.11        21.10 o                         
  -2   5  10       2303.12       2374.12        61.21 o                         
  -1   5  10       1837.05       1894.73        49.08 o                         
   0   5  10        120.46        115.13        15.01 o                         
   1   5  10       3488.16       3707.05        79.72 o                         
   2   5  10        858.38        953.66        47.91 o                         
   3   5  10         62.92         60.80        14.00 o                         
   4   5  10         88.28         67.19        22.44 o                         
   5   5  10       3153.19       3265.45        72.29 o                         
   6   5  10        131.94        135.78        19.17 o                         
   7   5  10        359.08        297.94        26.12 o                         
   8   5  10        850.52        935.52        45.87 o                         
   9   5  10         10.59         32.34        14.40 o                         
  10   5  10       1766.35       1880.84        64.54 o                         
  11   5  10        276.12        241.06        43.53 o                         
  12   5  10        436.53        395.99        33.86 o                         
  13   5  10        784.65        648.86        54.03 o                         
 -12   6  10          0.32          3.86        23.04 o                         
 -11   6  10        248.99        195.18        33.38 o                         
 -10   6  10          5.41        -18.75        18.75 o                         
  -9   6  10         52.65         28.69        18.52 o                         
  -8   6  10        246.88        164.87        25.58 o                         
  -7   6  10         96.21         71.06        18.86 o                         
  -6   6  10          0.18         16.47        13.03 o                         
  -5   6  10       1242.03       1384.71        53.82 o                         
  -4   6  10         28.16         22.61        13.04 o                         
  -3   6  10        236.49        247.03        24.63 o                         
  -2   6  10        313.46        312.08        25.61 o                         
  -1   6  10        124.24         82.40        15.49 o                         
   0   6  10        827.31        904.92        51.01 o                         
   1   6  10        373.09        405.33        32.03 o                         
   2   6  10         35.54         32.19        15.28 o                         
   3   6  10          3.56        -13.73        14.05 o                         
   4   6  10        195.41        205.39        27.65 o                         
   5   6  10         11.52         22.51        13.63 o                         
   6   6  10         35.26         20.07        14.38 o                         
   7   6  10        129.69         76.15        19.30 o                         
   8   6  10          1.48        -11.78        15.48 o                         
   9   6  10         24.70         10.47        17.44 o                         
  10   6  10          2.78          0.24        17.32 o                         
  11   6  10         45.56        103.21        20.38 o                         
  -9   7  10         37.30         25.88        20.97 o                         
  -8   7  10        569.90        600.03        44.27 o                         
  -7   7  10         51.23         26.26        17.73 o                         
  -6   7  10          4.11        -15.25        17.36 o                         
  -5   7  10        540.92        621.77        42.43 o                         
  -4   7  10        346.48        400.83        34.63 o                         
  -3   7  10        603.28        554.35        37.79 o                         
  -2   7  10          3.57         -2.38        14.22 o                         
  -1   7  10       1194.18       1339.56        63.55 o                         
   0   7  10         80.42         78.20        17.78 o                         
   1   7  10        270.58        227.96        27.07 o                         
   2   7  10       1321.84       1373.44        82.48 o                         
   3   7  10       2263.66       2413.83        76.55 o                         
   4   7  10        515.46        528.18        42.08 o                         
   5   7  10         23.29         29.61        19.31 o                         
   6   7  10        315.63        273.78        29.06 o                         
   7   7  10         48.17         -1.01        19.05 o                         
   8   7  10        140.36        105.29        21.02 o                         
   9   7  10         22.64         22.18        22.37 o                         
  -6   8  10         35.22         37.50        33.04 o                         
  -5   8  10        437.06        487.52        51.70 o                         
  -4   8  10       1531.02       1501.88        75.62 o                         
  -3   8  10        234.38        247.11        31.42 o                         
  -2   8  10        751.49        765.92        48.78 o                         
  -1   8  10         17.62        -19.94        19.94 o                         
   0   8  10        534.58        574.95        42.24 o                         
   1   8  10        165.51        112.51        23.84 o                         
   2   8  10       1780.30       1887.23       105.68 o                         
   3   8  10        424.96        390.71        35.77 o                         
   4   8  10       1021.62       1035.27        87.57 o                         
   5   8  10        308.85        249.97        30.41 o                         
   6   8  10        118.77        121.55        25.12 o                         
 -16   1  11        242.11        274.61        31.34 o                         
 -15   1  11        606.55        579.52        49.77 o                         
 -14   1  11        840.82        954.28        68.13 o                         
 -13   1  11        164.86        125.71        24.05 o                         
 -12   1  11        219.58        235.59        25.08 o                         
 -11   1  11          7.85        -13.71        13.71 o                         
 -10   1  11        359.98        373.15        30.55 o                         
  -9   1  11       3046.29       3221.84        71.96 o                         
  -8   1  11        976.36        948.46        44.83 o                         
  -7   1  11       4044.70       4275.79        71.42 o                         
  -6   1  11        454.67        445.93        20.28 o                         
  -5   1  11       2819.97       2865.36        50.79 o                         
  -4   1  11         33.96         34.85         6.41 o                         
  -3   1  11       1251.30       1230.49        28.60 o                         
  -2   1  11        789.33        750.16        23.77 o                         
  -1   1  11       1011.98        929.80        25.53 o                         
   0   1  11       2564.54       2578.04        43.74 o                         
   1   1  11       2494.87       2866.65        48.41 o                         
   2   1  11       1832.85       1771.37        43.97 o                         
   3   1  11        462.67        456.05        18.38 o                         
   4   1  11       3086.20       3039.18        45.84 o                         
   5   1  11        129.67        125.47        10.76 o                         
   6   1  11       1890.25       1884.23        41.46 o                         
   7   1  11       3380.02       3621.68        64.83 o                         
   8   1  11         49.56         32.82        10.15 o                         
   9   1  11         30.75         23.87        10.83 o                         
  10   1  11        438.16        391.35        27.35 o                         
  11   1  11       1745.41       1880.61        56.57 o                         
  12   1  11         76.67         54.11        20.58 o                         
  13   1  11        964.42        980.72        58.21 o                         
  14   1  11        814.17        859.09        48.87 o                         
  15   1  11        744.92        700.15        52.65 o                         
 -15   2  11         19.07         23.05        22.07 o                         
 -14   2  11          0.12         -7.74        18.03 o                         
 -13   2  11         17.96         20.56        17.96 o                         
 -12   2  11          1.24         21.02        15.68 o                         
 -11   2  11        134.54        123.48        19.20 o                         
 -10   2  11        697.06        739.78        39.05 o                         
  -9   2  11        299.73        287.40        22.54 o                         
  -8   2  11       1209.22       1211.26        46.61 o                         
  -7   2  11         13.74         -8.88         8.88 o                         
  -6   2  11        244.30        230.24        17.81 o                         
  -5   2  11        404.34        410.23        21.73 o                         
  -4   2  11       1387.04       1420.73        30.04 o                         
  -3   2  11         30.03         19.60         6.18 o                         
  -2   2  11       1366.42       1405.76        28.87 o                         
  -1   2  11         23.79         23.29         6.84 o                         
   0   2  11        147.92        142.81        11.70 o                         
   1   2  11        683.88        663.59        25.21 o                         
   2   2  11         38.37         36.43         7.22 o                         
   3   2  11       2122.86       2265.02        43.89 o                         
   4   2  11        319.94        301.86        16.82 o                         
   5   2  11        693.13        700.02        30.94 o                         
   6   2  11         66.92         75.93        10.49 o                         
   7   2  11         29.29         24.06        10.59 o                         
   8   2  11        350.07        298.51        22.52 o                         
   9   2  11        584.03        558.01        35.20 o                         
  10   2  11        358.56        337.14        30.79 o                         
  11   2  11        318.98        309.26        29.85 o                         
  12   2  11        153.44        139.79        19.64 o                         
  13   2  11        415.92        407.22        33.10 o                         
  14   2  11         53.69         32.74        18.30 o                         
  15   2  11         21.59        -12.95        37.02 o                         
 -15   3  11         36.68         16.74        22.76 o                         
 -14   3  11        134.05        195.25        27.12 o                         
 -13   3  11          2.12         -4.34        17.37 o                         
 -12   3  11        112.25        139.59        19.20 o                         
 -11   3  11        208.91        218.04        21.91 o                         
 -10   3  11         25.67        -12.50        12.50 o                         
  -9   3  11         81.52         81.40        14.33 o                         
  -8   3  11         35.74         28.29        11.71 o                         
  -7   3  11        658.75        687.07        36.47 o                         
  -6   3  11       1812.80       1808.06        50.50 o                         
  -5   3  11       1610.06       1530.91        42.38 o                         
  -4   3  11        923.51       1037.35        36.11 o                         
  -3   3  11        400.98        361.88        21.11 o                         
  -2   3  11          0.52         -7.40         7.40 o                         
  -1   3  11         54.48         55.18         9.13 o                         
   0   3  11       1583.99       1628.53        38.68 o                         
   1   3  11        533.91        547.37        25.85 o                         
   2   3  11        933.53        911.37        38.22 o                         
   3   3  11         42.54         29.45         8.30 o                         
   4   3  11       1608.20       1596.44        43.80 o                         
   5   3  11        131.35        130.66        14.41 o                         
   6   3  11        728.21        739.95        37.52 o                         
   7   3  11         10.47          1.11        10.07 o                         
   8   3  11        318.30        278.77        20.78 o                         
   9   3  11        958.36        972.67        45.35 o                         
  10   3  11        233.46        175.17        22.42 o                         
  11   3  11         48.62         -3.84        15.60 o                         
  12   3  11         79.85         35.38        18.06 o                         
  13   3  11        231.22        198.06        24.33 o                         
  14   3  11        132.04        153.84        24.99 o                         
 -14   4  11         87.51         55.22        36.55 o                         
 -13   4  11       1325.52       1511.02        96.59 o                         
 -12   4  11        101.98        100.82        21.60 o                         
 -11   4  11        161.08        163.87        32.04 o                         
 -10   4  11        495.64        439.34        32.20 o                         
  -9   4  11          3.51         14.80        14.37 o                         
  -8   4  11       1121.10       1178.42        57.19 o                         
  -7   4  11        150.86        154.10        19.37 o                         
  -6   4  11        278.94        250.15        23.00 o                         
  -5   4  11        154.98        142.23        15.03 o                         
  -4   4  11       3683.72       3759.52        76.70 o                         
  -3   4  11       1105.71       1081.47        47.50 o                         
  -2   4  11        101.70         71.47        15.54 o                         
  -1   4  11       2785.04       2787.70        58.95 o                         
   0   4  11        197.88        196.04        17.25 o                         
   1   4  11       6010.89       6606.25        90.94 o                         
   2   4  11         18.55          5.75         8.05 o                         
   3   4  11       7386.31       7993.88       117.85 o                         
   4   4  11        152.99        129.79        16.09 o                         
   5   4  11       2713.24       2817.42        74.29 o                         
   6   4  11        586.08        676.50        42.45 o                         
   7   4  11        976.29        942.10        59.20 o                         
   8   4  11       1203.96       1266.56        50.94 o                         
   9   4  11        269.39        235.98        22.75 o                         
  10   4  11        965.08       1094.85        58.75 o                         
  11   4  11       1140.93       1071.82        62.35 o                         
  12   4  11        829.03        800.10        69.04 o                         
  13   4  11       1059.78       1116.47        62.54 o                         
  14   4  11        128.34         42.05        37.00 o                         
 -13   5  11          5.37         10.68        30.70 o                         
 -12   5  11         33.09         26.68        20.08 o                         
 -11   5  11        103.37         84.28        20.93 o                         
 -10   5  11        145.54        157.87        27.66 o                         
  -9   5  11        253.45        199.70        25.79 o                         
  -8   5  11         51.60         52.14        16.24 o                         
  -7   5  11        776.21        782.64        44.83 o                         
  -6   5  11        104.39         86.77        16.17 o                         
  -5   5  11          1.21         -0.48        10.57 o                         
  -4   5  11         77.10         61.10        14.08 o                         
  -3   5  11        638.30        597.69        34.30 o                         
  -2   5  11        273.84        226.72        19.94 o                         
  -1   5  11          4.92          2.72         9.72 o                         
   0   5  11         33.65         37.83        11.47 o                         
   1   5  11        730.30        749.56        42.47 o                         
   2   5  11          1.38          3.64        14.68 o                         
   3   5  11        256.47        269.99        24.26 o                         
   4   5  11        299.25        323.20        26.71 o                         
   5   5  11        397.87        364.33        28.11 o                         
   6   5  11         26.42         30.64        13.79 o                         
   7   5  11        413.82        405.56        33.52 o                         
   8   5  11         10.81        -14.11        14.11 o                         
   9   5  11        300.07        236.47        24.38 o                         
  10   5  11         51.80         26.73        17.23 o                         
  11   5  11        161.94        130.23        21.47 o                         
  12   5  11          3.32         14.81        20.63 o                         
 -11   6  11        240.67        260.56        32.67 o                         
 -10   6  11         21.00          7.00        20.55 o                         
  -9   6  11        329.31        292.66        30.72 o                         
  -8   6  11        936.55        962.19        75.58 o                         
  -7   6  11          3.67        -15.63        15.63 o                         
  -6   6  11        669.56        743.54        43.76 o                         
  -5   6  11         62.97         70.67        15.83 o                         
  -4   6  11        461.57        473.85        34.87 o                         
  -3   6  11         70.08         69.75        15.58 o                         
  -2   6  11        345.26        354.75        27.21 o                         
  -1   6  11         17.84         40.87        14.57 o                         
   0   6  11        165.63        115.69        19.44 o                         
   1   6  11       1710.89       1927.37        73.77 o                         
   2   6  11         37.20         22.54        15.77 o                         
   3   6  11       1271.05       1349.22        79.16 o                         
   4   6  11         64.21         47.19        15.66 o                         
   5   6  11        835.52        845.41        49.61 o                         
   6   6  11        253.85        305.03        26.93 o                         
   7   6  11        179.20        157.12        20.94 o                         
   8   6  11         48.42         79.06        18.64 o                         
   9   6  11         32.23        -16.81        16.81 o                         
  10   6  11        372.62        327.96        32.71 o                         
  11   6  11        225.99        205.18        25.09 o                         
  -8   7  11         19.50         26.56        19.69 o                         
  -7   7  11        626.10        653.86        63.81 o                         
  -6   7  11         48.01         42.89        17.98 o                         
  -5   7  11        282.90        283.82        27.03 o                         
  -4   7  11        355.06        372.88        55.60 o                         
  -3   7  11        474.43        481.12        44.67 o                         
  -2   7  11        207.20        205.85        26.93 o                         
  -1   7  11          1.14          4.90        15.09 o                         
   0   7  11        506.31        513.83        38.71 o                         
   1   7  11        150.09        129.12        21.66 o                         
   2   7  11        676.04        726.06        49.40 o                         
   3   7  11        298.06        363.72        42.67 o                         
   4   7  11       1328.09       1500.39        76.61 o                         
   5   7  11          3.68         17.30        17.89 o                         
   6   7  11        380.98        396.88        38.41 o                         
   7   7  11          2.27          5.85        19.21 o                         
   8   7  11         92.18        106.18        28.47 o                         
  -4   8  11          0.93         15.82        20.45 o                         
  -3   8  11         53.03         23.38        18.10 o                         
  -2   8  11         15.67         -4.50        18.13 o                         
  -1   8  11        238.46        221.45        27.49 o                         
   0   8  11          8.56         12.01        21.48 o                         
   1   8  11         32.79         20.75        19.86 o                         
   2   8  11        449.36        395.56        55.54 o                         
   3   8  11          2.00         16.64        23.34 o                         
   4   8  11          9.23         -1.16        20.68 o                         
 -15   0  12       1026.53       1088.73        86.89 o                         
 -14   0  12         41.48        103.81        34.68 o                         
 -13   0  12          4.08          2.67        26.24 o                         
 -12   0  12       1222.76       1260.15        89.57 o                         
 -11   0  12       1345.33       1343.76       119.70 o                         
 -10   0  12         50.94         76.81        25.58 o                         
  -9   0  12       1386.19       1394.62        88.19 o                         
  -8   0  12         91.41         78.54        15.33 o                         
  -7   0  12       1792.59       1871.61        53.66 o                         
  -6   0  12         56.34         43.24        11.90 o                         
  -5   0  12       6833.65       7300.81       116.82 o                         
  -4   0  12       1175.07       1138.04        40.95 o                         
  -3   0  12       2929.33       3126.81        81.52 o                         
  -2   0  12        370.27        325.32        26.87 o                         
  -1   0  12       1162.05       1062.58        47.61 o                         
   0   0  12       2028.81       2051.03        55.09 o                         
   1   0  12       1365.97       1302.67        43.12 o                         
   2   0  12         11.24          1.75         8.89 o                         
   3   0  12        314.72        431.25        30.58 o                         
   4   0  12         30.62         16.65         9.41 o                         
   5   0  12        515.27        509.60        33.43 o                         
   6   0  12         98.87         72.96        16.00 o                         
   7   0  12        532.32        485.28        37.45 o                         
   8   0  12         19.49         24.21        17.54 o                         
   9   0  12       7993.67       8428.90       439.09 o                         
  10   0  12        408.54        339.53        48.92 o                         
  11   0  12        936.21        815.25        75.70 o                         
  12   0  12       1040.01        960.71        80.79 o                         
  13   0  12       1927.83       2049.14       133.10 o                         
  14   0  12        214.87        231.15        34.36 o                         
  15   0  12        911.88       1025.01       110.68 o                         
 -15   1  12         33.68         38.26        22.95 o                         
 -14   1  12         63.29         47.09        21.54 o                         
 -13   1  12          3.72          3.22        19.23 o                         
 -12   1  12          7.61         -2.10        17.41 o                         
 -11   1  12        387.87        365.12        30.44 o                         
 -10   1  12        654.09        583.36        36.15 o                         
  -9   1  12        179.19        165.56        19.14 o                         
  -8   1  12          3.98         -6.74        10.70 o                         
  -7   1  12       1120.29       1171.16        47.19 o                         
  -6   1  12        146.90        161.92        13.09 o                         
  -5   1  12        300.96        245.38        17.26 o                         
  -4   1  12       1905.31       2016.32        41.50 o                         
  -3   1  12        314.73        312.09        17.78 o                         
  -2   1  12        475.53        472.48        20.40 o                         
  -1   1  12       1287.93       1249.30        30.18 o                         
   0   1  12       2568.08       2763.35        47.29 o                         
   1   1  12        125.48        118.92        11.29 o                         
   2   1  12         32.40         24.19         6.76 o                         
   3   1  12       1911.56       1962.01        39.99 o                         
   4   1  12          0.89         -5.61         6.31 o                         
   5   1  12        109.79        105.29        11.57 o                         
   6   1  12         10.64          9.56         8.40 o                         
   7   1  12       1115.77       1176.86        38.87 o                         
   8   1  12        781.93        768.99        37.68 o                         
   9   1  12        130.69         93.66        14.71 o                         
  10   1  12       1360.14       1366.63        55.56 o                         
  11   1  12          0.18        -13.94        13.94 o                         
  12   1  12          0.57         12.13        14.55 o                         
  13   1  12        338.72        307.69        29.80 o                         
  14   1  12          1.48         -4.84        20.27 o                         
  15   1  12         42.39         44.45        25.20 o                         
 -15   2  12         63.71         28.50        23.14 o                         
 -14   2  12        447.54        503.98        39.15 o                         
 -13   2  12        422.34        343.21        30.61 o                         
 -12   2  12         41.46         41.76        18.09 o                         
 -11   2  12          3.03        -10.97        15.45 o                         
 -10   2  12        246.58        228.48        23.77 o                         
  -9   2  12        141.33         67.02        20.33 o                         
  -8   2  12          1.38         10.68        12.36 o                         
  -7   2  12       1044.76       1077.22        45.92 o                         
  -6   2  12       1238.95       1269.99        39.71 o                         
  -5   2  12        635.73        622.62        26.55 o                         
  -4   2  12        870.06        801.79        29.80 o                         
  -3   2  12         76.92         68.93         8.67 o                         
  -2   2  12        670.38        684.29        26.07 o                         
  -1   2  12        197.86        181.90        13.36 o                         
   0   2  12        361.10        298.06        17.80 o                         
   1   2  12        384.09        380.88        21.71 o                         
   2   2  12       2615.19       2752.90        51.44 o                         
   3   2  12       1137.28       1165.93        36.57 o                         
   4   2  12       2391.42       2511.36        52.70 o                         
   5   2  12          0.14          1.87         8.66 o                         
   6   2  12        823.82        781.99        37.04 o                         
   7   2  12        160.23        133.57        16.35 o                         
   8   2  12        445.70        486.47        29.97 o                         
   9   2  12        734.65        734.92        42.30 o                         
  10   2  12         42.82         27.28        14.02 o                         
  11   2  12         89.62         57.54        18.15 o                         
  12   2  12          0.58        -16.17        16.17 o                         
  13   2  12        267.45        235.90        26.36 o                         
  14   2  12         25.02        -13.96        20.84 o                         
 -14   3  12          0.75         25.72        21.74 o                         
 -13   3  12        115.71        112.57        22.56 o                         
 -12   3  12        546.74        462.79        36.94 o                         
 -11   3  12        466.49        499.57        41.62 o                         
 -10   3  12        158.53        121.14        21.28 o                         
  -9   3  12        519.98        520.16        34.03 o                         
  -8   3  12        412.78        425.88        31.33 o                         
  -7   3  12         20.60         -6.89        11.35 o                         
  -6   3  12       1183.49       1240.85        46.56 o                         
  -5   3  12        439.79        421.95        25.18 o                         
  -4   3  12        611.90        624.69        30.99 o                         
  -3   3  12        116.12        103.27        13.40 o                         
  -2   3  12        756.52        763.75        33.52 o                         
  -1   3  12        293.29        273.73        18.40 o                         
   0   3  12        828.57        801.38        32.16 o                         
   1   3  12        585.69        574.55        28.29 o                         
   2   3  12        104.02         87.08        11.15 o                         
   3   3  12       2294.67       2480.88        57.26 o                         
   4   3  12        520.32        520.24        30.04 o                         
   5   3  12        759.95        739.47        39.40 o                         
   6   3  12        511.74        564.14        32.60 o                         
   7   3  12         14.21        -10.54        12.50 o                         
   8   3  12       1397.90       1480.81        55.21 o                         
   9   3  12        291.07        237.61        22.29 o                         
  10   3  12        449.90        429.31        33.76 o                         
  11   3  12          0.20         27.44        17.30 o                         
  12   3  12        843.96        753.59        50.51 o                         
  13   3  12          0.46        -14.01        19.81 o                         
  14   3  12        474.05        477.32        49.52 o                         
 -13   4  12         10.18        -21.54        23.30 o                         
 -12   4  12         58.11         40.20        22.41 o                         
 -11   4  12         67.56         91.47        19.25 o                         
 -10   4  12        144.54         56.34        19.32 o                         
  -9   4  12        165.16        116.97        18.99 o                         
  -8   4  12         19.63         16.00        14.02 o                         
  -7   4  12          0.83          0.94        14.10 o                         
  -6   4  12        482.60        425.66        27.01 o                         
  -5   4  12        654.04        645.36        35.69 o                         
  -4   4  12        633.50        578.83        32.59 o                         
  -3   4  12        620.61        669.65        38.14 o                         
  -2   4  12          1.38         25.41        10.06 o                         
  -1   4  12         20.84         10.05         9.27 o                         
   0   4  12         43.78         34.75        10.64 o                         
   1   4  12        281.86        241.14        19.43 o                         
   2   4  12          6.64          5.21        10.00 o                         
   3   4  12        192.15        150.12        17.05 o                         
   4   4  12        129.83        116.38        15.38 o                         
   5   4  12          2.79          1.47        10.81 o                         
   6   4  12        122.57        103.85        18.79 o                         
   7   4  12          2.77        -12.29        12.29 o                         
   8   4  12         10.70         25.89        15.29 o                         
   9   4  12         64.86         30.26        17.31 o                         
  10   4  12          5.42         -5.87        16.92 o                         
  11   4  12         74.20         73.58        20.98 o                         
  12   4  12         78.24         79.74        21.10 o                         
  13   4  12          3.18          2.41        21.39 o                         
 -12   5  12         58.16         25.71        22.32 o                         
 -11   5  12        491.46        528.68        39.65 o                         
 -10   5  12          2.20         11.43        19.10 o                         
  -9   5  12         46.47         17.67        18.86 o                         
  -8   5  12        252.36        196.48        24.99 o                         
  -7   5  12        437.21        395.41        36.37 o                         
  -6   5  12       1242.83       1215.80        52.19 o                         
  -5   5  12          0.27         14.96        12.59 o                         
  -4   5  12        227.08        193.74        20.41 o                         
  -3   5  12        401.32        393.33        27.99 o                         
  -2   5  12       1248.39       1245.32        51.10 o                         
  -1   5  12       2023.77       2178.85        55.25 o                         
   0   5  12        152.80        158.94        19.58 o                         
   1   5  12       1879.13       1940.34        59.75 o                         
   2   5  12         82.32         85.95        17.87 o                         
   3   5  12        426.91        509.26        39.83 o                         
   4   5  12         22.93         27.35        13.22 o                         
   5   5  12       1662.62       1899.95        60.61 o                         
   6   5  12        244.98        233.01        26.23 o                         
   7   5  12         96.05         75.19        17.97 o                         
   8   5  12        616.92        656.30        42.28 o                         
   9   5  12          4.16         17.59        17.00 o                         
  10   5  12        481.48        519.46        38.22 o                         
  11   5  12          3.09         50.97        22.63 o                         
  12   5  12        466.81        522.27        68.40 o                         
 -10   6  12        260.64        234.45        28.25 o                         
  -9   6  12          4.68         24.57        20.09 o                         
  -8   6  12         83.59         93.95        22.84 o                         
  -7   6  12        190.04        161.18        22.27 o                         
  -6   6  12          5.11         10.01        16.14 o                         
  -5   6  12       1450.29       1536.68        67.85 o                         
  -4   6  12         90.49         37.41        15.62 o                         
  -3   6  12         78.15         82.85        15.99 o                         
  -2   6  12         18.60         15.93        14.03 o                         
  -1   6  12        315.55        341.53        31.02 o                         
   0   6  12        105.42         88.02        21.91 o                         
   1   6  12       1007.98       1187.34        67.69 o                         
   2   6  12         27.15         -8.80        15.60 o                         
   3   6  12        210.23        207.53        29.43 o                         
   4   6  12         16.41         38.91        16.78 o                         
   5   6  12        439.50        411.56        34.26 o                         
   6   6  12        501.79        499.68        39.53 o                         
   7   6  12         42.52         22.16        16.12 o                         
   8   6  12         17.65        -10.58        17.95 o                         
   9   6  12        153.38        136.55        26.44 o                         
  10   6  12         32.82         -2.34        19.09 o                         
  -7   7  12          0.82        -17.72        17.72 o                         
  -6   7  12        228.92        174.75        25.97 o                         
  -5   7  12         67.15         41.59        18.21 o                         
  -4   7  12         72.05         83.58        18.19 o                         
  -3   7  12         75.25         82.66        18.01 o                         
  -2   7  12       1237.75       1368.30        63.72 o                         
  -1   7  12          1.14          7.42        22.58 o                         
   0   7  12         94.16        138.60        23.64 o                         
   1   7  12        774.73        868.58        55.53 o                         
   2   7  12         39.35         59.58        19.00 o                         
   3   7  12        495.97        501.89        50.40 o                         
   4   7  12         31.91         61.65        19.93 o                         
   5   7  12        329.91        364.91        41.65 o                         
   6   7  12         12.12         -0.41        19.41 o                         
   7   7  12         94.08         95.17        22.84 o                         
  -2   8  12        229.55        240.63        41.93 o                         
  -1   8  12        166.17        162.78        26.48 o                         
   0   8  12        155.48        183.95        28.57 o                         
   1   8  12         33.20         36.34        21.63 o                         
   2   8  12        660.76        762.38       138.50 o                         
 -14   1  13        471.26        457.02        37.36 o                         
 -13   1  13         43.11         68.13        20.84 o                         
 -12   1  13        385.42        455.96        37.10 o                         
 -11   1  13         42.56         12.38        18.01 o                         
 -10   1  13         44.31         45.85        14.05 o                         
  -9   1  13          3.12         -3.40        12.58 o                         
  -8   1  13       1387.91       1337.02        49.13 o                         
  -7   1  13        314.84        290.50        23.14 o                         
  -6   1  13        451.41        384.99        22.90 o                         
  -5   1  13         17.34         10.90         7.90 o                         
  -4   1  13         77.14         58.72         9.16 o                         
  -3   1  13        376.32        365.77        19.69 o                         
  -2   1  13        608.30        574.49        28.18 o                         
  -1   1  13       2630.14       2620.56        51.24 o                         
   0   1  13        288.02        268.28        18.46 o                         
   1   1  13        483.30        467.45        25.97 o                         
   2   1  13        396.06        408.48        22.63 o                         
   3   1  13       1507.24       1508.41        35.97 o                         
   4   1  13         43.10         35.26         8.63 o                         
   5   1  13        646.18        644.06        30.79 o                         
   6   1  13       1485.14       1599.23        42.88 o                         
   7   1  13        832.65        865.83        38.32 o                         
   8   1  13        141.92        111.19        14.45 o                         
   9   1  13        244.76        314.40        27.15 o                         
  10   1  13        159.49        136.44        19.10 o                         
  11   1  13       1292.82       1325.63        67.36 o                         
  12   1  13        106.22         95.07        19.31 o                         
  13   1  13        685.37        768.38        48.60 o                         
  14   1  13          1.18        -18.76        18.76 o                         
 -14   2  13          7.47          3.34        21.51 o                         
 -13   2  13         82.61         60.43        20.89 o                         
 -12   2  13          1.91         -6.02        18.48 o                         
 -11   2  13        284.68        295.55        27.58 o                         
 -10   2  13         15.56          3.09        15.95 o                         
  -9   2  13        574.56        570.41        38.43 o                         
  -8   2  13        177.80        145.11        17.66 o                         
  -7   2  13        263.34        206.91        19.99 o                         
  -6   2  13        477.55        577.60        32.22 o                         
  -5   2  13        491.54        452.59        29.36 o                         
  -4   2  13        159.91        153.45        15.44 o                         
  -3   2  13         22.45         26.39         9.27 o                         
  -2   2  13       2816.62       2954.01        52.77 o                         
  -1   2  13         28.42         11.29         7.70 o                         
   0   2  13        888.59        866.53        34.95 o                         
   1   2  13        153.43        151.81        14.16 o                         
   2   2  13        702.95        752.81        32.07 o                         
   3   2  13         16.99          9.12         8.53 o                         
   4   2  13         21.64          8.60         9.97 o                         
   5   2  13        213.42        177.99        16.44 o                         
   6   2  13         49.97         55.91        13.24 o                         
   7   2  13          2.30          4.08        11.63 o                         
   8   2  13         17.92         -0.79        13.92 o                         
   9   2  13        106.45         95.74        17.13 o                         
  10   2  13        148.78        157.85        21.02 o                         
  11   2  13         37.79         25.20        16.52 o                         
  12   2  13        440.66        413.66        35.34 o                         
  13   2  13          1.24        -16.48        16.48 o                         
  14   2  13        158.27        142.80        24.76 o                         
 -13   3  13          0.43         47.01        21.40 o                         
 -12   3  13        294.28        276.22        33.11 o                         
 -11   3  13          1.31          5.34        17.16 o                         
 -10   3  13        268.00        288.16        28.24 o                         
  -9   3  13        347.78        351.33        30.86 o                         
  -8   3  13        613.44        640.21        44.82 o                         
  -7   3  13        644.22        612.11        38.14 o                         
  -6   3  13        569.91        586.33        32.49 o                         
  -5   3  13        624.11        637.36        34.43 o                         
  -4   3  13        819.46        839.92        38.92 o                         
  -3   3  13       3678.42       3692.29        66.30 o                         
  -2   3  13        883.41        893.12        37.56 o                         
  -1   3  13        179.46        188.27        17.02 o                         
   0   3  13        193.01        175.84        15.04 o                         
   1   3  13       1248.38       1278.19        39.14 o                         
   2   3  13         35.07         29.74         9.68 o                         
   3   3  13        758.09        745.91        35.82 o                         
   4   3  13       1204.06       1171.87        69.44 o                         
   5   3  13        143.35        133.57        16.78 o                         
   6   3  13          7.38         12.89        13.33 o                         
   7   3  13       1062.20       1052.24        51.36 o                         
   8   3  13        427.87        385.20        31.69 o                         
   9   3  13        863.39        925.46        53.41 o                         
  10   3  13          4.73         16.35        16.92 o                         
  11   3  13       1016.71        962.96        61.87 o                         
  12   3  13         41.40         10.78        19.23 o                         
  13   3  13          8.36          8.83        19.53 o                         
 -12   4  13        133.92         94.21        28.37 o                         
 -11   4  13        265.60        243.96        29.41 o                         
 -10   4  13        101.32         72.66        21.83 o                         
  -9   4  13       1011.88       1135.90        66.96 o                         
  -8   4  13        263.34        269.47        24.33 o                         
  -7   4  13       1095.39       1141.06        49.39 o                         
  -6   4  13        334.63        366.21        26.56 o                         
  -5   4  13        101.72        118.06        16.65 o                         
  -4   4  13        912.69        948.37        43.93 o                         
  -3   4  13         64.38         21.57        11.34 o                         
  -2   4  13       1005.19       1023.79        43.38 o                         
  -1   4  13         87.93         52.76        12.20 o                         
   0   4  13       1013.53       1060.04        45.45 o                         
   1   4  13       1383.04       1422.27        49.09 o                         
   2   4  13       1378.08       1520.44        63.39 o                         
   3   4  13        549.03        634.11        36.81 o                         
   4   4  13          4.77         10.81        11.71 o                         
   5   4  13         22.58         24.65        12.53 o                         
   6   4  13        415.73        345.18        29.58 o                         
   7   4  13        291.85        287.14        28.44 o                         
   8   4  13        965.05        937.81        53.29 o                         
   9   4  13        155.07        142.23        23.40 o                         
  10   4  13       1217.31       1239.41        69.91 o                         
  11   4  13        314.39        332.28        35.31 o                         
  12   4  13        560.39        534.04        54.95 o                         
 -11   5  13          3.58         11.02        20.40 o                         
 -10   5  13         14.84         42.32        19.23 o                         
  -9   5  13          0.01         23.49        18.93 o                         
  -8   5  13          0.37         31.26        17.07 o                         
  -7   5  13         22.54          5.64        15.31 o                         
  -6   5  13         57.95         43.32        14.88 o                         
  -5   5  13         26.47          5.35        13.05 o                         
  -4   5  13         27.66         41.20        13.08 o                         
  -3   5  13          3.08        -11.78        12.30 o                         
  -2   5  13         38.38         34.69        12.87 o                         
  -1   5  13          7.57          8.73        12.26 o                         
   0   5  13        337.40        352.33        30.41 o                         
   1   5  13         29.24         27.95        16.80 o                         
   2   5  13         40.04         24.50        15.51 o                         
   3   5  13          4.64        -16.50        16.50 o                         
   4   5  13         61.87         20.86        15.27 o                         
   5   5  13        164.69        113.59        19.80 o                         
   6   5  13         23.12         30.15        15.45 o                         
   7   5  13        316.18        268.69        29.22 o                         
   8   5  13        316.64        301.59        30.84 o                         
   9   5  13         47.30         36.13        20.76 o                         
  10   5  13        105.81         85.92        21.33 o                         
  11   5  13         16.26         -0.24        21.50 o                         
  -9   6  13        683.66        691.13        52.90 o                         
  -8   6  13         11.21        -20.32        20.32 o                         
  -7   6  13        276.64        325.44        29.26 o                         
  -6   6  13        482.62        475.63        35.86 o                         
  -5   6  13         10.56         12.85        15.30 o                         
  -4   6  13        392.27        430.15        33.21 o                         
  -3   6  13          7.02          9.53        13.63 o                         
  -2   6  13        215.43        216.83        24.29 o                         
  -1   6  13         20.50        -13.88        14.09 o                         
   0   6  13       1834.77       1965.45        75.99 o                         
   1   6  13          2.65         20.88        18.78 o                         
   2   6  13        199.86        231.92        30.16 o                         
   3   6  13        293.05        332.39        34.70 o                         
   4   6  13          0.35        -17.80        17.80 o                         
   5   6  13          1.98        -16.13        16.13 o                         
   6   6  13        161.65        120.38        22.47 o                         
   7   6  13        107.69        108.99        26.72 o                         
   8   6  13        634.92        677.60        63.18 o                         
   9   6  13         71.72         44.44        24.02 o                         
  -6   7  13        307.12        268.28        34.00 o                         
  -5   7  13         97.69        100.57        22.88 o                         
  -4   7  13         40.53         33.62        17.47 o                         
  -3   7  13       1264.43       1348.82        69.72 o                         
  -2   7  13          3.02        -16.36        16.36 o                         
  -1   7  13         11.33          3.79        18.35 o                         
   0   7  13        295.67        268.29        33.22 o                         
   1   7  13        812.36        801.33        57.01 o                         
   2   7  13         19.91         56.83        21.73 o                         
   3   7  13        531.25        529.35        43.79 o                         
   4   7  13        892.25        966.49        69.81 o                         
   5   7  13         26.75         21.67        19.66 o                         
   6   7  13        225.36        200.52        30.98 o                         
 -14   0  14          6.69          2.20        29.92 o                         
 -13   0  14          1.47         30.60        29.58 o                         
 -12   0  14        680.75        678.87        63.76 o                         
 -11   0  14        148.88        107.11        31.18 o                         
 -10   0  14       1795.31       1875.27       119.56 o                         
  -9   0  14        807.85        764.77        66.02 o                         
  -8   0  14        333.04        299.80        41.01 o                         
  -7   0  14          3.09          0.83        11.83 o                         
  -6   0  14       2864.94       2930.44        72.18 o                         
  -5   0  14        134.97         86.90        14.17 o                         
  -4   0  14       2233.05       2351.50        75.41 o                         
  -3   0  14       1878.55       2040.74        70.00 o                         
  -2   0  14        864.92       1021.11        59.84 o                         
  -1   0  14       3405.70       3576.24       107.79 o                         
   0   0  14          0.44          1.48        12.26 o                         
   1   0  14       2268.79       2434.57        76.09 o                         
   2   0  14          3.94         -5.58        12.20 o                         
   3   0  14          2.45          2.94        12.29 o                         
   4   0  14        120.59         85.11        16.29 o                         
   5   0  14        402.54        418.92        38.51 o                         
   6   0  14       1075.06       1169.17        95.14 o                         
   7   0  14        213.62        211.60        25.70 o                         
   8   0  14       2516.35       2805.09        88.79 o                         
   9   0  14       1932.72       2089.32        77.97 o                         
  10   0  14        429.83        509.85        52.00 o                         
  11   0  14       1690.84       1794.73       141.81 o                         
  12   0  14         62.49         56.18        24.94 o                         
  13   0  14        192.75        133.66        33.67 o                         
 -14   1  14          6.90         15.89        22.20 o                         
 -13   1  14          1.72          7.47        20.67 o                         
 -12   1  14          7.28        -18.44        18.44 o                         
 -11   1  14        294.75        317.30        30.55 o                         
 -10   1  14        221.65        201.25        25.58 o                         
  -9   1  14        769.55        738.28        39.86 o                         
  -8   1  14         18.51         12.56        15.23 o                         
  -7   1  14       1351.11       1310.13        46.47 o                         
  -6   1  14          3.34          6.19         9.85 o                         
  -5   1  14        446.35        400.01        28.06 o                         
  -4   1  14        115.76        102.20        12.67 o                         
  -3   1  14         64.27         55.85        10.06 o                         
  -2   1  14        896.83        936.40        39.74 o                         
  -1   1  14        766.93        758.31        35.39 o                         
   0   1  14        398.62        382.24        24.82 o                         
   1   1  14          3.64          4.73         8.60 o                         
   2   1  14        128.44        117.90        14.26 o                         
   3   1  14          0.39         -7.59         8.34 o                         
   4   1  14        121.16        101.05        13.54 o                         
   5   1  14        551.89        552.24        30.44 o                         
   6   1  14        716.11        699.86        37.57 o                         
   7   1  14        137.89         96.62        16.93 o                         
   8   1  14        840.33        799.68        53.20 o                         
   9   1  14        431.08        370.55        31.52 o                         
  10   1  14          6.83        -12.33        15.32 o                         
  11   1  14          0.16        -15.96        15.96 o                         
  12   1  14         16.97         -6.72        16.95 o                         
  13   1  14        222.96        192.71        26.12 o                         
 -13   2  14         27.03         14.26        22.60 o                         
 -12   2  14        167.38        154.42        26.40 o                         
 -11   2  14        251.61        224.99        23.82 o                         
 -10   2  14        150.65        146.48        19.98 o                         
  -9   2  14        259.77        201.27        22.01 o                         
  -8   2  14       1106.69       1053.48        49.69 o                         
  -7   2  14          3.82         13.58        13.12 o                         
  -6   2  14       1201.38       1390.69        57.22 o                         
  -5   2  14         79.67         80.45        16.35 o                         
  -4   2  14         42.77         56.68        12.43 o                         
  -3   2  14          1.80          0.05         9.15 o                         
  -2   2  14         87.33         79.28        11.77 o                         
  -1   2  14        630.73        638.40        32.33 o                         
   0   2  14          0.05          6.02         9.25 o                         
   1   2  14        381.00        353.76        24.29 o                         
   2   2  14        298.50        290.85        21.47 o                         
   3   2  14        258.14        248.15        23.62 o                         
   4   2  14        235.91        225.44        20.01 o                         
   5   2  14        347.94        350.40        24.55 o                         
   6   2  14        868.92        935.24        47.04 o                         
   7   2  14        769.59        836.22        52.88 o                         
   8   2  14        552.69        532.39        43.46 o                         
   9   2  14         99.31         84.30        19.67 o                         
  10   2  14        457.80        414.28        33.55 o                         
  11   2  14          0.84         -1.20        17.02 o                         
  12   2  14        132.62         97.68        22.69 o                         
  13   2  14         97.47         77.71        21.72 o                         
 -13   3  14         13.88        -62.49        62.49 o                         
 -12   3  14        411.47        452.24        37.47 o                         
 -11   3  14        579.82        601.12        43.04 o                         
 -10   3  14        278.15        214.26        24.50 o                         
  -9   3  14        883.78       1001.89        53.57 o                         
  -8   3  14        472.42        453.26        34.62 o                         
  -7   3  14        552.65        544.63        43.21 o                         
  -6   3  14         13.32        -12.96        12.96 o                         
  -5   3  14        550.20        576.99        40.03 o                         
  -4   3  14        418.98        469.09        34.15 o                         
  -3   3  14          2.02          7.34        11.63 o                         
  -2   3  14        442.11        478.14        27.66 o                         
  -1   3  14         63.73         44.47        10.63 o                         
   0   3  14        244.43        220.26        19.12 o                         
   1   3  14        286.84        246.54        19.31 o                         
   2   3  14       1145.81       1162.82        41.78 o                         
   3   3  14         79.47         45.50        12.88 o                         
   4   3  14        581.10        658.87        40.29 o                         
   5   3  14        552.57        655.99        38.76 o                         
   6   3  14        125.52        113.28        17.03 o                         
   7   3  14         71.72         31.38        15.96 o                         
   8   3  14         11.63         -2.74        15.18 o                         
   9   3  14        512.17        472.74        37.40 o                         
  10   3  14          1.96         -1.30        17.03 o                         
  11   3  14        777.16        771.68        51.26 o                         
  12   3  14        237.82        215.75        28.40 o                         
 -11   4  14        145.04        120.39        24.67 o                         
 -10   4  14          6.81          2.86        19.78 o                         
  -9   4  14         72.95         13.41        18.73 o                         
  -8   4  14         58.68         41.22        18.01 o                         
  -7   4  14        621.45        525.06        39.44 o                         
  -6   4  14         96.26         95.08        20.56 o                         
  -5   4  14        512.20        454.85        31.36 o                         
  -4   4  14        123.15        109.90        17.05 o                         
  -3   4  14       1214.78       1245.06        50.15 o                         
  -2   4  14        445.30        492.60        31.42 o                         
  -1   4  14        179.12        169.65        17.75 o                         
   0   4  14        726.09        733.02        36.38 o                         
   1   4  14       1044.20       1120.52        54.75 o                         
   2   4  14        587.68        634.69        40.62 o                         
   3   4  14         57.09         45.75        14.13 o                         
   4   4  14        148.92        118.16        21.09 o                         
   5   4  14        308.83        264.04        24.50 o                         
   6   4  14          2.86         -3.28        13.93 o                         
   7   4  14        159.89        143.45        23.86 o                         
   8   4  14        188.15        172.19        24.01 o                         
   9   4  14          0.46         -9.56        19.56 o                         
  10   4  14          0.38         22.24        19.65 o                         
  11   4  14         58.14         33.94        27.71 o                         
 -10   5  14        238.40        231.86        36.20 o                         
  -9   5  14        205.83        126.23        28.98 o                         
  -8   5  14         19.70         24.75        16.80 o                         
  -7   5  14       1132.30       1227.21        72.40 o                         
  -6   5  14        312.52        297.05        26.51 o                         
  -5   5  14        474.66        473.34        33.46 o                         
  -4   5  14        681.04        717.11        39.47 o                         
  -3   5  14        276.58        244.87        23.00 o                         
  -2   5  14        117.61         98.02        15.80 o                         
  -1   5  14          8.73         14.12        13.29 o                         
   0   5  14       2216.98       2315.11        73.49 o                         
   1   5  14         49.79         34.64        18.57 o                         
   2   5  14        795.64        917.88        63.19 o                         
   3   5  14        198.98        222.32        26.98 o                         
   4   5  14        158.03        117.59        21.71 o                         
   5   5  14        225.92        278.24        31.19 o                         
   6   5  14         14.45         21.27        17.59 o                         
   7   5  14         89.41        107.11        21.71 o                         
   8   5  14        435.67        457.15        37.67 o                         
   9   5  14        476.95        448.65        36.51 o                         
  10   5  14         85.67         96.39        24.26 o                         
  -8   6  14         56.76         31.85        23.49 o                         
  -7   6  14        166.65        158.64        22.73 o                         
  -6   6  14        778.46        741.78        45.81 o                         
  -5   6  14        127.02         85.29        17.82 o                         
  -4   6  14        236.96        210.29        22.71 o                         
  -3   6  14         53.45         49.57        17.32 o                         
  -2   6  14         20.74         19.09        15.87 o                         
  -1   6  14        212.14        206.19        30.37 o                         
   0   6  14          0.01        -13.56        17.25 o                         
   1   6  14        291.08        321.73        36.93 o                         
   2   6  14          3.87          1.44        18.07 o                         
   3   6  14         44.13         63.40        25.29 o                         
   4   6  14          5.98         22.39        17.25 o                         
   5   6  14         48.66         33.30        17.94 o                         
   6   6  14         36.47         56.22        23.07 o                         
   7   6  14         14.51         16.50        24.53 o                         
  -4   7  14        137.15        147.11        25.28 o                         
  -3   7  14         35.94         14.08        22.50 o                         
  -2   7  14        447.81        422.22        35.83 o                         
  -1   7  14        601.05        538.06        44.84 o                         
   0   7  14        146.45         88.68        35.18 o                         
   1   7  14        146.05        135.95        23.88 o                         
   2   7  14        122.47        135.36        24.94 o                         
   3   7  14        103.00        100.65        22.55 o                         
   4   7  14         14.02         33.13        25.62 o                         
 -13   1  15       1269.59       1351.35        69.53 o                         
 -12   1  15         96.35         70.13        21.98 o                         
 -11   1  15         43.67         25.30        19.55 o                         
 -10   1  15        486.16        510.46        40.16 o                         
  -9   1  15          1.50         15.58        15.82 o                         
  -8   1  15        157.75        111.70        15.85 o                         
  -7   1  15        876.59        858.19        40.07 o                         
  -6   1  15       4307.67       4486.52        83.11 o                         
  -5   1  15        883.88        853.86        41.64 o                         
  -4   1  15       1341.74       1364.44        45.69 o                         
  -3   1  15        699.17        681.92        34.17 o                         
  -2   1  15       2369.96       2575.92        61.15 o                         
  -1   1  15        508.47        554.85        31.71 o                         
   0   1  15        731.97        724.96        35.87 o                         
   1   1  15        471.27        457.39        31.89 o                         
   2   1  15        233.28        279.98        22.83 o                         
   3   1  15        169.49        165.49        18.27 o                         
   4   1  15        129.87        113.70        21.07 o                         
   5   1  15         76.72         55.68        13.90 o                         
   6   1  15       1697.90       1779.67        67.91 o                         
   7   1  15       1657.33       1681.71        75.38 o                         
   8   1  15       1765.29       1913.22        65.63 o                         
   9   1  15        103.62         80.53        22.12 o                         
  10   1  15        923.32        933.30        57.78 o                         
  11   1  15          0.61        -15.91        15.91 o                         
  12   1  15          5.19        -20.01        23.39 o                         
 -12   2  15         47.77         64.89        23.57 o                         
 -11   2  15         34.96         30.16        17.91 o                         
 -10   2  15         55.27         23.77        16.64 o                         
  -9   2  15        644.19        605.89        42.24 o                         
  -8   2  15        312.41        245.41        24.75 o                         
  -7   2  15         91.38         81.26        17.12 o                         
  -6   2  15         72.99         63.27        18.85 o                         
  -5   2  15        138.08        127.83        17.39 o                         
  -4   2  15        168.92        109.26        18.00 o                         
  -3   2  15       1223.15       1221.14        50.47 o                         
  -2   2  15         48.63         46.18        12.65 o                         
  -1   2  15       1105.08       1087.72        46.85 o                         
   0   2  15         80.67         99.05        14.53 o                         
   1   2  15        332.63        351.22        29.48 o                         
   2   2  15         38.86         30.87        12.19 o                         
   3   2  15         27.04         10.17        11.55 o                         
   4   2  15        627.31        632.59        36.60 o                         
   5   2  15         63.65         68.67        13.91 o                         
   6   2  15        803.22        791.98        43.94 o                         
   7   2  15       2350.21       2462.69        80.18 o                         
   8   2  15        742.60        657.77        44.94 o                         
   9   2  15        169.82        125.29        28.22 o                         
  10   2  15        456.19        333.50        31.38 o                         
  11   2  15        423.82        357.13        48.27 o                         
  12   2  15         16.43         -9.22        22.67 o                         
 -12   3  15         26.14          9.28        26.49 o                         
 -11   3  15        250.52        234.34        27.45 o                         
 -10   3  15         34.69          5.77        17.22 o                         
  -9   3  15         35.14         43.99        17.51 o                         
  -8   3  15        442.85        346.12        35.17 o                         
  -7   3  15         69.10         38.15        16.55 o                         
  -6   3  15         88.54         59.57        19.07 o                         
  -5   3  15        527.82        474.55        35.82 o                         
  -4   3  15       1570.90       1699.15        64.81 o                         
  -3   3  15        379.57        373.76        29.28 o                         
  -2   3  15         17.43         15.39        12.02 o                         
  -1   3  15        705.03        731.14        40.75 o                         
   0   3  15         45.09         39.56        12.42 o                         
   1   3  15        115.78        153.61        18.35 o                         
   2   3  15          3.29        -11.45        11.45 o                         
   3   3  15        767.67        813.00        43.81 o                         
   4   3  15        442.49        435.06        33.53 o                         
   5   3  15         10.34         10.74        14.49 o                         
   6   3  15          1.24         -1.48        14.19 o                         
   7   3  15         13.44          3.13        14.13 o                         
   8   3  15        578.71        554.26        41.47 o                         
   9   3  15         17.12         26.88        18.55 o                         
  10   3  15         73.17         84.18        21.42 o                         
  11   3  15         29.42         40.53        21.15 o                         
 -10   4  15        655.81        724.85        53.27 o                         
  -9   4  15       1263.60       1360.68        74.72 o                         
  -8   4  15          0.35         -8.38        16.56 o                         
  -7   4  15       1351.57       1436.34        70.22 o                         
  -6   4  15        244.96        224.14        26.41 o                         
  -5   4  15        946.99        934.53        54.06 o                         
  -4   4  15        142.26        124.43        23.53 o                         
  -3   4  15        860.71        785.39        47.01 o                         
  -2   4  15        241.33        224.66        22.72 o                         
  -1   4  15        461.35        497.34        29.88 o                         
   0   4  15        240.95        307.14        24.33 o                         
   1   4  15        185.18        234.15        25.18 o                         
   2   4  15        931.53       1087.55        67.75 o                         
   3   4  15        319.24        380.78        35.20 o                         
   4   4  15        496.75        475.60        38.44 o                         
   5   4  15       1951.84       2117.27        74.92 o                         
   6   4  15          0.96         19.15        15.56 o                         
   7   4  15       1637.42       1765.31        84.07 o                         
   8   4  15         85.91         99.88        22.85 o                         
   9   4  15       1100.20       1263.99        80.34 o                         
  10   4  15         19.95          3.01        21.11 o                         
  -9   5  15         86.81         42.31        21.07 o                         
  -8   5  15        316.34        267.79        29.56 o                         
  -7   5  15         19.06         25.63        19.16 o                         
  -6   5  15        207.13        153.30        23.25 o                         
  -5   5  15        105.82        110.58        27.55 o                         
  -4   5  15        322.20        289.03        24.98 o                         
  -3   5  15        234.41        263.51        24.47 o                         
  -2   5  15        195.64        172.09        20.94 o                         
  -1   5  15         58.55         34.46        16.28 o                         
   0   5  15          4.74        -16.40        16.40 o                         
   1   5  15        512.31        541.90        46.51 o                         
   2   5  15         16.08         42.52        17.42 o                         
   3   5  15          8.66         26.37        18.84 o                         
   4   5  15          3.45          1.14        17.40 o                         
   5   5  15          0.38         -5.93        17.45 o                         
   6   5  15         64.42         47.86        21.58 o                         
   7   5  15         46.57         37.06        19.00 o                         
   8   5  15         30.22         21.78        20.63 o                         
  -6   6  15        156.03         89.72        22.05 o                         
  -5   6  15        182.51        173.02        22.22 o                         
  -4   6  15        566.46        626.77        48.29 o                         
  -3   6  15        575.85        584.42        42.84 o                         
  -2   6  15         82.16         85.42        20.37 o                         
  -1   6  15        345.00        384.86        36.89 o                         
   0   6  15        492.19        550.78        44.22 o                         
   1   6  15        217.96        275.24        36.59 o                         
   2   6  15        173.11        204.75        26.73 o                         
   3   6  15         11.73         31.84        19.09 o                         
   4   6  15        149.98        127.96        23.52 o                         
   5   6  15        591.85        609.19        56.08 o                         
   6   6  15          0.44         14.80        20.75 o                         
 -12   0  16         42.65         43.65        30.76 o                         
 -11   0  16        650.64        740.92        68.97 o                         
 -10   0  16        393.20        438.85        49.09 o                         
  -9   0  16        218.07        117.96        31.86 o                         
  -8   0  16        333.78        303.91        40.95 o                         
  -7   0  16        176.72        136.25        27.83 o                         
  -6   0  16         42.24          0.30        26.99 o                         
  -5   0  16         24.87          4.36        17.55 o                         
  -4   0  16       7598.80       7989.95       165.83 o                         
  -3   0  16       1178.99       1212.57        70.30 o                         
  -2   0  16        196.52        216.19        27.73 o                         
  -1   0  16       4778.56       5098.15       140.85 o                         
   0   0  16       1042.62       1217.31        78.48 o                         
   1   0  16         20.98         44.15        17.55 o                         
   2   0  16          0.10          6.00        18.28 o                         
   3   0  16        335.84        343.01        35.09 o                         
   4   0  16        176.65        187.56        26.62 o                         
   5   0  16        787.29        904.50        88.70 o                         
   6   0  16        480.29        454.15        45.87 o                         
   7   0  16       1147.85       1208.99        80.19 o                         
   8   0  16       1593.25       1641.24        94.50 o                         
   9   0  16        281.04        174.77        35.62 o                         
  10   0  16       1371.91       1336.78       128.01 o                         
  11   0  16        103.48         51.87        41.70 o                         
  12   0  16        370.13        300.29        62.99 o                         
 -12   1  16         25.40          8.87        22.00 o                         
 -11   1  16         51.41         18.02        21.93 o                         
 -10   1  16        142.03        121.85        37.71 o                         
  -9   1  16          2.46         24.19        18.52 o                         
  -8   1  16         12.24         22.98        14.98 o                         
  -7   1  16         63.29         72.78        14.61 o                         
  -6   1  16          3.33         18.23        12.45 o                         
  -5   1  16        384.60        349.85        28.01 o                         
  -4   1  16         55.14         31.24        14.48 o                         
  -3   1  16       1053.12       1124.46        51.01 o                         
  -2   1  16       1103.98       1157.42        54.09 o                         
  -1   1  16        436.00        487.92        32.71 o                         
   0   1  16        546.22        528.04        33.16 o                         
   1   1  16          1.55         14.90        11.86 o                         
   2   1  16        223.81        215.61        21.95 o                         
   3   1  16        320.30        300.33        26.83 o                         
   4   1  16        210.56        132.45        19.56 o                         
   5   1  16       1631.14       1678.42        76.01 o                         
   6   1  16       1729.20       1749.70        72.82 o                         
   7   1  16         74.65         33.94        26.85 o                         
   8   1  16         75.51         30.44        20.57 o                         
   9   1  16       1323.91       1322.82        82.28 o                         
  10   1  16         35.02          7.05        19.20 o                         
  11   1  16        176.36        103.02        22.60 o                         
 -11   2  16       1684.61       1776.22        84.94 o                         
 -10   2  16         16.91         38.97        18.85 o                         
  -9   2  16        172.28        204.10        23.32 o                         
  -8   2  16       1008.20        982.94        54.83 o                         
  -7   2  16         27.72         21.87        15.41 o                         
  -6   2  16        516.59        524.79        56.78 o                         
  -5   2  16         84.08         86.63        16.85 o                         
  -4   2  16        542.41        554.01        36.44 o                         
  -3   2  16        210.33        200.51        23.96 o                         
  -2   2  16        905.84        924.59        49.72 o                         
  -1   2  16         11.88        -12.96        12.96 o                         
   0   2  16          6.83         -3.98        11.95 o                         
   1   2  16        435.11        458.60        31.26 o                         
   2   2  16          2.60          6.76        12.68 o                         
   3   2  16        199.75        195.04        23.26 o                         
   4   2  16        954.51       1083.04        54.93 o                         
   5   2  16       1047.37       1098.29        58.43 o                         
   6   2  16        197.64        214.52        27.06 o                         
   7   2  16          0.99         26.22        18.38 o                         
   8   2  16       1087.73       1137.25        73.17 o                         
   9   2  16        814.67        753.36        48.19 o                         
  10   2  16        307.59        235.56        30.63 o                         
  11   2  16        109.48        118.79        28.09 o                         
 -10   3  16        769.12        741.55        48.83 o                         
  -9   3  16         63.96         68.86        21.19 o                         
  -8   3  16         47.55         57.16        17.98 o                         
  -7   3  16       2472.31       2591.46        76.83 o                         
  -6   3  16         26.39         23.20        16.82 o                         
  -5   3  16        928.03        987.69        51.29 o                         
  -4   3  16         15.05          2.76        14.68 o                         
  -3   3  16       1211.60       1209.44        55.56 o                         
  -2   3  16        110.78        120.52        17.02 o                         
  -1   3  16       2818.37       2783.18        73.99 o                         
   0   3  16         11.79          6.11        15.83 o                         
   1   3  16        623.41        591.45        44.28 o                         
   2   3  16        467.92        472.99        35.91 o                         
   3   3  16          0.49         -1.48        16.81 o                         
   4   3  16        996.03       1141.93        61.85 o                         
   5   3  16        499.20        508.24        36.94 o                         
   6   3  16         10.46         26.74        16.76 o                         
   7   3  16       1495.48       1536.91       120.25 o                         
   8   3  16          0.60         -6.99        16.61 o                         
   9   3  16        615.28        602.01        45.47 o                         
  10   3  16         25.41        -18.81        18.81 o                         
  -9   4  16         28.44         15.75        21.01 o                         
  -8   4  16          0.08          0.99        18.02 o                         
  -7   4  16          8.25          6.67        17.95 o                         
  -6   4  16         20.44         15.07        16.91 o                         
  -5   4  16         71.05         82.76        19.09 o                         
  -4   4  16        182.61        132.69        24.25 o                         
  -3   4  16          8.31          2.73        14.92 o                         
  -2   4  16         70.51         47.19        16.29 o                         
  -1   4  16        141.61        107.94        18.00 o                         
   0   4  16          0.62         -7.75        16.35 o                         
   1   4  16        169.69        231.13        33.42 o                         
   2   4  16          0.18         11.62        16.26 o                         
   3   4  16         46.87         65.05        19.12 o                         
   4   4  16          4.70         -0.34        20.11 o                         
   5   4  16         77.41         46.02        16.88 o                         
   6   4  16          5.87         25.78        16.54 o                         
   7   4  16        155.64        117.93        20.75 o                         
   8   4  16         23.86         26.52        19.04 o                         
   9   4  16         27.54          9.64        21.31 o                         
  -7   5  16        475.04        473.45        38.49 o                         
  -6   5  16         71.34         48.82        22.23 o                         
  -5   5  16        612.84        551.20        39.95 o                         
  -4   5  16         92.68         63.69        19.82 o                         
  -3   5  16        212.39        180.21        24.52 o                         
  -2   5  16         44.22         13.46        16.97 o                         
  -1   5  16          9.37         17.11        16.47 o                         
   0   5  16        386.20        436.35        39.25 o                         
   1   5  16        345.72        316.61        30.73 o                         
   2   5  16        475.74        579.09        90.43 o                         
   3   5  16       1045.42        889.96        76.59 o                         
   4   5  16        173.63        218.50        30.77 o                         
   5   5  16        100.28        121.03        24.54 o                         
   6   5  16        590.85        520.19        44.78 o                         
   7   5  16        489.80        513.32        45.52 o                         
  -4   6  16         75.47        107.46        22.93 o                         
  -3   6  16          2.78         -3.68        17.46 o                         
  -2   6  16         33.28         13.74        20.16 o                         
  -1   6  16        900.28        983.99        60.61 o                         
   0   6  16         12.20         15.50        23.90 o                         
   1   6  16        219.56        255.24        31.29 o                         
   2   6  16         16.74         40.93        22.18 o                         
   3   6  16        172.96        191.37        33.28 o                         
   4   6  16         27.99         25.27        62.03 o                         
 -11   1  17        201.18        258.78        35.22 o                         
 -10   1  17        695.96        621.98        54.76 o                         
  -9   1  17        958.11        994.51        67.15 o                         
  -8   1  17          4.31        -15.11        21.13 o                         
  -7   1  17        507.85        578.60        40.25 o                         
  -6   1  17        563.95        563.43        39.44 o                         
  -5   1  17        591.96        533.18        45.03 o                         
  -4   1  17        136.30        111.68        18.80 o                         
  -3   1  17         14.81        -10.37        14.16 o                         
  -2   1  17        418.54        472.21        37.43 o                         
  -1   1  17          2.25         18.57        16.78 o                         
   0   1  17         41.03         41.62        14.71 o                         
   1   1  17       1137.10       1149.41        66.65 o                         
   2   1  17          2.42          0.92        12.24 o                         
   3   1  17        795.53        886.34        49.27 o                         
   4   1  17         24.38         29.39        14.28 o                         
   5   1  17        653.02        698.56        45.94 o                         
   6   1  17        171.87        148.08        22.71 o                         
   7   1  17       1597.00       1643.83        86.25 o                         
   8   1  17        164.11        124.43        28.85 o                         
   9   1  17        192.49        151.93        26.18 o                         
  10   1  17       1388.80       1112.77       113.19 o                         
 -10   2  17          7.79         15.30        24.71 o                         
  -9   2  17        159.15        125.98        25.19 o                         
  -8   2  17        431.40        413.05        35.34 o                         
  -7   2  17          5.06          1.13        15.63 o                         
  -6   2  17        100.34        115.35        19.66 o                         
  -5   2  17        809.70        818.94        49.93 o                         
  -4   2  17        333.81        290.36        28.62 o                         
  -3   2  17        498.84        468.19        34.88 o                         
  -2   2  17        597.31        623.90        41.33 o                         
  -1   2  17        424.90        418.88        36.43 o                         
   0   2  17        792.92        780.42        46.38 o                         
   1   2  17        323.91        308.30        25.43 o                         
   2   2  17       1611.43       1641.36        65.46 o                         
   3   2  17        291.72        251.84        28.05 o                         
   4   2  17        433.17        473.28        36.35 o                         
   5   2  17         25.50         27.79        16.27 o                         
   6   2  17       1132.76       1130.66        68.00 o                         
   7   2  17        233.70        253.81        31.36 o                         
   8   2  17         36.14          2.79        19.08 o                         
   9   2  17          2.06         18.92        20.54 o                         
  10   2  17          6.76        -20.66        20.66 o                         
  -9   3  17        282.26        293.27        30.68 o                         
  -8   3  17       1359.26       1400.34        68.62 o                         
  -7   3  17        195.58        186.58        23.49 o                         
  -6   3  17        179.92        197.72        24.89 o                         
  -5   3  17          3.72        -12.19        15.27 o                         
  -4   3  17        388.81        387.88        31.93 o                         
  -3   3  17         15.40          2.62        15.57 o                         
  -2   3  17        202.82        203.92        25.73 o                         
  -1   3  17        331.85        347.83        33.06 o                         
   0   3  17          0.74         27.05        15.33 o                         
   1   3  17        729.46        794.81        54.05 o                         
   2   3  17        373.77        393.18        36.54 o                         
   3   3  17        387.21        411.04        36.68 o                         
   4   3  17         23.79         22.27        17.37 o                         
   5   3  17        454.80        491.44        42.82 o                         
   6   3  17         85.26         85.09        20.34 o                         
   7   3  17         59.05         38.58        20.72 o                         
   8   3  17         17.11         30.28        20.65 o                         
   9   3  17         21.69         22.72        20.78 o                         
  -8   4  17        372.92        336.79        38.39 o                         
  -7   4  17        381.50        361.36        33.16 o                         
  -6   4  17        312.41        287.93        31.93 o                         
  -5   4  17        629.25        680.12        46.04 o                         
  -4   4  17          0.22         20.52        16.86 o                         
  -3   4  17        866.71        878.84        71.79 o                         
  -2   4  17          4.22         -0.26        16.78 o                         
  -1   4  17          2.59         -0.08        17.29 o                         
   0   4  17        556.95        597.31        55.62 o                         
   1   4  17         54.09         42.03        19.15 o                         
   2   4  17       1235.66       1374.52        84.62 o                         
   3   4  17          0.88         19.34        20.13 o                         
   4   4  17       2047.91       2342.24        83.52 o                         
   5   4  17        314.20        302.37        44.35 o                         
   6   4  17        137.57        138.31        25.18 o                         
   7   4  17         72.03         50.14        19.17 o                         
  -5   5  17         11.21         28.97        19.85 o                         
  -4   5  17        180.06        191.95        25.58 o                         
  -3   5  17         69.82         82.81        20.14 o                         
  -2   5  17          0.07        -17.79        17.79 o                         
  -1   5  17          3.10        -24.38        24.38 o                         
   0   5  17          1.31          6.64        23.97 o                         
   1   5  17         34.15         29.67        24.33 o                         
   2   5  17          2.93         -5.74        22.65 o                         
   3   5  17        251.93        148.12        27.80 o                         
   4   5  17         11.71         39.56        23.25 o                         
   5   5  17        258.98        240.82        30.57 o                         
  -9   0  18        235.73        294.03        51.67 o                         
  -8   0  18          0.49         -9.99        32.88 o                         
  -7   0  18        881.69       1036.55       100.14 o                         
  -6   0  18        159.32        174.62        41.19 o                         
  -5   0  18       1289.85       1477.73        94.40 o                         
  -4   0  18        727.65        617.42        68.49 o                         
  -3   0  18         19.25         28.75        20.06 o                         
  -2   0  18        512.23        599.02        52.55 o                         
  -1   0  18       1313.31       1457.56        98.75 o                         
   0   0  18        706.24        917.03        75.27 o                         
   1   0  18       1069.11       1150.27        82.85 o                         
   2   0  18        509.13        497.54        50.20 o                         
   3   0  18       1292.34       1398.54       105.42 o                         
   4   0  18         21.29         35.28        29.09 o                         
   5   0  18       2391.62       2739.73       125.86 o                         
   6   0  18         91.00         70.60        37.00 o                         
   7   0  18        701.75        742.99        74.90 o                         
   8   0  18        213.44        184.69        38.76 o                         
   9   0  18        140.48         92.81        52.15 o                         
  -9   1  18        400.54        345.77        44.90 o                         
  -8   1  18        132.28        120.40        33.08 o                         
  -7   1  18        208.90        211.36        36.65 o                         
  -6   1  18         92.93         79.10        22.92 o                         
  -5   1  18          7.22         22.87        18.26 o                         
  -4   1  18          0.09         12.55        25.97 o                         
  -3   1  18          1.00          2.84        15.85 o                         
  -2   1  18        532.10        497.82        36.66 o                         
  -1   1  18          3.33         14.21        14.45 o                         
   0   1  18       1407.54       1494.23        66.24 o                         
   1   1  18         60.70         40.52        16.42 o                         
   2   1  18         65.98         78.20        17.59 o                         
   3   1  18          6.92         12.10        15.97 o                         
   4   1  18        715.38        725.32        45.30 o                         
   5   1  18          0.08         -8.58        18.64 o                         
   6   1  18        800.87        753.37        50.99 o                         
   7   1  18         18.82         28.01        19.68 o                         
   8   1  18        333.58        308.89        35.14 o                         
   9   1  18         48.75         11.36        23.85 o                         
  -9   2  18         16.67        -22.40        24.10 o                         
  -8   2  18        239.40        224.50        31.12 o                         
  -7   2  18        833.43        787.69        49.20 o                         
  -6   2  18        202.85        218.81        26.04 o                         
  -5   2  18         58.73         63.63        20.34 o                         
  -4   2  18          2.83         -5.23        17.51 o                         
  -3   2  18        445.65        489.56        42.03 o                         
  -2   2  18         48.54         53.90        17.65 o                         
  -1   2  18        133.88        118.84        19.55 o                         
   0   2  18        111.69        125.35        25.68 o                         
   1   2  18         64.04         39.89        21.04 o                         
   2   2  18          0.81         13.18        16.41 o                         
   3   2  18       1246.03       1292.97        67.66 o                         
   4   2  18         39.68         37.10        16.81 o                         
   5   2  18         33.35         32.24        19.95 o                         
   6   2  18         34.96         22.82        18.98 o                         
   7   2  18        226.60        268.02        39.14 o                         
   8   2  18         20.88          8.88        21.17 o                         
  -8   3  18       1435.10       1446.08        89.22 o                         
  -7   3  18        549.34        500.48        38.53 o                         
  -6   3  18         86.97         48.20        19.69 o                         
  -5   3  18        312.85        288.84        38.40 o                         
  -4   3  18         33.56         18.98        17.56 o                         
  -3   3  18         37.25         28.64        19.90 o                         
  -2   3  18         17.77          8.56        17.87 o                         
  -1   3  18        495.52        615.39        43.78 o                         
   0   3  18        202.82        167.57        31.35 o                         
   1   3  18          2.79         18.11        18.72 o                         
   2   3  18        740.13        709.73        55.29 o                         
   3   3  18         50.21         62.06        21.85 o                         
   4   3  18       1117.99       1207.95        64.50 o                         
   5   3  18        189.82        177.71        34.96 o                         
   6   3  18        312.52        314.50        36.47 o                         
   7   3  18         54.09         30.73        21.61 o                         
  -6   4  18          0.88          6.64        22.43 o                         
  -5   4  18        462.16        372.31        32.18 o                         
  -4   4  18         57.02         31.18        19.75 o                         
  -3   4  18        250.86        272.88        35.20 o                         
  -2   4  18         74.92         79.39        22.36 o                         
  -1   4  18        429.33        369.99        39.55 o                         
   0   4  18         55.05         68.52        26.69 o                         
   1   4  18         37.96         18.23        21.62 o                         
   2   4  18         15.46         13.58        24.94 o                         
   3   4  18         27.46         29.12        23.21 o                         
   4   4  18          0.42         -6.15        20.38 o                         
   5   4  18          2.63         -7.22        20.69 o                         
  -1   5  18          7.48         30.04        26.39 o                         
   0   5  18        141.20        131.05        32.78 o                         
   1   5  18         47.23         47.02        30.47 o                         
  -8   1  19         22.97         42.25        39.66 o                         
  -7   1  19        117.55         83.74        29.32 o                         
  -6   1  19        142.44         91.65        25.70 o                         
  -5   1  19        454.49        462.43        40.43 o                         
  -4   1  19        162.76        118.49        26.45 o                         
  -3   1  19        133.24        130.09        22.63 o                         
  -2   1  19        727.52        750.38        46.08 o                         
  -1   1  19         51.08         23.60        17.52 o                         
   0   1  19        165.74        206.97        23.48 o                         
   1   1  19        154.47        126.09        22.72 o                         
   2   1  19       1386.70       1658.42        66.30 o                         
   3   1  19        194.79        220.53        25.61 o                         
   4   1  19          3.54         10.97        16.80 o                         
   5   1  19        486.94        486.46        40.93 o                         
   6   1  19         16.92         29.72        23.58 o                         
   7   1  19        150.03        115.62        36.97 o                         
  -7   2  19          3.80         11.93        19.23 o                         
  -6   2  19        700.66        727.45        51.61 o                         
  -5   2  19        172.69         84.80        24.13 o                         
  -4   2  19          8.80         11.32        18.95 o                         
  -3   2  19          8.41         29.04        19.12 o                         
  -2   2  19          1.65          6.60        16.64 o                         
  -1   2  19          9.50         31.86        17.42 o                         
   0   2  19        121.60         77.72        20.27 o                         
   1   2  19        106.24        128.15        25.92 o                         
   2   2  19        131.57        121.32        23.20 o                         
   3   2  19        458.71        396.47        42.74 o                         
   4   2  19         64.60         34.44        18.53 o                         
   5   2  19          3.84         -9.21        26.92 o                         
   6   2  19        958.29        915.87        61.21 o                         
  -5   3  19         84.32        123.93        22.88 o                         
  -4   3  19         11.64         21.74        20.61 o                         
  -3   3  19         21.43         -0.86        22.06 o                         
  -2   3  19        581.44        525.92        42.64 o                         
  -1   3  19         98.85         78.56        22.84 o                         
   0   3  19        543.30        535.17        48.91 o                         
   1   3  19        183.58        130.06        25.01 o                         
   2   3  19        239.54        279.06        34.61 o                         
   3   3  19         63.95         44.85        22.45 o                         
   4   3  19        383.07        433.42        39.98 o                         
   5   3  19          8.19          2.05        19.29 o                         
  -2   4  19        133.65        102.53        28.10 o                         
  -1   4  19         18.41         -8.89        28.92 o                         
   0   4  19         20.09          4.27        27.83 o                         
   1   4  19        265.59        219.83        42.12 o                         
   2   4  19          6.23         23.47        26.48 o                         
  -5   0  20       1081.81       1123.03       131.65 o                         
  -4   0  20         25.40          8.89        30.48 o                         
  -3   0  20         84.45         83.12        41.26 o                         
  -2   0  20       1243.61       1208.69        89.30 o                         
  -1   0  20         57.21         44.08        25.52 o                         
   0   0  20       1042.61       1002.50        77.53 o                         
   1   0  20        120.98         72.49        25.90 o                         
   2   0  20        369.29        301.09        56.24 o                         
   3   0  20         75.70         58.05        30.57 o                         
   4   0  20        163.45        224.59        46.24 o                         
   5   0  20        381.51        418.66        63.21 o                         
  -5   1  20        142.69        150.26        29.24 o                         
  -4   1  20        166.34         49.32        24.10 o                         
  -3   1  20         48.12         36.03        20.23 o                         
  -2   1  20        178.63        226.19        38.24 o                         
  -1   1  20        268.36        239.68        27.78 o                         
   0   1  20         14.86         19.37        17.82 o                         
   1   1  20        231.69        188.88        24.68 o                         
   2   1  20         29.35          5.25        18.73 o                         
   3   1  20          2.74         34.72        20.95 o                         
   4   1  20        152.91        137.95        26.06 o                         
   5   1  20         68.00         43.65        24.29 o                         
  -4   2  20         81.50         40.62        26.78 o                         
  -3   2  20        317.91        323.85        40.78 o                         
  -2   2  20         99.80         96.49        23.72 o                         
  -1   2  20        315.32        231.92        26.86 o                         
   0   2  20       1454.34       1584.76        79.77 o                         
   1   2  20        195.18        196.81        27.23 o                         
   2   2  20        124.20        147.74        25.78 o                         
   3   2  20        270.02        282.67        32.38 o                         
   4   2  20        691.07        679.96        52.24 o                         
   0   3  20        432.86        332.30        49.67 o                         
                                                                                
