# Supplementary material for: Coordination complexes of chromium(0) with a series of 1,3-diphenyl-6-aryl­fulvenes
Source: Acta Crystallogr E Crystallogr Commun. 2018 Aug 10;74(Pt 9):1190–4. doi: 10.1107/S2056989018010794 (PMC6127717; doi:10.1107/S2056989018010794)
Supplement: Supplementary file 4 [file e-74-01190-IIIsup4.hkl]

data_III                                                                
_shelx_title ' 24Apr17_AP1_P-1_a.res in P-1'                                    
_shelx_refln_list_code          4                                               
_shelx_F_calc_maximum      143.09                                               
_exptl_crystal_F_000       584.00                                               
_reflns_d_resolution_high  0.7759                                               
                                                                                
loop_                                                                           
 _space_group_symop_operation_xyz                                               
 'x, y, z'                                                                      
 '-x, -y, -z'                                                                   
                                                                                
_cell_length_a     8.6342                                                       
_cell_length_b     9.4070                                                       
_cell_length_c    17.3794                                                       
_cell_angle_alpha  82.988                                                       
_cell_angle_beta   86.340                                                       
_cell_angle_gamma  70.992                                                       
                                                                                
_shelx_F_squared_multiplier     1.000                                           
                                                                                
loop_                                                                           
 _refln_index_h                                                                 
 _refln_index_k                                                                 
 _refln_index_l                                                                 
 _refln_F_squared_calc                                                          
 _refln_F_squared_meas                                                          
 _refln_F_squared_sigma                                                         
 _refln_observed_status                                                         
   1   0   0       3437.31       3832.70        36.21 o                         
   2   0   0       2389.66       2520.34        20.91 o                         
   3   0   0        257.58        223.04         3.61 o                         
   4   0   0        151.43        172.37         4.04 o                         
   5   0   0       2022.61       2052.91        20.50 o                         
   6   0   0         37.87         42.33         3.35 o                         
   7   0   0        308.05        306.28         7.99 o                         
   8   0   0        333.97        327.00         8.89 o                         
   9   0   0        213.46        200.18         8.53 o                         
  10   0   0        400.30        467.79        14.23 o                         
 -10   1   0        401.72        449.22        19.69 o                         
  -9   1   0          9.75          6.03         2.16 o                         
  -8   1   0         59.42         51.88         4.45 o                         
  -7   1   0         18.56         15.06         2.32 o                         
  -6   1   0         67.08         67.98         5.00 o                         
  -5   1   0        426.76        422.83         8.46 o                         
  -4   1   0         52.11         40.40         3.16 o                         
  -3   1   0       1916.85       1997.15        23.37 o                         
  -2   1   0       1758.47       1852.59        16.43 o                         
  -1   1   0       1214.24       1316.27        20.19 o                         
   0   1   0       8076.83       7963.80       516.37 o                         
   1   1   0          1.83          2.00         0.36 o                         
   2   1   0        994.90       1061.78         9.85 o                         
   3   1   0          9.40          4.15         0.78 o                         
   4   1   0         22.43         12.44         1.22 o                         
   5   1   0        858.46        877.33        10.97 o                         
   6   1   0         56.86         47.28         2.91 o                         
   7   1   0         20.75         22.69         2.64 o                         
   8   1   0        187.58        163.91         7.96 o                         
   9   1   0        231.37        221.24         8.80 o                         
  10   1   0         29.02         30.33         5.09 o                         
  -9   2   0        208.90        230.96        11.60 o                         
  -8   2   0         38.75         31.87         4.40 o                         
  -7   2   0         14.85         11.89         2.23 o                         
  -6   2   0         43.20         40.26         3.15 o                         
  -5   2   0       1003.84        987.67        13.37 o                         
  -4   2   0       1860.46       1901.22        21.87 o                         
  -3   2   0       1679.00       1857.24        20.27 o                         
  -2   2   0       2231.36       2145.31        19.40 o                         
  -1   2   0       1333.23       1373.88        14.78 o                         
   0   2   0        528.31        468.69         5.17 o                         
   1   2   0       5468.30       5709.78        60.23 o                         
   2   2   0         73.59         78.81         2.01 o                         
   3   2   0        166.47        252.16         4.43 o                         
   4   2   0       3056.13       3684.68        31.41 o                         
   5   2   0       3232.36       3559.76        31.56 o                         
   6   2   0        556.71        577.99        10.14 o                         
   7   2   0          1.84          2.81         1.30 o                         
   8   2   0          8.19          9.73         2.35 o                         
   9   2   0         81.46         62.50         5.74 o                         
  10   2   0        161.71        171.06        13.64 o                         
  -9   3   0         88.90         77.43         6.89 o                         
  -8   3   0        130.02        124.10         8.27 o                         
  -7   3   0         28.64         26.19         3.20 o                         
  -6   3   0       3232.68       3424.20        34.67 o                         
  -5   3   0       1119.85       1121.99        17.32 o                         
  -4   3   0        696.16        701.09        10.05 o                         
  -3   3   0        165.74        165.02         4.06 o                         
  -2   3   0        115.96         60.57         2.75 o                         
  -1   3   0         92.44         73.91         1.97 o                         
   0   3   0       2614.89       2639.08        22.33 o                         
   1   3   0         27.89         33.27         1.56 o                         
   2   3   0        477.28        531.35         7.59 o                         
   3   3   0         82.34        114.22         2.61 o                         
   4   3   0       3491.68       3751.31        32.17 o                         
   5   3   0          0.82         -0.10         0.64 o                         
   6   3   0        458.51        425.43         8.61 o                         
   7   3   0         59.96         62.42         4.25 o                         
   8   3   0        234.22        206.38         8.20 o                         
   9   3   0          0.46         -1.57         1.57 o                         
  10   3   0          1.26          4.78         2.34 o                         
  11   3   0         84.64        100.93         8.15 o                         
  -8   4   0         42.31         45.94         5.24 o                         
  -7   4   0         18.69         14.36         3.17 o                         
  -6   4   0        286.34        283.18         9.17 o                         
  -5   4   0          3.71          0.97         1.28 o                         
  -4   4   0       1477.45       1507.90        17.61 o                         
  -3   4   0        111.38         97.51         3.84 o                         
  -2   4   0          2.01          1.86         1.11 o                         
  -1   4   0        829.72        795.01         8.84 o                         
   0   4   0        154.99        159.46         3.33 o                         
   1   4   0       2194.26       2205.14        26.71 o                         
   2   4   0       3170.36       3356.73        28.69 o                         
   3   4   0         74.64         58.20         2.80 o                         
   4   4   0        314.02        292.02         4.99 o                         
   5   4   0         13.98         17.64         1.63 o                         
   6   4   0        268.38        257.89         6.60 o                         
   7   4   0        514.23        518.66        10.41 o                         
   8   4   0        775.77        692.64        13.14 o                         
   9   4   0         11.86          1.97         2.01 o                         
  10   4   0         19.40         22.14         3.47 o                         
  11   4   0         50.52         55.79         6.10 o                         
  -8   5   0        148.54        150.87        11.68 o                         
  -7   5   0         41.34         44.16         5.84 o                         
  -6   5   0         31.59         28.43         3.33 o                         
  -5   5   0        426.38        399.03         9.80 o                         
  -4   5   0        109.67         99.59         4.93 o                         
  -3   5   0        437.58        403.97         7.72 o                         
  -2   5   0        475.06        535.93         7.62 o                         
  -1   5   0       2050.31       2051.76        18.74 o                         
   0   5   0          1.78         -0.50         0.56 o                         
   1   5   0        889.65        842.98        10.30 o                         
   2   5   0       2482.46       2436.09        26.38 o                         
   3   5   0        170.32        171.25         4.71 o                         
   4   5   0       1819.52       1868.52        17.64 o                         
   5   5   0        101.48        101.79         3.56 o                         
   6   5   0        344.07        348.24         6.50 o                         
   7   5   0        847.77        875.57        13.32 o                         
   8   5   0          0.19         -0.59         1.21 o                         
   9   5   0        261.98        261.07        10.94 o                         
  10   5   0         21.12         19.27         3.73 o                         
  11   5   0        125.46        113.31        12.00 o                         
  -7   6   0          0.17          0.03         2.66 o                         
  -6   6   0        137.32        146.74        14.82 o                         
  -5   6   0         39.45         34.46         6.60 o                         
  -4   6   0          1.02         -0.71         1.56 o                         
  -3   6   0         17.60         17.14         2.16 o                         
  -2   6   0          3.06          4.60         1.13 o                         
  -1   6   0        365.67        339.77         6.00 o                         
   0   6   0        531.71        463.05         8.73 o                         
   1   6   0        484.23        450.12        14.29 o                         
   2   6   0       2191.10       2204.89        21.77 o                         
   3   6   0         17.22         10.79         1.66 o                         
   4   6   0        373.73        339.62         7.92 o                         
   5   6   0          0.44          1.98         1.02 o                         
   6   6   0         77.62         74.45         4.12 o                         
   7   6   0        145.57        136.63         6.71 o                         
   8   6   0         33.68         25.68         3.42 o                         
   9   6   0        193.88        185.61         7.14 o                         
  10   6   0         34.21         30.76         4.39 o                         
  -6   7   0          0.26         -0.81         3.27 o                         
  -5   7   0          0.97          2.70         6.24 o                         
  -4   7   0         68.20         63.47         8.48 o                         
  -3   7   0          5.56          6.64         2.40 o                         
  -2   7   0        421.71        398.82        10.51 o                         
  -1   7   0        148.77        143.50         5.02 o                         
   0   7   0        524.48        497.72        10.94 o                         
   1   7   0        495.11        480.64         8.50 o                         
   2   7   0       2043.65       2037.15        21.44 o                         
   3   7   0        132.21        142.96         4.96 o                         
   4   7   0        373.07        340.47         8.01 o                         
   5   7   0        231.48        240.22         7.80 o                         
   6   7   0          0.64         -0.78         1.24 o                         
   7   7   0        172.34        162.05         6.37 o                         
   8   7   0          5.73          5.13         2.48 o                         
   9   7   0         31.01         35.28         3.75 o                         
  10   7   0         24.32         20.48         3.03 o                         
  -5   8   0         53.13         58.90         8.95 o                         
  -4   8   0         14.17          8.54        10.28 o                         
  -3   8   0        228.49        242.66        10.41 o                         
  -2   8   0        611.43        625.72        17.05 o                         
  -1   8   0        237.29        229.81         8.05 o                         
   0   8   0        225.94        227.62         6.69 o                         
   1   8   0        200.02        209.79         6.36 o                         
   2   8   0         58.17         56.53         5.54 o                         
   3   8   0       1113.37       1147.43        17.38 o                         
   4   8   0        171.00        160.53         6.28 o                         
   5   8   0         85.54         93.13         5.43 o                         
   6   8   0        304.53        316.32         8.63 o                         
   7   8   0        738.35        751.70        14.81 o                         
   8   8   0         25.48         20.66         2.99 o                         
   9   8   0          3.36          2.63         2.49 o                         
  10   8   0         24.55         32.33         3.92 o                         
  -4   9   0         29.70         35.39         7.28 o                         
  -3   9   0        174.31        191.83        10.70 o                         
  -2   9   0        165.05        191.92        10.82 o                         
  -1   9   0        101.51         97.23         8.18 o                         
   0   9   0        300.39        310.54        11.79 o                         
   1   9   0        194.14        181.80         8.46 o                         
   2   9   0        328.91        300.85        23.87 o                         
   3   9   0       1757.98       1929.32        28.97 o                         
   4   9   0         59.76         53.98         4.88 o                         
   5   9   0        257.93        266.68        11.64 o                         
   6   9   0        240.28        220.84         8.49 o                         
   7   9   0       1221.11       1346.94        31.78 o                         
   8   9   0         16.67         12.66         4.20 o                         
   9   9   0         66.30         69.38         5.65 o                         
  -2  10   0        235.40        259.24        11.53 o                         
  -1  10   0         22.52         17.95         4.32 o                         
   0  10   0        411.76        438.59        15.87 o                         
   1  10   0         30.02         21.67         5.13 o                         
   2  10   0        390.64        401.23        11.70 o                         
   3  10   0        100.64         86.82        10.32 o                         
   4  10   0        202.96        201.45        10.79 o                         
   5  10   0        117.28        123.33         8.09 o                         
   6  10   0          2.31         -1.20         2.09 o                         
   7  10   0         50.11         47.48         5.07 o                         
   8  10   0        436.84        490.50        17.03 o                         
   0  11   0          1.68          6.09         3.49 o                         
   1  11   0        382.47        393.68        18.55 o                         
   2  11   0          0.05          2.67         3.26 o                         
   3  11   0        150.39        156.32        11.22 o                         
   4  11   0         22.95         19.57         4.81 o                         
   5  11   0          1.83          0.95         4.21 o                         
   6  11   0          3.48          1.35         2.61 o                         
   7  11   0         89.49         80.45         7.70 o                         
   3  12   0         32.81         28.42         8.09 o                         
   4  12   0        227.36        206.98        23.10 o                         
  -7 -11   1        807.26        866.68        19.81 o                         
  -6 -11   1         82.19         72.75         5.78 o                         
  -5 -11   1        146.37        169.65         9.05 o                         
  -4 -11   1         22.03         25.13         3.96 o                         
  -3 -11   1          2.40         -2.65         2.72 o                         
  -2 -11   1         97.11         81.83        13.98 o                         
  -1 -11   1         31.00         32.67        10.74 o                         
   0 -11   1         75.22         92.28        10.86 o                         
  -8 -10   1         45.26         44.60         8.44 o                         
  -7 -10   1        914.20       1039.06        25.50 o                         
  -6 -10   1        178.41        182.03         9.41 o                         
  -5 -10   1        114.86        110.46         6.99 o                         
  -4 -10   1        108.84        109.17         7.44 o                         
  -3 -10   1         33.42         22.90         3.80 o                         
  -2 -10   1        179.80        161.10         9.54 o                         
  -1 -10   1         85.98         87.42         6.54 o                         
   0 -10   1        158.80        156.22        10.67 o                         
   1 -10   1        245.60        271.83        11.70 o                         
   2 -10   1         88.04         89.79         8.67 o                         
  -9  -9   1        133.68        156.30        10.09 o                         
  -8  -9   1         23.54         18.60         3.91 o                         
  -7  -9   1          2.92          3.27         2.82 o                         
  -6  -9   1        283.52        303.22        10.10 o                         
  -5  -9   1          7.50          8.33         2.41 o                         
  -4  -9   1        102.78        101.54         8.17 o                         
  -3  -9   1         12.01          9.79         2.63 o                         
  -2  -9   1        533.03        540.56        20.54 o                         
  -1  -9   1        231.79        238.89         7.45 o                         
   0  -9   1         29.65         26.60         3.41 o                         
   1  -9   1        323.71        327.74        12.23 o                         
   2  -9   1          6.60          5.45         2.38 o                         
   3  -9   1        268.73        260.34        11.76 o                         
   4  -9   1         42.55         45.91         7.98 o                         
 -10  -8   1         15.53         13.01         2.87 o                         
  -9  -8   1         45.89         48.54         4.57 o                         
  -8  -8   1        863.48        916.66        21.35 o                         
  -7  -8   1         57.56         55.20         4.54 o                         
  -6  -8   1        110.15        105.06         5.79 o                         
  -5  -8   1         37.75         32.35         3.70 o                         
  -4  -8   1        470.46        479.16        11.83 o                         
  -3  -8   1        109.50        106.04         7.07 o                         
  -2  -8   1        258.17        266.25         8.50 o                         
  -1  -8   1        112.25        113.10         6.02 o                         
   0  -8   1         29.54         22.28         2.52 o                         
   1  -8   1       1030.24       1070.98        19.46 o                         
   2  -8   1         29.10         27.39         3.79 o                         
   3  -8   1         63.78         76.73         7.40 o                         
   4  -8   1         81.31        104.16        12.12 o                         
   5  -8   1          7.90         14.79         4.57 o                         
 -10  -7   1          2.74          6.79         2.31 o                         
  -9  -7   1          0.87          3.40         1.95 o                         
  -8  -7   1          1.71          0.72         1.77 o                         
  -7  -7   1        115.61        106.58         6.23 o                         
  -6  -7   1        513.28        518.78         9.94 o                         
  -5  -7   1         22.53         23.04         2.94 o                         
  -4  -7   1        887.22        916.06        14.34 o                         
  -3  -7   1          2.50          4.52         2.51 o                         
  -2  -7   1        116.14        118.03         6.44 o                         
  -1  -7   1        415.51        394.02         9.43 o                         
   0  -7   1          5.56          5.50         1.70 o                         
   1  -7   1       3416.79       3690.42        48.38 o                         
   2  -7   1        778.53        762.27        15.39 o                         
   3  -7   1        259.18        227.83         8.14 o                         
   4  -7   1         84.32         78.59         9.31 o                         
   5  -7   1        121.72        133.21        16.98 o                         
   6  -7   1        335.02        346.53        23.80 o                         
 -10  -6   1         51.27         44.35         5.24 o                         
  -9  -6   1          0.23         -1.55         1.55 o                         
  -8  -6   1        558.02        556.45        12.33 o                         
  -7  -6   1        129.86        133.19         6.52 o                         
  -6  -6   1        196.94        181.37         5.34 o                         
  -5  -6   1        412.70        392.94         7.78 o                         
  -4  -6   1         22.66         12.02         1.69 o                         
  -3  -6   1        875.99        782.25        10.42 o                         
  -2  -6   1         65.00         55.69         3.29 o                         
  -1  -6   1        328.29        278.55         5.63 o                         
   0  -6   1        313.37        290.91         7.04 o                         
   1  -6   1       1539.03       1606.60        16.75 o                         
   2  -6   1        293.75        256.24         6.78 o                         
   3  -6   1         91.70         98.57         5.06 o                         
   4  -6   1          0.93          0.41         1.61 o                         
   5  -6   1          1.06          3.98         2.83 o                         
   6  -6   1         95.05         78.41        10.16 o                         
   7  -6   1         76.34         77.34         7.57 o                         
 -10  -5   1        132.69        157.59        14.69 o                         
  -9  -5   1         65.93         62.59         5.45 o                         
  -8  -5   1        412.84        403.55        11.62 o                         
  -7  -5   1         60.66         56.24         4.53 o                         
  -6  -5   1        533.44        514.75         8.15 o                         
  -5  -5   1        609.33        609.64         8.55 o                         
  -4  -5   1         42.90         48.49         2.22 o                         
  -3  -5   1        407.67        357.53         6.98 o                         
  -2  -5   1          6.80          4.54         0.88 o                         
  -1  -5   1       1223.75       1155.75        12.92 o                         
   0  -5   1        582.33        588.30         8.57 o                         
   1  -5   1         15.54         25.93         1.92 o                         
   2  -5   1        662.86        649.11         8.65 o                         
   3  -5   1          0.37          0.20         0.96 o                         
   4  -5   1        218.71        212.30         6.17 o                         
   5  -5   1       1291.89       1294.05        19.33 o                         
   6  -5   1        757.81        765.40        28.30 o                         
   7  -5   1        377.83        390.69        14.50 o                         
   8  -5   1         36.26         33.61         5.44 o                         
 -11  -4   1        133.32        121.44         9.09 o                         
 -10  -4   1        251.13        249.39        10.50 o                         
  -9  -4   1        157.80        138.97         8.60 o                         
  -8  -4   1        114.85        125.35         5.74 o                         
  -7  -4   1        551.58        566.56        10.98 o                         
  -6  -4   1         96.91         93.66         4.58 o                         
  -5  -4   1       2166.80       2284.45        22.37 o                         
  -4  -4   1        460.52        488.27         6.79 o                         
  -3  -4   1       1120.42       1115.23        12.03 o                         
  -2  -4   1        226.09        205.33         3.93 o                         
  -1  -4   1         66.38         56.05         2.66 o                         
   0  -4   1        821.36        745.45         9.40 o                         
   1  -4   1        933.40        973.00        13.36 o                         
   2  -4   1        626.34        674.32         7.64 o                         
   3  -4   1        177.24        147.75         6.62 o                         
   4  -4   1        531.84        531.21         8.98 o                         
   5  -4   1       2151.75       2140.36        24.06 o                         
   6  -4   1        561.20        577.19        13.43 o                         
   7  -4   1        239.78        217.29         8.63 o                         
   8  -4   1          0.45         -1.90         1.90 o                         
 -11  -3   1        109.90        118.55        17.66 o                         
 -10  -3   1         15.69         27.36         4.12 o                         
  -9  -3   1          5.54          0.42         2.90 o                         
  -8  -3   1         87.29         83.05         6.11 o                         
  -7  -3   1        568.75        549.51        10.68 o                         
  -6  -3   1         85.27         86.24         4.33 o                         
  -5  -3   1       1599.35       1661.97        22.05 o                         
  -4  -3   1         95.79         73.46         2.64 o                         
  -3  -3   1        914.37        948.20         9.61 o                         
  -2  -3   1        326.17        368.38         5.03 o                         
  -1  -3   1         80.22         77.12         2.46 o                         
   0  -3   1         74.10         61.54         3.62 o                         
   1  -3   1        303.58        315.85         4.79 o                         
   2  -3   1        235.49        189.57         3.23 o                         
   3  -3   1         87.63         63.80         3.34 o                         
   4  -3   1        257.49        236.43         4.89 o                         
   5  -3   1        400.02        382.40         8.41 o                         
   6  -3   1       1303.95       1290.95        19.19 o                         
   7  -3   1         65.25         58.48         4.58 o                         
   8  -3   1        262.37        234.56         8.14 o                         
   9  -3   1         53.78         47.58         5.51 o                         
 -10  -2   1         91.24         93.60         7.25 o                         
  -9  -2   1        192.76        202.42         9.64 o                         
  -8  -2   1         27.72         24.75         3.27 o                         
  -7  -2   1        470.47        436.23         9.23 o                         
  -6  -2   1        285.62        292.31         7.15 o                         
  -5  -2   1         54.79         93.88         3.01 o                         
  -4  -2   1       5301.44       5616.87        45.77 o                         
  -3  -2   1        270.64        274.98         4.11 o                         
  -2  -2   1       3623.38       3642.29        29.37 o                         
  -1  -2   1        430.43        415.09         4.81 o                         
   0  -2   1       4210.81       4653.46        36.33 o                         
   1  -2   1         25.53         30.70         1.40 o                         
   2  -2   1        441.02        432.05         5.73 o                         
   3  -2   1       3448.46       3572.83        38.62 o                         
   4  -2   1         54.64         48.70         3.61 o                         
   5  -2   1        474.99        475.68         9.41 o                         
   6  -2   1         63.38         59.48         4.81 o                         
   7  -2   1        241.07        230.88         8.31 o                         
   8  -2   1        282.18        290.95        10.00 o                         
   9  -2   1          0.04         -0.08         1.83 o                         
 -10  -1   1         11.65         16.45         4.74 o                         
  -9  -1   1        273.33        285.22        10.05 o                         
  -8  -1   1         72.53         80.47         9.70 o                         
  -7  -1   1        637.73        642.24        11.82 o                         
  -6  -1   1        482.57        481.53         8.04 o                         
  -5  -1   1        803.19        812.50        10.38 o                         
  -4  -1   1       2953.60       3140.94        27.51 o                         
  -3  -1   1       2404.61       2608.66        20.85 o                         
  -2  -1   1        318.96        317.75         3.52 o                         
  -1  -1   1       5279.80       5582.13        52.27 o                         
   0  -1   1        707.62        771.00         8.60 o                         
   1  -1   1       2562.95       2784.02        24.31 o                         
   2  -1   1        340.77        340.98         4.93 o                         
   3  -1   1       3415.81       3469.39        29.98 o                         
   4  -1   1        408.64        401.84         5.93 o                         
   5  -1   1        514.34        466.78         8.93 o                         
   6  -1   1       1255.21       1253.11        17.73 o                         
   7  -1   1         39.76         37.23         3.47 o                         
   8  -1   1         11.20         12.59         3.50 o                         
   9  -1   1         19.11         16.91         2.64 o                         
  10  -1   1          0.40         -2.21         2.21 o                         
 -10   0   1         23.27         15.87         3.30 o                         
  -9   0   1        603.40        624.22        15.62 o                         
  -8   0   1        178.40        177.74         6.83 o                         
  -7   0   1        537.90        514.38        10.68 o                         
  -6   0   1        918.32        910.62        15.08 o                         
  -5   0   1         35.52         35.88         2.76 o                         
  -4   0   1          7.41         29.24         1.89 o                         
  -3   0   1        159.51        133.28         3.46 o                         
  -2   0   1       1036.56       1257.14        11.51 o                         
  -1   0   1       1663.57       1751.09        17.49 o                         
   1   0   1      11743.94      13156.97       136.09 o                         
   2   0   1        110.90        119.06         2.38 o                         
   3   0   1         19.71          9.54         1.00 o                         
   4   0   1       1560.50       1694.97        16.81 o                         
   5   0   1        563.81        651.20         9.19 o                         
   6   0   1        217.55        203.37         5.93 o                         
   7   0   1         13.21         11.21         2.05 o                         
   8   0   1        664.33        675.63        13.28 o                         
   9   0   1         21.54         20.37         3.40 o                         
  10   0   1          7.68          6.56         2.47 o                         
 -10   1   1        205.38        235.56        12.40 o                         
  -9   1   1        620.83        673.89        14.42 o                         
  -8   1   1        440.82        437.21        11.38 o                         
  -7   1   1        514.77        497.81        10.78 o                         
  -6   1   1       1985.95       2113.31        23.20 o                         
  -5   1   1         77.56         78.79         4.02 o                         
  -4   1   1        894.51        893.49        12.34 o                         
  -3   1   1         43.49         28.97         2.09 o                         
  -2   1   1        329.86        325.18         4.57 o                         
  -1   1   1       4643.12       5112.88        39.75 o                         
   0   1   1        528.58        542.62         9.07 o                         
   1   1   1       5987.47       6655.83        50.29 o                         
   2   1   1       1335.81       1385.55        13.53 o                         
   3   1   1       1928.08       1935.94        17.46 o                         
   4   1   1        564.85        525.42         7.22 o                         
   5   1   1        527.74        512.67         7.77 o                         
   6   1   1        212.25        178.11         4.64 o                         
   7   1   1        176.57        167.45         5.61 o                         
   8   1   1        203.52        217.37         8.26 o                         
   9   1   1         53.16         52.06         5.29 o                         
  10   1   1          0.17         -2.87         2.87 o                         
  -9   2   1         40.44         44.13         5.37 o                         
  -8   2   1        278.11        268.65         8.46 o                         
  -7   2   1         30.26         24.26         2.61 o                         
  -6   2   1        869.38        832.52        12.85 o                         
  -5   2   1         66.79         62.08         4.63 o                         
  -4   2   1        744.43        739.58        11.37 o                         
  -3   2   1         90.44         47.39         2.48 o                         
  -2   2   1         41.26         51.51         2.14 o                         
  -1   2   1        820.43        807.59         9.28 o                         
   0   2   1       1826.96       1878.91        15.83 o                         
   1   2   1       1427.40       1454.40        13.83 o                         
   2   2   1      13534.05      15711.40       109.36 o                         
   3   2   1        233.78        296.85         4.52 o                         
   4   2   1        147.36        264.66         6.15 o                         
   5   2   1         35.16         44.52         2.50 o                         
   6   2   1       1626.10       1584.02        17.49 o                         
   7   2   1         78.72         66.20         4.33 o                         
   8   2   1         25.30         17.65         3.02 o                         
   9   2   1         28.25         30.35         4.13 o                         
  10   2   1         10.44          7.32         2.43 o                         
  -9   3   1          1.93          4.18         2.44 o                         
  -8   3   1         30.57         32.21         3.91 o                         
  -7   3   1         16.76         10.59         2.10 o                         
  -6   3   1        116.74        120.24         5.87 o                         
  -5   3   1       3138.47       3250.63        35.29 o                         
  -4   3   1          5.65          4.00         0.98 o                         
  -3   3   1       1469.24       1339.32        14.78 o                         
  -2   3   1       1954.05       2115.13        28.79 o                         
  -1   3   1        861.78        821.59         8.37 o                         
   0   3   1        217.06        226.13         3.71 o                         
   1   3   1        575.51        526.17         8.23 o                         
   2   3   1        854.87        970.32        10.05 o                         
   3   3   1        698.19        846.60         8.90 o                         
   4   3   1       1956.14       1814.38        17.68 o                         
   5   3   1       1706.11       1772.33        26.35 o                         
   6   3   1        485.07        433.23         8.72 o                         
   7   3   1        259.58        246.05         6.86 o                         
   8   3   1         21.07         20.80         2.62 o                         
   9   3   1        200.70        180.23         8.73 o                         
  10   3   1         47.84         54.30         6.47 o                         
  11   3   1          6.54          4.59         2.50 o                         
  -8   4   1          3.55          1.50         2.90 o                         
  -7   4   1        102.32        100.62         6.58 o                         
  -6   4   1         15.22          9.85         2.01 o                         
  -5   4   1        595.66        604.18        12.87 o                         
  -4   4   1          3.03          2.17         1.58 o                         
  -3   4   1       1202.14       1202.96        15.68 o                         
  -2   4   1         10.51          3.95         1.45 o                         
  -1   4   1       1822.71       2086.61        18.18 o                         
   0   4   1        114.19         88.19         2.48 o                         
   1   4   1        697.17        628.88         6.95 o                         
   2   4   1       1547.76       1525.84        13.41 o                         
   3   4   1         95.04        111.10         2.73 o                         
   4   4   1          1.37         -0.40         0.66 o                         
   5   4   1       1325.78       1368.73        14.26 o                         
   6   4   1         48.58         45.63         3.46 o                         
   7   4   1        775.46        813.13        15.56 o                         
   8   4   1        430.49        380.58         9.40 o                         
   9   4   1        983.95        924.80        19.08 o                         
  10   4   1        423.28        442.48        13.24 o                         
  11   4   1          0.53          1.63         2.33 o                         
  -8   5   1        119.25        114.99        10.04 o                         
  -7   5   1         61.26         64.23         7.62 o                         
  -6   5   1         18.05         14.51         2.47 o                         
  -5   5   1        738.21        758.39        24.15 o                         
  -4   5   1         55.60         50.82         4.79 o                         
  -3   5   1        228.65        219.25         5.50 o                         
  -2   5   1        113.94        146.69         3.61 o                         
  -1   5   1         18.54         21.23         1.63 o                         
   0   5   1       1065.96       1084.84        13.10 o                         
   1   5   1          1.00          0.82         0.53 o                         
   2   5   1        629.44        589.82         9.22 o                         
   3   5   1        297.10        273.10         4.99 o                         
   4   5   1        788.72        809.82        10.20 o                         
   5   5   1        722.99        755.20         9.82 o                         
   6   5   1         32.06         37.77         2.58 o                         
   7   5   1        639.95        653.50        11.18 o                         
   8   5   1        398.91        390.05        10.85 o                         
   9   5   1         53.65         50.89         4.48 o                         
  10   5   1        116.20        111.41         9.34 o                         
  11   5   1         15.57         14.20         3.20 o                         
  -7   6   1        300.52        345.37        14.10 o                         
  -6   6   1          6.05          3.86         3.34 o                         
  -5   6   1        358.54        377.55        13.44 o                         
  -4   6   1          0.35          0.44         1.37 o                         
  -3   6   1          0.45          0.91         1.13 o                         
  -2   6   1        326.94        304.77         6.64 o                         
  -1   6   1         72.49         64.33         3.04 o                         
   0   6   1        651.22        574.11         8.46 o                         
   1   6   1         29.30         20.42         1.87 o                         
   2   6   1        172.77        154.59         4.02 o                         
   3   6   1       1814.09       1887.82        22.13 o                         
   4   6   1        350.15        360.23        12.33 o                         
   5   6   1        926.61        927.76        12.94 o                         
   6   6   1         23.98         24.40         2.43 o                         
   7   6   1        163.44        167.02         6.37 o                         
   8   6   1        731.64        738.03        14.47 o                         
   9   6   1         43.63         37.50         4.03 o                         
  10   6   1         46.97         56.66         5.26 o                         
  -6   7   1         51.57         40.54        11.46 o                         
  -5   7   1        123.06        146.28        11.67 o                         
  -4   7   1         10.56          0.18         6.58 o                         
  -3   7   1         69.35         53.82         6.15 o                         
  -2   7   1         24.53         19.93         4.04 o                         
  -1   7   1        284.91        272.85         8.12 o                         
   0   7   1        491.34        463.23         8.26 o                         
   1   7   1         65.54         49.80         3.07 o                         
   2   7   1          0.30          1.33         0.93 o                         
   3   7   1       1807.51       1927.45        23.23 o                         
   4   7   1          7.81          7.25         1.57 o                         
   5   7   1        687.69        685.36        14.00 o                         
   6   7   1        317.45        318.58         7.51 o                         
   7   7   1          0.32          2.63         1.66 o                         
   8   7   1         15.23         11.73         2.33 o                         
   9   7   1         46.26         47.39         5.17 o                         
  10   7   1         13.24         17.88         6.11 o                         
  -5   8   1          9.67         13.98         4.40 o                         
  -4   8   1         76.67         70.05        12.71 o                         
  -3   8   1         31.67         25.62         5.11 o                         
  -2   8   1        489.42        486.42        14.67 o                         
  -1   8   1        158.17        147.76         7.89 o                         
   0   8   1         10.31          6.14         1.55 o                         
   1   8   1        339.68        319.88         7.90 o                         
   2   8   1          5.26          3.90         1.80 o                         
   3   8   1        609.01        612.49        11.51 o                         
   4   8   1         23.33         23.90         2.66 o                         
   5   8   1        131.21        127.94         6.55 o                         
   6   8   1          4.98          2.37         1.60 o                         
   7   8   1        242.83        247.61         8.11 o                         
   8   8   1        433.29        467.16        11.72 o                         
   9   8   1        209.36        194.86         9.45 o                         
  10   8   1          4.20          3.88         2.58 o                         
  -4   9   1          1.25          1.16         3.55 o                         
  -3   9   1        502.30        515.44        16.98 o                         
  -2   9   1        132.12        139.13         9.95 o                         
  -1   9   1        368.06        395.86        19.37 o                         
   0   9   1        353.89        341.55        12.12 o                         
   1   9   1          6.46          5.04         2.04 o                         
   2   9   1        137.38        151.67         7.27 o                         
   3   9   1         16.23         13.13         3.67 o                         
   4   9   1        321.88        320.45        12.95 o                         
   5   9   1         12.02         11.58         3.07 o                         
   6   9   1         70.63         47.86         9.90 o                         
   7   9   1        742.89        787.10        17.58 o                         
   8   9   1        198.97        197.61         8.66 o                         
   9   9   1        149.95        145.06         8.34 o                         
  -2  10   1        107.68        107.57        11.55 o                         
  -1  10   1        542.03        586.65        28.72 o                         
   0  10   1        274.47        273.70        13.33 o                         
   1  10   1          3.84          2.66         3.35 o                         
   2  10   1         15.71         14.28         3.09 o                         
   3  10   1         94.82        105.23         7.48 o                         
   4  10   1        268.95        278.69         8.62 o                         
   5  10   1         23.07         16.68         4.62 o                         
   6  10   1         33.55         44.48         4.90 o                         
   7  10   1         22.68         21.75         4.15 o                         
   8  10   1         71.30         69.17         7.49 o                         
  -1  11   1         52.09         54.76        11.09 o                         
   0  11   1          0.23         -1.17         5.20 o                         
   1  11   1        315.16        328.58        16.65 o                         
   2  11   1        482.47        509.88        28.09 o                         
   3  11   1        124.70        113.91         9.33 o                         
   4  11   1         10.14          9.50         7.07 o                         
   5  11   1          6.64          3.00         2.45 o                         
   6  11   1         12.93          2.59         4.07 o                         
   7  11   1         75.03         81.55         7.06 o                         
   3  12   1        142.26        135.97        10.57 o                         
   4  12   1        548.71        594.86        18.79 o                         
  -7 -11   2        267.47        224.78        10.85 o                         
  -6 -11   2         84.07         98.02         6.84 o                         
  -5 -11   2          2.99          5.32         2.86 o                         
  -4 -11   2         81.75         74.42         6.71 o                         
  -3 -11   2         69.62         62.29         6.69 o                         
  -2 -11   2          1.30          1.38         4.24 o                         
  -1 -11   2         14.03         13.62         5.54 o                         
   0 -11   2         16.10         10.86         4.25 o                         
  -8 -10   2          0.30          2.75         3.15 o                         
  -7 -10   2        187.74        177.53        12.36 o                         
  -6 -10   2        756.81        799.45        18.15 o                         
  -5 -10   2         61.56         54.64         4.84 o                         
  -4 -10   2        108.00         98.63         7.25 o                         
  -3 -10   2         62.08         63.29         5.73 o                         
  -2 -10   2          0.65         -2.50         2.50 o                         
  -1 -10   2        135.90        139.62        10.49 o                         
   0 -10   2          0.12          0.21         2.34 o                         
   1 -10   2        184.06        191.90        24.93 o                         
   2 -10   2        202.70        227.39        11.71 o                         
  -9  -9   2         10.71         12.41         3.18 o                         
  -8  -9   2        348.70        382.46        14.56 o                         
  -7  -9   2         24.97         18.18         4.09 o                         
  -6  -9   2        249.20        261.89        10.01 o                         
  -5  -9   2         10.48         16.22         3.25 o                         
  -4  -9   2        548.70        584.85        14.16 o                         
  -3  -9   2          6.00          6.01         3.40 o                         
  -2  -9   2         70.84         66.73         5.43 o                         
  -1  -9   2        117.26        137.70         6.57 o                         
   0  -9   2         11.82          7.18         2.26 o                         
   1  -9   2          0.47         -1.04         1.93 o                         
   2  -9   2        304.16        304.09        12.28 o                         
   3  -9   2         23.48         26.92         5.96 o                         
   4  -9   2        384.00        433.85        20.06 o                         
 -10  -8   2          0.37          0.67         2.44 o                         
  -9  -8   2          5.22          2.91         2.10 o                         
  -8  -8   2        442.52        456.11        11.64 o                         
  -7  -8   2        235.74        259.60        11.10 o                         
  -6  -8   2        165.83        183.91         8.51 o                         
  -5  -8   2         49.55         50.70         6.20 o                         
  -4  -8   2        896.74        908.88        17.29 o                         
  -3  -8   2         12.26         12.37         2.06 o                         
  -2  -8   2          2.55          0.46         1.60 o                         
  -1  -8   2        792.00        775.23        13.57 o                         
   0  -8   2       1514.67       1569.29        28.04 o                         
   1  -8   2        584.49        604.51        14.01 o                         
   2  -8   2        253.73        243.80        10.70 o                         
   3  -8   2         14.15          8.76         2.86 o                         
   4  -8   2        135.23        138.59        13.62 o                         
   5  -8   2         31.40         31.95         6.70 o                         
 -10  -7   2         15.56         11.74         2.61 o                         
  -9  -7   2         57.70         47.39         5.33 o                         
  -8  -7   2         17.05         19.85         3.20 o                         
  -7  -7   2         26.16         27.22         3.46 o                         
  -6  -7   2        163.27        156.33         5.49 o                         
  -5  -7   2        141.01        140.80         6.10 o                         
  -4  -7   2        134.48        133.84         5.13 o                         
  -3  -7   2        586.33        589.08        11.18 o                         
  -2  -7   2       1149.78       1160.18        16.39 o                         
  -1  -7   2        146.29        135.00         4.86 o                         
   0  -7   2        330.26        323.50        12.67 o                         
   1  -7   2         64.43         53.46         7.10 o                         
   2  -7   2        363.53        381.37        10.50 o                         
   3  -7   2         32.66         36.21         3.87 o                         
   4  -7   2         15.03         16.33         4.08 o                         
   5  -7   2         44.26         41.39         7.26 o                         
   6  -7   2          7.52          8.02         4.16 o                         
 -10  -6   2         80.07         66.89         7.20 o                         
  -9  -6   2         67.38         54.10         5.56 o                         
  -8  -6   2         14.94         13.33         2.48 o                         
  -7  -6   2        233.98        233.12         7.38 o                         
  -6  -6   2        670.19        717.86        11.54 o                         
  -5  -6   2         46.79         33.90         2.73 o                         
  -4  -6   2        130.05         98.20         4.19 o                         
  -3  -6   2       1362.17       1330.88        16.88 o                         
  -2  -6   2        712.01        682.90         8.95 o                         
  -1  -6   2         17.21         19.13         1.77 o                         
   0  -6   2        915.37        884.52        14.98 o                         
   1  -6   2        581.63        556.87        11.24 o                         
   2  -6   2       1477.70       1483.22        31.30 o                         
   3  -6   2          8.62         10.79         1.96 o                         
   4  -6   2          0.64          0.08         1.39 o                         
   5  -6   2         32.26         23.96         4.90 o                         
   6  -6   2          9.60         10.79         5.08 o                         
   7  -6   2         25.16         15.64         3.93 o                         
 -10  -5   2         28.71         30.57         4.92 o                         
  -9  -5   2          1.68          3.06         1.91 o                         
  -8  -5   2        193.00        166.35        12.12 o                         
  -7  -5   2        747.97        740.20        13.51 o                         
  -6  -5   2          6.76          6.36         1.34 o                         
  -5  -5   2        124.35         97.27         3.81 o                         
  -4  -5   2       1106.32       1134.52        13.56 o                         
  -3  -5   2          0.97          0.19         0.95 o                         
  -2  -5   2        771.47        672.79         8.90 o                         
  -1  -5   2        219.48        199.72         4.29 o                         
   0  -5   2       1117.61       1046.55        11.79 o                         
   1  -5   2         25.40         14.57         1.35 o                         
   2  -5   2         53.24         44.40         2.84 o                         
   3  -5   2          5.99          6.53         1.33 o                         
   4  -5   2        249.39        221.06         7.35 o                         
   5  -5   2        312.12        306.17         9.77 o                         
   6  -5   2        417.99        424.74        12.45 o                         
   7  -5   2        324.37        368.47        14.26 o                         
 -10  -4   2         84.15         74.60         6.50 o                         
  -9  -4   2          3.39          3.53         1.75 o                         
  -8  -4   2         20.93         10.67         2.15 o                         
  -7  -4   2        435.84        405.73         9.08 o                         
  -6  -4   2         86.83         85.84         4.65 o                         
  -5  -4   2         46.13         15.32         1.68 o                         
  -4  -4   2       1593.93       1587.24        16.25 o                         
  -3  -4   2        693.01        673.73         8.49 o                         
  -2  -4   2       4876.94       5028.72        45.58 o                         
  -1  -4   2        752.61        734.43        10.05 o                         
   0  -4   2          2.00          1.62         0.51 o                         
   1  -4   2        766.29        693.65         8.12 o                         
   2  -4   2        126.63        123.12         3.00 o                         
   3  -4   2          5.16          1.15         0.72 o                         
   4  -4   2        122.80        115.45         4.06 o                         
   5  -4   2         15.45          7.59         1.49 o                         
   6  -4   2        649.86        582.06        33.83 o                         
   7  -4   2        155.65        134.87         8.54 o                         
   8  -4   2        146.62        146.05        11.46 o                         
 -10  -3   2         22.30         13.55         3.00 o                         
  -9  -3   2         23.41         27.71         3.70 o                         
  -8  -3   2          5.77          3.49         1.67 o                         
  -7  -3   2         76.17         75.74         4.59 o                         
  -6  -3   2        662.47        678.48        11.35 o                         
  -5  -3   2          3.28          3.27         0.79 o                         
  -4  -3   2       2912.94       2958.33        26.19 o                         
  -3  -3   2        304.86        336.21         4.39 o                         
  -2  -3   2        828.24        800.15         7.43 o                         
  -1  -3   2        902.99        891.53         8.73 o                         
   0  -3   2       1229.77       1310.91        29.57 o                         
   1  -3   2         30.58         13.92         1.10 o                         
   2  -3   2         80.61         85.47         2.21 o                         
   3  -3   2        769.69        744.67         8.70 o                         
   4  -3   2        160.19        154.67         4.42 o                         
   5  -3   2        751.58        756.08        14.01 o                         
   6  -3   2        250.92        232.21         8.12 o                         
   7  -3   2         15.18         11.88         4.51 o                         
   8  -3   2        203.73        210.01         8.64 o                         
   9  -3   2         49.96         38.02         5.87 o                         
 -10  -2   2         56.80         64.47         7.09 o                         
  -9  -2   2         16.46         17.28         3.50 o                         
  -8  -2   2          3.18          3.88         1.70 o                         
  -7  -2   2         30.01         27.86         3.78 o                         
  -6  -2   2        354.25        344.34         7.48 o                         
  -5  -2   2        441.20        423.69         6.86 o                         
  -4  -2   2        383.77        310.43         5.22 o                         
  -3  -2   2        277.26        244.13         3.96 o                         
  -2  -2   2        977.47       1023.93         8.66 o                         
  -1  -2   2       4002.80       4521.09        39.12 o                         
   0  -2   2      20473.76      22295.88       242.60 o                         
   1  -2   2         47.20         48.35         1.39 o                         
   2  -2   2       2044.66       2227.79        18.28 o                         
   3  -2   2         29.40         16.91         1.47 o                         
   4  -2   2       1321.12       1262.28        14.19 o                         
   5  -2   2        110.97        106.92         5.62 o                         
   6  -2   2          2.95          3.11         1.86 o                         
   7  -2   2         49.93         51.89         4.31 o                         
   8  -2   2         32.80         37.75         3.95 o                         
   9  -2   2         46.61         42.42         4.22 o                         
 -10  -1   2        389.10        428.24        13.22 o                         
  -9  -1   2         18.28         24.04         3.61 o                         
  -8  -1   2        800.44        817.65        16.96 o                         
  -7  -1   2          9.20          9.05         1.68 o                         
  -6  -1   2        516.31        493.18         8.18 o                         
  -5  -1   2         43.56         29.05         1.94 o                         
  -4  -1   2       1082.86       1153.46        11.62 o                         
  -3  -1   2       1311.93       1292.49        16.90 o                         
  -2  -1   2        378.88        401.25         5.37 o                         
  -1  -1   2       1549.94       1550.57        13.06 o                         
   0  -1   2       1134.99       1152.63        11.11 o                         
   1  -1   2       5821.77       6514.56        54.70 o                         
   2  -1   2        143.61        132.87         2.43 o                         
   3  -1   2        784.39        827.07        10.53 o                         
   4  -1   2       1459.74       1437.50        15.27 o                         
   5  -1   2         44.83         45.14         2.73 o                         
   6  -1   2        270.00        263.49         7.08 o                         
   7  -1   2          4.33          4.98         1.65 o                         
   8  -1   2         30.14         27.96         3.32 o                         
   9  -1   2        472.28        507.56        15.78 o                         
  10  -1   2         30.36         32.87         4.27 o                         
 -10   0   2        246.64        227.96        12.14 o                         
  -9   0   2          5.67          4.43         2.18 o                         
  -8   0   2        189.80        175.69         7.26 o                         
  -7   0   2         34.66         28.44         4.23 o                         
  -6   0   2        752.35        739.00        16.29 o                         
  -5   0   2        182.75        145.29         4.18 o                         
  -4   0   2         40.04         32.40         2.94 o                         
  -3   0   2        346.81        303.45         5.44 o                         
  -2   0   2          1.91          4.06         0.98 o                         
  -1   0   2      19447.21      20769.67       259.96 o                         
   0   0   2         25.50         26.91         1.15 o                         
   1   0   2        197.31        222.46         3.62 o                         
   2   0   2        607.56        592.72        27.15 o                         
   3   0   2        430.40        479.39         6.37 o                         
   4   0   2         53.51        113.80         3.16 o                         
   5   0   2         50.57         42.50         2.69 o                         
   6   0   2         19.66         12.32         1.61 o                         
   7   0   2         39.60         38.24         3.42 o                         
   8   0   2          6.58          4.82         1.59 o                         
   9   0   2        285.37        274.01        10.15 o                         
  10   0   2         65.00         61.32         5.92 o                         
 -10   1   2          0.88          1.53         2.48 o                         
  -9   1   2         16.86         15.24         3.06 o                         
  -8   1   2        197.73        189.29         7.08 o                         
  -7   1   2        567.39        547.24        11.87 o                         
  -6   1   2         51.42         47.35         3.41 o                         
  -5   1   2        943.54        882.58        13.23 o                         
  -4   1   2         11.24         12.04         1.60 o                         
  -3   1   2        238.05        187.52         4.34 o                         
  -2   1   2        456.20        481.32         7.59 o                         
  -1   1   2       1439.90       1535.29        19.52 o                         
   0   1   2         26.09         30.45         1.27 o                         
   1   1   2       2181.45       2375.85        20.90 o                         
   2   1   2       6328.38       6913.24        58.36 o                         
   3   1   2         77.70         80.30         2.24 o                         
   4   1   2       1512.21       1540.98        17.25 o                         
   5   1   2        177.35        215.16         4.76 o                         
   6   1   2         23.73         21.48         2.02 o                         
   7   1   2         54.51         51.00         3.85 o                         
   8   1   2         47.45         54.54         5.14 o                         
   9   1   2        249.26        249.52         9.44 o                         
  10   1   2         70.14         61.75         6.01 o                         
  -9   2   2        190.69        189.02         9.97 o                         
  -8   2   2        250.62        223.83         8.77 o                         
  -7   2   2         25.22         40.98         3.57 o                         
  -6   2   2        343.67        341.06         7.70 o                         
  -5   2   2          8.26          5.98         1.41 o                         
  -4   2   2        145.42        183.63         4.36 o                         
  -3   2   2        119.91         74.73         2.98 o                         
  -2   2   2       2104.35       2160.10        19.59 o                         
  -1   2   2       4640.21       4989.32        50.71 o                         
   0   2   2       9391.51      10281.59        85.10 o                         
   1   2   2        220.48        218.00         3.62 o                         
   2   2   2      13262.92      15085.79       120.29 o                         
   3   2   2       3030.89       3172.88        26.86 o                         
   4   2   2        846.58        962.78        11.84 o                         
   5   2   2        573.15        489.26         7.45 o                         
   6   2   2        245.57        282.84         5.93 o                         
   7   2   2          4.78          1.38         1.12 o                         
   8   2   2        274.64        209.96         7.95 o                         
   9   2   2        327.72        293.83        10.16 o                         
  10   2   2        192.36        199.92        10.63 o                         
  -9   3   2         19.06         20.70         3.58 o                         
  -8   3   2          8.30          9.24         2.36 o                         
  -7   3   2         37.01         37.36         4.97 o                         
  -6   3   2        479.37        444.18         9.24 o                         
  -5   3   2         54.69         46.45         3.76 o                         
  -4   3   2         37.42         44.88         3.57 o                         
  -3   3   2        539.14        500.89         7.73 o                         
  -2   3   2        137.30         78.46         3.25 o                         
  -1   3   2         83.62         80.49         2.02 o                         
   0   3   2       2390.47       2291.10        19.90 o                         
   1   3   2        355.87        353.51         5.59 o                         
   2   3   2       3765.76       4142.73        33.91 o                         
   3   3   2       1292.55       1257.46        11.95 o                         
   4   3   2         32.10         46.02         2.27 o                         
   5   3   2        803.37        720.15        11.06 o                         
   6   3   2          9.10          5.84         1.37 o                         
   7   3   2         81.37         75.56         4.67 o                         
   8   3   2        288.56        269.64         8.41 o                         
   9   3   2         44.69         47.99         5.13 o                         
  10   3   2         67.22         72.72         6.57 o                         
  11   3   2         71.92         74.43         6.82 o                         
  -8   4   2          0.24          0.33         2.43 o                         
  -7   4   2         14.79         17.61         2.79 o                         
  -6   4   2          3.66          1.02         1.67 o                         
  -5   4   2        611.28        655.49        14.27 o                         
  -4   4   2       2856.48       2818.15        28.01 o                         
  -3   4   2        152.39        143.95         4.10 o                         
  -2   4   2       2620.31       2652.86        25.00 o                         
  -1   4   2       1264.49       1337.69        12.83 o                         
   0   4   2        490.15        430.62         6.15 o                         
   1   4   2       1160.36       1161.76        11.81 o                         
   2   4   2         70.35         44.10         1.82 o                         
   3   4   2        143.40        126.28         2.99 o                         
   4   4   2        501.36        571.70         7.60 o                         
   5   4   2        899.10        914.96        10.81 o                         
   6   4   2        571.38        591.13        10.66 o                         
   7   4   2          0.21          0.11         1.10 o                         
   8   4   2         52.30         66.76         4.78 o                         
   9   4   2         16.32          7.29         2.30 o                         
  10   4   2        360.53        364.33        11.99 o                         
  11   4   2         97.37         78.81         7.28 o                         
  -8   5   2          5.16          3.01         2.23 o                         
  -7   5   2         85.60         93.17         6.49 o                         
  -6   5   2          0.68          1.23         1.79 o                         
  -5   5   2         25.73         25.30         3.44 o                         
  -4   5   2        785.40        796.16        13.57 o                         
  -3   5   2         95.31        100.85         4.17 o                         
  -2   5   2       1549.26       1580.94        17.57 o                         
  -1   5   2         38.62         52.37         2.45 o                         
   0   5   2       1449.53       1473.55        16.86 o                         
   1   5   2        566.87        523.97         6.35 o                         
   2   5   2       1197.40       1290.99        13.72 o                         
   3   5   2       2356.07       2425.26        23.00 o                         
   4   5   2       1317.02       1319.49        13.76 o                         
   5   5   2       1243.77       1249.51        13.75 o                         
   6   5   2         15.20          9.74         1.39 o                         
   7   5   2          0.95         -1.02         1.02 o                         
   8   5   2        180.01        181.68         6.51 o                         
   9   5   2        109.38        105.27         6.50 o                         
  10   5   2        241.46        251.21        11.68 o                         
  11   5   2        126.42        140.96        11.11 o                         
  -7   6   2        157.37        171.14        12.23 o                         
  -6   6   2        300.65        324.05        14.19 o                         
  -5   6   2        118.04        112.59         7.63 o                         
  -4   6   2        102.13        113.13         6.23 o                         
  -3   6   2         99.06         96.26         5.38 o                         
  -2   6   2         74.78         78.31         4.13 o                         
  -1   6   2        554.18        527.37         7.73 o                         
   0   6   2        123.44        121.91         3.79 o                         
   1   6   2       1981.46       2009.20        20.43 o                         
   2   6   2         25.03         12.96         1.75 o                         
   3   6   2         22.94         30.02         2.61 o                         
   4   6   2          6.84          6.58         1.98 o                         
   5   6   2        243.60        249.53         6.04 o                         
   6   6   2        180.25        187.80         5.44 o                         
   7   6   2         43.37         37.44         3.58 o                         
   8   6   2        107.07        104.83         6.94 o                         
   9   6   2         39.42         38.12         4.16 o                         
  10   6   2         39.31         44.42         5.26 o                         
  -6   7   2         49.87         41.03         5.65 o                         
  -5   7   2          1.80          5.82         2.91 o                         
  -4   7   2        316.37        320.24        12.04 o                         
  -3   7   2         75.45         69.00         5.75 o                         
  -2   7   2          9.80         12.62         2.24 o                         
  -1   7   2        162.93        153.63         5.44 o                         
   0   7   2         89.20         74.25         3.81 o                         
   1   7   2        591.87        575.69         9.27 o                         
   2   7   2        116.60         91.57         3.99 o                         
   3   7   2         67.90         69.69         4.18 o                         
   4   7   2        352.60        354.48        11.35 o                         
   5   7   2         20.63         19.91         2.58 o                         
   6   7   2          3.45          3.11         1.81 o                         
   7   7   2        915.98        960.73        16.56 o                         
   8   7   2         17.49         11.82         2.39 o                         
   9   7   2          0.99         -0.18         2.26 o                         
  10   7   2          9.05         11.99         2.83 o                         
  -5   8   2         57.39         37.10         7.37 o                         
  -4   8   2         51.41         48.13         7.30 o                         
  -3   8   2        142.19        142.04        16.17 o                         
  -2   8   2         20.58         13.87         5.08 o                         
  -1   8   2        228.54        227.76         9.48 o                         
   0   8   2         97.57         96.02         5.50 o                         
   1   8   2         16.39         16.85         2.18 o                         
   2   8   2        255.21        255.02         8.02 o                         
   3   8   2         30.98         33.36         3.80 o                         
   4   8   2        213.89        207.04         7.39 o                         
   5   8   2          1.01          2.00         1.48 o                         
   6   8   2        383.22        396.66         9.73 o                         
   7   8   2         23.96         20.27         3.15 o                         
   8   8   2         20.36         17.29         2.84 o                         
   9   8   2          3.20          4.82         2.10 o                         
  10   8   2         59.63         55.10         5.09 o                         
  -4   9   2         62.69         53.01         8.00 o                         
  -3   9   2         29.68         32.46         8.20 o                         
  -2   9   2        114.64        129.83         9.77 o                         
  -1   9   2        434.00        417.59        13.77 o                         
   0   9   2          6.92         10.87         3.02 o                         
   1   9   2        264.13        251.22        15.00 o                         
   2   9   2        298.61        298.84         9.36 o                         
   3   9   2        661.54        699.66        13.31 o                         
   4   9   2        132.18        132.48         7.18 o                         
   5   9   2        188.20        187.79         6.70 o                         
   6   9   2        308.71        300.24         9.92 o                         
   7   9   2        176.41        159.58        11.57 o                         
   8   9   2         13.21          8.06         4.54 o                         
   9   9   2        109.04        118.43         7.61 o                         
  -2  10   2        205.03        228.49        11.47 o                         
  -1  10   2         12.43         12.98         4.86 o                         
   0  10   2          7.10          8.54         3.91 o                         
   1  10   2        165.84        166.77        20.79 o                         
   2  10   2        143.64        155.77         9.55 o                         
   3  10   2          2.47         -0.58         2.33 o                         
   4  10   2         63.37         57.24         7.94 o                         
   5  10   2         20.28         18.10         3.30 o                         
   6  10   2          5.80          9.04         2.63 o                         
   7  10   2        197.83        206.77        13.07 o                         
   8  10   2          5.48          4.71         3.15 o                         
  -1  11   2         27.86         21.72         6.24 o                         
   0  11   2        529.67        614.52        23.81 o                         
   1  11   2        226.12        216.42        14.82 o                         
   2  11   2         15.72         24.74         5.43 o                         
   3  11   2        302.42        321.83        12.71 o                         
   4  11   2          3.27          4.90         2.83 o                         
   5  11   2          8.31          2.29         2.40 o                         
   6  11   2          8.36          2.44         5.87 o                         
   7  11   2         51.92         51.20         5.54 o                         
   3  12   2        512.18        546.56        18.18 o                         
   4  12   2         22.30         27.23         4.89 o                         
  -6 -11   3          9.18         18.71         3.27 o                         
  -5 -11   3         19.53         25.01         4.19 o                         
  -4 -11   3         14.59         10.81         3.19 o                         
  -3 -11   3          3.18          8.72         2.82 o                         
  -2 -11   3          3.42          6.94         2.59 o                         
  -1 -11   3         11.64          4.74         5.75 o                         
   0 -11   3        106.84        108.32        12.42 o                         
  -8 -10   3         90.39         98.88         9.41 o                         
  -7 -10   3          0.30         -0.26         2.51 o                         
  -6 -10   3         14.89          9.34         3.50 o                         
  -5 -10   3        150.60        151.08         7.61 o                         
  -4 -10   3          3.65          6.64         2.59 o                         
  -3 -10   3         16.95         21.42         3.34 o                         
  -2 -10   3          0.83          4.20         2.36 o                         
  -1 -10   3         88.01         84.25         6.58 o                         
   0 -10   3         38.86         30.11         4.88 o                         
   1 -10   3          3.80          4.72         2.92 o                         
   2 -10   3        154.74        150.49        12.28 o                         
  -9  -9   3         39.35         41.18         5.23 o                         
  -8  -9   3         26.77         40.01         6.03 o                         
  -7  -9   3        368.32        404.19        14.77 o                         
  -6  -9   3         21.11         22.31         4.28 o                         
  -5  -9   3        489.75        540.30        16.51 o                         
  -4  -9   3        444.25        453.47        16.20 o                         
  -3  -9   3       1441.72       1510.44        29.08 o                         
  -2  -9   3        137.76        132.97         8.49 o                         
  -1  -9   3         84.78         80.10         5.35 o                         
   0  -9   3         32.40         30.73         3.65 o                         
   1  -9   3        251.99        252.69        10.78 o                         
   2  -9   3        182.02        178.43         9.56 o                         
   3  -9   3        427.55        432.16        15.04 o                         
  -9  -8   3         46.35         48.77         5.36 o                         
  -8  -8   3         17.92         15.19         3.38 o                         
  -7  -8   3        289.60        305.73        10.56 o                         
  -6  -8   3        119.90        118.43         9.04 o                         
  -5  -8   3        186.30        186.81         8.05 o                         
  -4  -8   3         19.45         14.82         3.10 o                         
  -3  -8   3        297.99        281.78         9.03 o                         
  -2  -8   3         23.97         30.66         3.70 o                         
  -1  -8   3         46.70         46.06         4.01 o                         
   0  -8   3        934.87        952.62        19.64 o                         
   1  -8   3         27.34         23.55         3.50 o                         
   2  -8   3         86.12         64.21         9.87 o                         
   3  -8   3        100.69        101.27         7.15 o                         
   4  -8   3         20.03         25.63         7.74 o                         
   5  -8   3        157.53        171.89        15.82 o                         
 -10  -7   3         32.56         23.76         3.77 o                         
  -9  -7   3        175.69        180.67         8.10 o                         
  -8  -7   3          0.01         -1.58         1.58 o                         
  -7  -7   3        355.49        373.29         9.75 o                         
  -6  -7   3        132.92        125.45         5.29 o                         
  -5  -7   3        343.97        391.34        10.37 o                         
  -4  -7   3          9.82          7.55         1.81 o                         
  -3  -7   3        152.35        147.93         5.46 o                         
  -2  -7   3        265.88        256.50         6.82 o                         
  -1  -7   3        396.49        404.24         8.86 o                         
   0  -7   3       1132.25       1137.99        22.71 o                         
   1  -7   3        132.44        123.17         5.35 o                         
   2  -7   3          0.62          1.98         2.00 o                         
   3  -7   3        373.08        357.55        12.19 o                         
   4  -7   3         17.31         19.50         3.77 o                         
   5  -7   3          0.65          3.70         7.28 o                         
   6  -7   3          0.91          1.08         3.81 o                         
 -10  -6   3        149.96        133.67         9.43 o                         
  -9  -6   3       1165.09       1150.93        22.71 o                         
  -8  -6   3         91.85         91.21         5.93 o                         
  -7  -6   3         21.22         17.67         2.55 o                         
  -6  -6   3        237.52        247.67         7.92 o                         
  -5  -6   3          0.18         -0.61         1.21 o                         
  -4  -6   3        249.81        226.07         6.09 o                         
  -3  -6   3         39.24         42.91         2.68 o                         
  -2  -6   3          2.08          0.65         1.02 o                         
  -1  -6   3        634.03        623.88        10.61 o                         
   0  -6   3          0.26          0.17         1.00 o                         
   1  -6   3        232.45        228.46         6.28 o                         
   2  -6   3          5.05          4.30         1.20 o                         
   3  -6   3         19.34         29.37         3.35 o                         
   4  -6   3          8.34         11.29         4.67 o                         
   5  -6   3          1.81          1.42         2.06 o                         
   6  -6   3         12.08         13.48         3.23 o                         
   7  -6   3         26.27         22.38         4.38 o                         
 -10  -5   3         27.26         25.77         4.34 o                         
  -9  -5   3        173.73        182.79         9.73 o                         
  -8  -5   3         34.81         38.97         3.89 o                         
  -7  -5   3       1207.15       1270.28        18.98 o                         
  -6  -5   3        385.11        345.87         8.33 o                         
  -5  -5   3         15.48         12.38         1.91 o                         
  -4  -5   3         64.81         49.81         3.34 o                         
  -3  -5   3        442.19        388.75         6.47 o                         
  -2  -5   3         78.92         91.40         2.74 o                         
  -1  -5   3       2701.28       2653.09        27.75 o                         
   0  -5   3        884.92        905.14        11.17 o                         
   1  -5   3       1421.94       1369.16        17.35 o                         
   2  -5   3         89.67         96.24         4.25 o                         
   3  -5   3          0.57          1.48         1.11 o                         
   4  -5   3       2336.16       2288.39        30.88 o                         
   5  -5   3        976.58       1061.60        23.46 o                         
   6  -5   3         85.83         70.18         7.88 o                         
   7  -5   3         15.06          7.05         3.03 o                         
 -10  -4   3          9.89          8.69         2.59 o                         
  -9  -4   3         18.01         24.13         3.60 o                         
  -8  -4   3        184.13        183.04         7.19 o                         
  -7  -4   3          0.06         -0.66         1.71 o                         
  -6  -4   3        880.23        880.24        15.33 o                         
  -5  -4   3        536.85        622.58        11.32 o                         
  -4  -4   3        554.92        678.36         8.31 o                         
  -3  -4   3        117.15         94.06         2.52 o                         
  -2  -4   3         27.60         34.42         1.84 o                         
  -1  -4   3         29.18         10.52         1.35 o                         
   0  -4   3         85.25         80.80         2.62 o                         
   1  -4   3       1054.95        986.05        11.69 o                         
   2  -4   3        463.63        419.02         5.80 o                         
   3  -4   3          0.71          0.70         0.67 o                         
   4  -4   3        299.93        275.28         5.64 o                         
   5  -4   3         27.73         23.96         2.76 o                         
   6  -4   3        104.72         94.80         8.73 o                         
   7  -4   3         86.93         75.38         6.22 o                         
   8  -4   3         60.31         62.63         7.31 o                         
 -10  -3   3          0.38          3.47         3.32 o                         
  -9  -3   3        132.91        113.65         7.84 o                         
  -8  -3   3        131.93        137.27         7.45 o                         
  -7  -3   3         82.44         77.88         4.75 o                         
  -6  -3   3         51.24         45.55         3.08 o                         
  -5  -3   3        852.33        820.73        10.56 o                         
  -4  -3   3         23.32         41.13         2.26 o                         
  -3  -3   3        975.76        900.73         9.55 o                         
  -2  -3   3       2187.50       2306.34        18.75 o                         
  -1  -3   3       2253.29       2259.24        19.94 o                         
   0  -3   3        359.85        322.30         4.99 o                         
   1  -3   3         16.16          5.52         0.95 o                         
   2  -3   3          4.46         20.11         1.33 o                         
   3  -3   3        116.19         96.20         2.71 o                         
   4  -3   3        808.68        807.01        11.17 o                         
   5  -3   3        441.52        443.43         9.63 o                         
   6  -3   3        458.97        462.30        10.54 o                         
   7  -3   3        517.52        524.46        11.94 o                         
   8  -3   3          5.70          4.78         1.85 o                         
   9  -3   3        260.47        271.60        22.74 o                         
 -10  -2   3          7.43          6.84         2.42 o                         
  -9  -2   3         31.03         29.10         3.82 o                         
  -8  -2   3          0.96         -0.24         1.65 o                         
  -7  -2   3        571.73        590.79        12.46 o                         
  -6  -2   3         99.06         86.17         3.56 o                         
  -5  -2   3        557.99        574.39         8.41 o                         
  -4  -2   3         59.18         62.47         2.18 o                         
  -3  -2   3       2096.67       2186.20        19.53 o                         
  -2  -2   3        273.12        247.55         3.97 o                         
  -1  -2   3      20071.35      21758.36       150.58 o                         
   0  -2   3      16006.96      17694.11       132.96 o                         
   1  -2   3        105.71         87.65         1.86 o                         
   2  -2   3        301.18        262.65         4.40 o                         
   3  -2   3        151.42        163.54         3.41 o                         
   4  -2   3       2004.63       1960.34        22.59 o                         
   5  -2   3        444.19        451.70         9.30 o                         
   6  -2   3         86.12         73.25         5.34 o                         
   7  -2   3        360.72        365.90         9.44 o                         
   8  -2   3         87.44         79.41         5.63 o                         
   9  -2   3        206.73        224.52         8.26 o                         
 -10  -1   3          9.11          3.19         4.44 o                         
  -9  -1   3        171.34        167.34        10.15 o                         
  -8  -1   3         23.84         25.87         5.23 o                         
  -7  -1   3        625.14        614.64        13.06 o                         
  -6  -1   3         26.28         27.08         2.38 o                         
  -5  -1   3        816.87        803.64        10.49 o                         
  -4  -1   3        339.75        342.56         5.71 o                         
  -3  -1   3         30.59         42.55         1.95 o                         
  -2  -1   3        245.37        106.04         5.78 o                         
  -1  -1   3          1.55          1.33         0.57 o                         
   0  -1   3       1043.09       1064.89         9.93 o                         
   1  -1   3       1746.58       1878.27        19.86 o                         
   2  -1   3       2738.22       2850.72        24.37 o                         
   3  -1   3        663.99        673.56         8.55 o                         
   4  -1   3        812.95        862.71        11.94 o                         
   5  -1   3       1940.45       1915.88        20.15 o                         
   6  -1   3        389.40        354.22         8.39 o                         
   7  -1   3          3.78          2.60         1.35 o                         
   8  -1   3          0.41          0.21         1.47 o                         
   9  -1   3         54.75         66.13         7.75 o                         
  10  -1   3          7.35         18.25         3.37 o                         
 -10   0   3        266.50        278.02        12.67 o                         
  -9   0   3        463.75        455.54        13.23 o                         
  -8   0   3        182.27        169.69         6.31 o                         
  -7   0   3       1060.22       1060.73        15.19 o                         
  -6   0   3        283.41        288.16         6.65 o                         
  -5   0   3        687.14        660.56         9.85 o                         
  -4   0   3          7.61         25.31         2.15 o                         
  -3   0   3       1303.77       1372.39        19.22 o                         
  -2   0   3         20.16         18.29         1.39 o                         
  -1   0   3       1657.34       1851.25        14.38 o                         
   0   0   3       9226.27      10055.70       143.36 o                         
   1   0   3       3341.36       3773.59        31.25 o                         
   2   0   3       9936.18      11246.27       105.11 o                         
   3   0   3       8217.42       9187.77        71.70 o                         
   4   0   3       4457.88       5380.78        48.83 o                         
   5   0   3        128.41         94.75         3.43 o                         
   6   0   3          0.54         -0.82         0.82 o                         
   7   0   3        450.52        464.27        10.19 o                         
   8   0   3        477.84        466.17        10.86 o                         
   9   0   3         12.02         10.27         2.68 o                         
  10   0   3         76.24         76.75         6.91 o                         
 -10   1   3         65.70         57.03         6.99 o                         
  -9   1   3        379.51        377.37        11.93 o                         
  -8   1   3        178.66        155.13         7.89 o                         
  -7   1   3       2005.03       2039.32        23.92 o                         
  -6   1   3       1640.33       1605.39        19.30 o                         
  -5   1   3         32.62         27.47         2.72 o                         
  -4   1   3        144.92        126.23         5.69 o                         
  -3   1   3         33.60         48.69         2.49 o                         
  -2   1   3        568.36        651.07         9.34 o                         
  -1   1   3       1530.18       1745.00        15.33 o                         
   0   1   3        104.93        105.65         3.45 o                         
   1   1   3       3798.81       4102.40        36.56 o                         
   2   1   3        662.84        693.06         8.09 o                         
   3   1   3       3280.13       3396.24        31.51 o                         
   4   1   3          4.61         11.06         1.24 o                         
   5   1   3        201.52        159.75         4.12 o                         
   6   1   3        138.72        131.51         4.07 o                         
   7   1   3          0.23          1.23         1.68 o                         
   8   1   3          1.29          0.37         1.58 o                         
   9   1   3         13.05          7.53         3.16 o                         
  10   1   3         73.11         68.90         6.12 o                         
  -9   2   3        271.96        281.44        10.50 o                         
  -8   2   3          0.37         -1.21         1.58 o                         
  -7   2   3         68.11         71.79         5.29 o                         
  -6   2   3          2.93          1.91         1.96 o                         
  -5   2   3        273.81        266.04         6.82 o                         
  -4   2   3         44.36         24.88         1.94 o                         
  -3   2   3        455.92        515.13         9.19 o                         
  -2   2   3       4016.48       4176.46        38.27 o                         
  -1   2   3         28.11         24.67         1.61 o                         
   0   2   3       7782.98       8475.02        71.28 o                         
   1   2   3        281.00        349.56         4.30 o                         
   2   2   3        810.27        824.99         7.90 o                         
   3   2   3        757.13        755.49         8.54 o                         
   4   2   3        419.66        443.24         6.49 o                         
   5   2   3       1411.87       1485.85        15.95 o                         
   6   2   3        914.25        958.80        12.47 o                         
   7   2   3         25.45         18.35         2.39 o                         
   8   2   3         35.34          8.70         2.58 o                         
   9   2   3        168.73        134.53         8.44 o                         
  10   2   3          0.31         -0.25         2.27 o                         
  -9   3   3        238.37        257.46        10.92 o                         
  -8   3   3        154.54        161.84         9.27 o                         
  -7   3   3         54.77         56.47         4.87 o                         
  -6   3   3        981.12       1025.27        19.14 o                         
  -5   3   3        472.20        433.95         9.34 o                         
  -4   3   3        231.85        214.33         5.83 o                         
  -3   3   3        546.75        608.18         8.73 o                         
  -2   3   3       4029.49       4436.76        41.63 o                         
  -1   3   3        330.52        271.44         4.02 o                         
   0   3   3         76.70         77.65         2.24 o                         
   1   3   3       1408.15       1324.47        11.87 o                         
   2   3   3       3886.52       4072.88        59.54 o                         
   3   3   3        657.94        590.62         7.64 o                         
   4   3   3        345.27        306.60         5.39 o                         
   5   3   3         57.52         58.58         3.49 o                         
   6   3   3        357.98        322.42         8.57 o                         
   7   3   3        514.43        530.35        13.61 o                         
   8   3   3        346.16        356.93        10.81 o                         
   9   3   3         58.71         58.44         5.53 o                         
  10   3   3          3.30          5.08         2.67 o                         
  11   3   3        327.22        345.72        12.38 o                         
  -8   4   3          6.58          9.34         2.48 o                         
  -7   4   3          1.58          2.04         1.83 o                         
  -6   4   3         70.98         53.09         6.09 o                         
  -5   4   3         90.56         75.57         5.76 o                         
  -4   4   3       1528.30       1473.24        17.80 o                         
  -3   4   3       1113.31       1067.85        13.29 o                         
  -2   4   3         11.80         27.09         2.58 o                         
  -1   4   3       2792.68       2815.32        23.37 o                         
   0   4   3        244.25        264.33         4.62 o                         
   1   4   3        624.96        513.58        11.35 o                         
   2   4   3        120.97        148.17         3.14 o                         
   3   4   3         12.67         25.80         2.16 o                         
   4   4   3       3144.08       3291.69        27.42 o                         
   5   4   3        208.81        225.55         5.35 o                         
   6   4   3        972.84        959.87        16.61 o                         
   7   4   3        410.28        386.36         9.01 o                         
   8   4   3        110.34        101.13         5.46 o                         
   9   4   3        305.34        310.97        11.42 o                         
  10   4   3         48.00         31.34         4.25 o                         
  11   4   3        325.02        401.57        13.37 o                         
  -8   5   3        566.12        611.25        32.58 o                         
  -7   5   3          0.94          1.58         1.91 o                         
  -6   5   3        299.51        325.18        10.77 o                         
  -5   5   3        359.26        354.35        10.70 o                         
  -4   5   3        141.01        138.73         6.25 o                         
  -3   5   3       1090.29       1114.95        18.14 o                         
  -2   5   3        226.48        224.68         5.23 o                         
  -1   5   3       1475.92       1614.94        17.12 o                         
   0   5   3          0.60          2.53         1.59 o                         
   1   5   3        427.53        365.53         5.53 o                         
   2   5   3        158.74        206.55         4.35 o                         
   3   5   3        378.72        448.52         7.66 o                         
   4   5   3       5341.30       5591.98        43.81 o                         
   5   5   3         71.36         72.41         3.29 o                         
   6   5   3        227.06        208.69         6.08 o                         
   7   5   3        156.80        159.46         5.24 o                         
   8   5   3         40.83         32.43         3.40 o                         
   9   5   3        466.48        453.64        12.70 o                         
  10   5   3         10.00          9.41         2.53 o                         
  11   5   3        236.64        227.34        11.49 o                         
  -7   6   3         28.21         24.86         4.29 o                         
  -6   6   3        265.97        285.32        12.37 o                         
  -5   6   3        165.62        187.83         8.67 o                         
  -4   6   3         18.61         18.10         2.99 o                         
  -3   6   3        142.49        140.09         5.45 o                         
  -2   6   3         70.70         71.90         4.47 o                         
  -1   6   3          8.78          9.78         1.20 o                         
   0   6   3          8.21          3.77         0.91 o                         
   1   6   3       1611.44       1680.96        18.89 o                         
   2   6   3       1352.32       1360.11        15.08 o                         
   3   6   3          0.27         -0.67         0.67 o                         
   4   6   3        324.97        295.57         7.94 o                         
   5   6   3        171.55        150.83         4.67 o                         
   6   6   3       1252.67       1261.85        16.27 o                         
   7   6   3         39.43         39.32         3.65 o                         
   8   6   3          0.66         -1.45         1.57 o                         
   9   6   3         51.20         54.89         5.28 o                         
  10   6   3         54.12         57.07         5.00 o                         
  -6   7   3         16.51          5.93         3.20 o                         
  -5   7   3        336.64        331.35        16.39 o                         
  -4   7   3         10.03          9.16         3.19 o                         
  -3   7   3          0.68         -1.44         1.44 o                         
  -2   7   3          1.09          1.21         1.68 o                         
  -1   7   3         14.75         20.89         2.89 o                         
   0   7   3        378.05        380.98         7.38 o                         
   1   7   3         52.18         54.91         3.25 o                         
   2   7   3        604.59        602.95         9.42 o                         
   3   7   3         21.05         13.87         1.96 o                         
   4   7   3        575.27        586.29        10.93 o                         
   5   7   3        338.42        333.09         8.15 o                         
   6   7   3       1182.47       1201.74        16.45 o                         
   7   7   3        112.07         91.94         6.56 o                         
   8   7   3         65.57         60.88         7.52 o                         
   9   7   3         13.39         11.20         2.50 o                         
  10   7   3          6.27          2.37         2.76 o                         
  -5   8   3         68.08         64.02         9.51 o                         
  -4   8   3         16.72         13.04         4.51 o                         
  -3   8   3          1.85          3.35         2.31 o                         
  -2   8   3        470.88        466.95        14.34 o                         
  -1   8   3          2.33         -0.86         3.23 o                         
   0   8   3        133.80        122.78         6.45 o                         
   1   8   3        113.17        111.13         5.19 o                         
   2   8   3         95.95         97.33         5.20 o                         
   3   8   3        480.98        469.12         9.87 o                         
   4   8   3         91.67         87.78         5.18 o                         
   5   8   3        536.98        558.49        11.39 o                         
   6   8   3        437.54        445.89        10.37 o                         
   7   8   3        910.36        961.93        19.27 o                         
   8   8   3        422.25        437.77        13.93 o                         
   9   8   3         34.46         24.80         4.36 o                         
  10   8   3         25.80         28.56         3.49 o                         
  -4   9   3        144.05        128.97        15.70 o                         
  -3   9   3         35.11         30.15         4.80 o                         
  -2   9   3        195.12        228.17        11.29 o                         
  -1   9   3         78.95         75.41         7.32 o                         
   0   9   3        674.76        687.52        17.78 o                         
   1   9   3        223.63        203.20        15.16 o                         
   2   9   3        158.74        158.52        11.10 o                         
   3   9   3        292.10        287.15         7.52 o                         
   4   9   3         60.88         56.29         4.25 o                         
   5   9   3        426.34        436.36        10.43 o                         
   6   9   3        331.41        317.56        10.25 o                         
   7   9   3        329.23        331.97        10.97 o                         
   8   9   3         93.94         95.13         8.87 o                         
   9   9   3        142.22        136.85         9.10 o                         
  -2  10   3        127.41        131.76        10.43 o                         
  -1  10   3        120.53        114.68         9.26 o                         
   0  10   3        198.84        201.42        13.80 o                         
   1  10   3          1.03         -0.03         4.39 o                         
   2  10   3         35.97         25.03         4.09 o                         
   3  10   3        434.58        454.05        18.60 o                         
   4  10   3         71.01         74.30         5.33 o                         
   5  10   3          0.43          0.34         2.10 o                         
   6  10   3        303.58        331.70        10.78 o                         
   7  10   3          1.57         -2.72         2.78 o                         
   8  10   3        218.44        224.57         9.47 o                         
  -1  11   3         81.77         99.11        16.17 o                         
   0  11   3         37.15         30.29         6.11 o                         
   1  11   3        967.62       1077.65        32.34 o                         
   2  11   3          0.08          4.19         3.65 o                         
   3  11   3        169.08        172.93        16.52 o                         
   4  11   3         38.36         49.19         6.62 o                         
   5  11   3         92.84         87.30        12.48 o                         
   6  11   3         38.89         45.77         5.06 o                         
   7  11   3         34.76         28.65         5.10 o                         
   3  12   3        481.06        500.38        21.52 o                         
   4  12   3        235.82        262.29        16.32 o                         
   5  12   3         27.53         21.49         7.39 o                         
  -6 -11   4         13.84          4.50         2.82 o                         
  -5 -11   4        242.57        276.39        10.94 o                         
  -4 -11   4        378.25        394.07        15.26 o                         
  -3 -11   4         17.43          9.22         3.24 o                         
  -2 -11   4         27.35         34.57         4.73 o                         
  -1 -11   4         56.01         57.19         6.46 o                         
  -8 -10   4         23.89         30.28         6.04 o                         
  -7 -10   4        141.31        140.42        10.77 o                         
  -6 -10   4        213.52        212.75         8.79 o                         
  -5 -10   4         30.73         33.90         4.55 o                         
  -4 -10   4        929.92        982.54        20.56 o                         
  -3 -10   4         17.15         16.25         2.99 o                         
  -2 -10   4         48.00         51.73         5.27 o                         
  -1 -10   4          1.37         -0.68         2.10 o                         
   0 -10   4         41.86         32.22         6.74 o                         
   1 -10   4        128.70        128.06         8.52 o                         
   2 -10   4         24.78         26.45         5.37 o                         
  -9  -9   4        112.70        134.49         9.61 o                         
  -8  -9   4        101.77        100.20         9.23 o                         
  -7  -9   4        145.46        156.48        13.27 o                         
  -6  -9   4        175.77        177.43         8.63 o                         
  -5  -9   4         39.36         33.55         3.76 o                         
  -4  -9   4        530.90        526.03        13.70 o                         
  -3  -9   4        165.62        143.52         8.50 o                         
  -2  -9   4        297.21        309.68        10.18 o                         
  -1  -9   4          8.16          6.33         1.93 o                         
   0  -9   4        363.46        356.43        10.79 o                         
   1  -9   4          3.88          4.70         2.60 o                         
   2  -9   4         14.00          8.37         2.68 o                         
   3  -9   4         73.61         71.87        10.72 o                         
  -9  -8   4        400.32        420.30        13.44 o                         
  -8  -8   4        151.97        167.68        10.02 o                         
  -7  -8   4         56.80         61.43         5.85 o                         
  -6  -8   4        558.94        582.51        16.91 o                         
  -5  -8   4          3.56          0.65         1.79 o                         
  -4  -8   4        279.25        281.80         8.29 o                         
  -3  -8   4         25.00         25.95         3.57 o                         
  -2  -8   4        342.96        325.17        11.03 o                         
  -1  -8   4        779.92        791.49        14.14 o                         
   0  -8   4        105.84         89.81         6.09 o                         
   1  -8   4         47.69         46.15         4.76 o                         
   2  -8   4         48.43         44.31         4.60 o                         
   3  -8   4          0.93         -1.80         1.80 o                         
   4  -8   4         83.81         97.99        11.21 o                         
   5  -8   4         51.58         53.96         8.33 o                         
 -10  -7   4          0.58          3.95         3.23 o                         
  -9  -7   4        130.28        133.69         7.73 o                         
  -8  -7   4         94.24         98.43         6.36 o                         
  -7  -7   4         26.66         26.28         3.22 o                         
  -6  -7   4        187.11        196.44         8.00 o                         
  -5  -7   4          6.35          7.30         1.92 o                         
  -4  -7   4        224.14        225.53         7.72 o                         
  -3  -7   4        246.89        241.51         7.43 o                         
  -2  -7   4         50.33         41.59         3.34 o                         
  -1  -7   4          1.03          1.24         1.20 o                         
   0  -7   4         92.09         86.68         5.14 o                         
   1  -7   4        715.13        731.48        13.16 o                         
   2  -7   4        140.19        153.25         7.29 o                         
   3  -7   4        596.20        590.27        14.10 o                         
   4  -7   4        319.65        315.68        15.72 o                         
   5  -7   4        873.03        907.50        29.36 o                         
   6  -7   4         30.75         22.87        10.97 o                         
 -10  -6   4        151.34        152.86         9.85 o                         
  -9  -6   4         32.79         32.65         4.31 o                         
  -8  -6   4       1344.22       1415.77        21.86 o                         
  -7  -6   4         30.57         26.36         3.70 o                         
  -6  -6   4         76.22         76.08         4.89 o                         
  -5  -6   4        260.80        276.49         7.33 o                         
  -4  -6   4         67.47         51.60         3.45 o                         
  -3  -6   4        475.30        437.73         7.99 o                         
  -2  -6   4        537.24        560.52        10.07 o                         
  -1  -6   4       1166.65       1151.80        16.03 o                         
   0  -6   4        447.72        429.34         8.87 o                         
   1  -6   4         63.51         73.95         4.41 o                         
   2  -6   4         35.88         34.71         3.52 o                         
   3  -6   4         14.41          8.81         1.85 o                         
   4  -6   4        322.11        347.59        10.56 o                         
   5  -6   4        133.99        139.86        12.71 o                         
   6  -6   4          0.39          0.43         2.18 o                         
   7  -6   4         14.91         22.66         4.87 o                         
 -10  -5   4         49.13         42.23         5.00 o                         
  -9  -5   4         63.03         67.11         6.26 o                         
  -8  -5   4        488.86        486.84        11.30 o                         
  -7  -5   4          4.44          6.16         1.69 o                         
  -6  -5   4        365.37        379.66         8.84 o                         
  -5  -5   4         25.80         22.09         2.43 o                         
  -4  -5   4         38.83         33.80         2.37 o                         
  -3  -5   4        104.53         67.60         2.81 o                         
  -2  -5   4       1491.32       1442.70        16.19 o                         
  -1  -5   4        218.50        220.95         4.77 o                         
   0  -5   4        178.03        154.25         4.00 o                         
   1  -5   4        568.03        604.48         9.17 o                         
   2  -5   4          9.71          8.29         1.30 o                         
   3  -5   4       1378.59       1336.45        18.58 o                         
   4  -5   4        266.84        284.40         7.95 o                         
   5  -5   4        607.59        616.73        14.71 o                         
   6  -5   4        869.09        904.88        21.83 o                         
   7  -5   4        199.62        188.43        10.54 o                         
 -10  -4   4          4.51          1.60         2.24 o                         
  -9  -4   4        162.98        155.30         9.02 o                         
  -8  -4   4        609.26        594.95        12.11 o                         
  -7  -4   4         34.28         31.67         2.92 o                         
  -6  -4   4        586.23        591.55        10.97 o                         
  -5  -4   4       2542.37       2523.16        22.64 o                         
  -4  -4   4          3.49          6.42         0.96 o                         
  -3  -4   4       3283.63       3336.58        27.12 o                         
  -2  -4   4       1608.94       1644.91        13.99 o                         
  -1  -4   4       1056.46       1070.28        11.86 o                         
   0  -4   4        321.34        228.38         8.00 o                         
   1  -4   4        170.58        204.01         4.20 o                         
   2  -4   4        442.91        378.40         5.52 o                         
   3  -4   4        255.55        210.70         4.54 o                         
   4  -4   4        161.16        140.69         5.93 o                         
   5  -4   4        518.33        513.04        12.70 o                         
   6  -4   4        178.49        180.48         8.05 o                         
   7  -4   4        348.28        371.82        21.74 o                         
   8  -4   4         30.90         24.52         3.54 o                         
 -10  -3   4         15.55         12.89         2.65 o                         
  -9  -3   4          0.36          1.16         1.67 o                         
  -8  -3   4        311.68        288.74         9.29 o                         
  -7  -3   4        203.80        198.64         6.14 o                         
  -6  -3   4         34.73         36.85         2.65 o                         
  -5  -3   4         74.37         57.49         2.72 o                         
  -4  -3   4       1616.11       1699.16        14.81 o                         
  -3  -3   4       1334.17       1216.74        11.93 o                         
  -2  -3   4        626.93        504.70         6.10 o                         
  -1  -3   4        133.83        138.17         4.49 o                         
   0  -3   4       2654.41       2593.52        23.18 o                         
   1  -3   4         26.01         48.02         3.14 o                         
   2  -3   4         13.42          2.73         0.74 o                         
   3  -3   4        353.26        329.18         5.89 o                         
   4  -3   4         94.23         95.21         3.80 o                         
   5  -3   4       1446.17       1484.84        25.54 o                         
   6  -3   4        168.45        149.94         6.50 o                         
   7  -3   4        156.98        156.25         7.07 o                         
   8  -3   4        273.88        269.30        10.34 o                         
   9  -3   4         51.03         56.59         6.11 o                         
 -10  -2   4         87.48         90.02         7.30 o                         
  -9  -2   4          1.05          3.21         2.20 o                         
  -8  -2   4         33.81         23.12         3.19 o                         
  -7  -2   4       1037.53       1078.61        18.71 o                         
  -6  -2   4        255.56        262.61         5.80 o                         
  -5  -2   4        220.59        195.60         4.27 o                         
  -4  -2   4        804.58        754.92         8.21 o                         
  -3  -2   4         13.92          4.60         0.80 o                         
  -2  -2   4       8577.71       9035.58        86.75 o                         
  -1  -2   4      11362.95      12714.89        96.56 o                         
   0  -2   4      13021.32      14168.96       117.88 o                         
   1  -2   4         31.24         18.26         1.53 o                         
   2  -2   4         20.02         30.49         2.01 o                         
   3  -2   4        841.15        778.68         9.90 o                         
   4  -2   4        205.72        231.67         8.17 o                         
   5  -2   4       1098.11       1164.84        18.38 o                         
   6  -2   4         20.96         14.61         2.17 o                         
   7  -2   4        180.19        190.22         7.66 o                         
   8  -2   4        307.67        302.50        15.90 o                         
   9  -2   4         57.81         52.38         4.76 o                         
 -10  -1   4        252.47        294.42        12.94 o                         
  -9  -1   4        220.79        208.99         9.05 o                         
  -8  -1   4         36.14         28.12         3.61 o                         
  -7  -1   4       1212.68       1328.79        25.56 o                         
  -6  -1   4          6.44          7.25         1.40 o                         
  -5  -1   4        809.83        886.60        11.76 o                         
  -4  -1   4       1552.87       1606.10        15.12 o                         
  -3  -1   4        172.87        173.23         3.30 o                         
  -1  -1   4       4423.27       4728.40        34.56 o                         
   0  -1   4        614.51        630.81         6.79 o                         
   1  -1   4        302.70        284.02         8.34 o                         
   2  -1   4       2383.92       2518.93        22.21 o                         
   3  -1   4       1608.27       1689.49        20.82 o                         
   4  -1   4        666.21        714.16         9.77 o                         
   5  -1   4        504.37        521.26         9.39 o                         
   6  -1   4        934.39        900.49        14.60 o                         
   7  -1   4         28.50         25.50         2.95 o                         
   8  -1   4        157.08        161.66         7.54 o                         
   9  -1   4         34.91         37.94         4.13 o                         
  10  -1   4         65.05         75.38        10.82 o                         
 -10   0   4          0.28         -0.12         2.51 o                         
  -9   0   4        104.72        116.26         9.72 o                         
  -8   0   4         22.32         24.69         2.84 o                         
  -7   0   4         88.64         87.72         5.16 o                         
  -6   0   4       2876.29       2919.29        29.31 o                         
  -5   0   4        301.89        275.43         6.50 o                         
  -4   0   4       1825.11       1830.10        20.36 o                         
  -3   0   4         65.99         86.90         2.31 o                         
  -2   0   4          0.96          1.92         0.50 o                         
  -1   0   4       3888.64       4037.21        52.08 o                         
   0   0   4        572.16        602.28         8.17 o                         
   1   0   4         44.54         54.53         1.81 o                         
   2   0   4         38.62         40.56         2.20 o                         
   3   0   4        501.59        446.52         7.12 o                         
   4   0   4       2436.13       2683.17        24.92 o                         
   5   0   4        407.76        459.31         7.75 o                         
   6   0   4         14.50         15.08         1.75 o                         
   7   0   4         12.08          7.49         1.75 o                         
   8   0   4        110.92        114.47         7.19 o                         
   9   0   4        126.96        132.79        13.40 o                         
  10   0   4         19.94         20.36         5.04 o                         
  -9   1   4        140.93        163.92        10.12 o                         
  -8   1   4        379.52        380.57        10.22 o                         
  -7   1   4          0.09         -1.13         1.13 o                         
  -6   1   4       4413.09       4558.52        46.28 o                         
  -5   1   4        254.46        252.12         6.41 o                         
  -4   1   4       1135.70       1106.68        14.47 o                         
  -3   1   4        544.41        515.65         8.05 o                         
  -2   1   4        960.05        981.76        10.52 o                         
  -1   1   4        965.97        975.24        16.15 o                         
   0   1   4       1328.08       1461.41        16.63 o                         
   1   1   4       8070.87       8810.15        73.88 o                         
   2   1   4       2502.28       2740.59        25.36 o                         
   3   1   4         17.89          8.87         1.02 o                         
   4   1   4       1822.26       1877.96        18.50 o                         
   5   1   4         13.03         13.55         1.50 o                         
   6   1   4        128.91        115.81         4.10 o                         
   7   1   4          6.22          6.05         1.28 o                         
   8   1   4        473.61        434.67        11.99 o                         
   9   1   4        266.01        263.28        10.22 o                         
  10   1   4         32.18         27.69         4.22 o                         
  -9   2   4         14.51         15.86         3.18 o                         
  -8   2   4         66.66         63.55         5.18 o                         
  -7   2   4          4.89          2.49         1.61 o                         
  -6   2   4        150.39        142.60         6.89 o                         
  -5   2   4         33.81         31.56         2.89 o                         
  -4   2   4         22.22         29.52         2.51 o                         
  -3   2   4        140.48        107.83         4.26 o                         
  -2   2   4        892.32       1033.34        16.60 o                         
  -1   2   4       3214.33       3394.31        28.58 o                         
   0   2   4       2067.68       2131.58        18.64 o                         
   1   2   4       5482.78       6161.26        48.11 o                         
   2   2   4          6.60         11.90         0.95 o                         
   3   2   4        492.61        522.65         6.83 o                         
   4   2   4        726.24        675.39         8.76 o                         
   5   2   4          4.50          6.74         1.21 o                         
   6   2   4        162.63        143.11         4.21 o                         
   7   2   4        332.16        288.42         8.31 o                         
   8   2   4        558.68        504.35        12.91 o                         
   9   2   4         31.11         50.93         5.31 o                         
  10   2   4          2.75          0.97         2.01 o                         
  -9   3   4         11.00         12.12         2.68 o                         
  -8   3   4        151.49        171.51        10.66 o                         
  -7   3   4         90.90         80.10         5.85 o                         
  -6   3   4        112.06        117.78         7.49 o                         
  -5   3   4        433.13        397.33        10.47 o                         
  -4   3   4         36.59         37.45         2.64 o                         
  -3   3   4        366.36        282.21         5.50 o                         
  -2   3   4       1936.74       2273.11        26.39 o                         
  -1   3   4       4029.60       4308.16        51.97 o                         
   0   3   4       4221.24       4305.41        34.62 o                         
   1   3   4          1.08          0.89         0.43 o                         
   2   3   4       3503.14       3575.49        25.66 o                         
   3   3   4         31.36         32.93         1.79 o                         
   4   3   4         28.18         22.81         1.90 o                         
   5   3   4        191.51        164.85         4.91 o                         
   6   3   4         17.03         14.15         2.07 o                         
   7   3   4       1186.32       1218.11        17.87 o                         
   8   3   4         41.09         40.66         3.70 o                         
   9   3   4        275.42        289.20        10.08 o                         
  10   3   4        109.50        134.42        10.43 o                         
  -8   4   4        118.80        123.28         7.71 o                         
  -7   4   4          1.99          1.22         2.45 o                         
  -6   4   4         11.42          4.57         2.15 o                         
  -5   4   4        745.41        734.58        15.51 o                         
  -4   4   4        354.11        321.82         7.91 o                         
  -3   4   4        968.28        886.67        11.97 o                         
  -2   4   4       1973.80       2032.89        20.78 o                         
  -1   4   4        864.46        870.52         9.58 o                         
   0   4   4        838.39        709.53        12.39 o                         
   1   4   4       1109.79       1158.48        11.32 o                         
   2   4   4        305.89        280.15         5.78 o                         
   3   4   4        415.37        382.36         7.72 o                         
   4   4   4       3142.81       3212.78        29.09 o                         
   5   4   4        100.37         78.16         3.40 o                         
   6   4   4         75.10         71.59         4.39 o                         
   7   4   4        367.47        356.91         8.68 o                         
   8   4   4         66.28         64.48         5.53 o                         
   9   4   4        606.12        602.85        13.10 o                         
  10   4   4        675.28        676.51        22.18 o                         
  11   4   4          7.55         12.92         4.24 o                         
  -7   5   4         74.98         88.55         8.42 o                         
  -6   5   4         20.56         19.61         3.36 o                         
  -5   5   4        149.53        149.37         7.97 o                         
  -4   5   4         17.63         20.03         2.54 o                         
  -3   5   4        820.36        762.48        16.87 o                         
  -2   5   4       2239.05       2301.55        26.23 o                         
  -1   5   4        951.74       1030.16        11.36 o                         
   0   5   4        770.82        697.97         9.23 o                         
   1   5   4        488.96        503.51         7.25 o                         
   2   5   4       1427.14       1458.47        15.05 o                         
   3   5   4        383.97        322.85         6.46 o                         
   4   5   4       3786.93       3842.92        31.91 o                         
   5   5   4          3.18          1.28         0.80 o                         
   6   5   4        139.40        130.09         4.63 o                         
   7   5   4        114.59        113.36         5.43 o                         
   8   5   4        295.53        283.77         8.22 o                         
   9   5   4        247.25        216.91         8.60 o                         
  10   5   4        219.88        238.76         9.50 o                         
  11   5   4         11.20         18.25         6.70 o                         
  -7   6   4        164.80        167.96        10.47 o                         
  -6   6   4          0.42          0.80         1.92 o                         
  -5   6   4        396.52        434.19        14.21 o                         
  -4   6   4        583.85        548.56        13.41 o                         
  -3   6   4         16.29         17.92         2.91 o                         
  -2   6   4        171.90        187.04         5.90 o                         
  -1   6   4        354.37        349.00         6.74 o                         
   0   6   4        359.56        322.33        10.72 o                         
   1   6   4          6.65          4.56         0.78 o                         
   2   6   4         19.94         11.55         1.17 o                         
   3   6   4        374.85        354.43         6.54 o                         
   4   6   4         36.09         34.60         2.75 o                         
   5   6   4        459.04        435.30         7.46 o                         
   6   6   4        460.35        481.11         8.40 o                         
   7   6   4        639.01        607.81        12.34 o                         
   8   6   4        281.74        294.09         9.20 o                         
   9   6   4         61.10         52.91         4.66 o                         
  10   6   4        161.21        162.38        13.88 o                         
  -6   7   4         52.86         45.92         5.86 o                         
  -5   7   4        171.29        184.45        12.97 o                         
  -4   7   4        931.42        922.59        17.07 o                         
  -3   7   4        139.48        131.62         6.51 o                         
  -2   7   4          4.23          5.23         1.66 o                         
  -1   7   4         10.26          6.47         1.73 o                         
   0   7   4         34.74         35.94         2.97 o                         
   1   7   4        488.24        469.39         8.25 o                         
   2   7   4        127.13        123.04         4.08 o                         
   3   7   4        772.92        816.00        13.06 o                         
   4   7   4        314.52        324.99         7.88 o                         
   5   7   4         73.17         69.16         4.49 o                         
   6   7   4        725.27        773.38        12.50 o                         
   7   7   4        223.31        221.07         7.39 o                         
   8   7   4        223.76        237.44        11.83 o                         
   9   7   4          8.35          6.21         2.09 o                         
  10   7   4        165.98        174.54         8.71 o                         
  -5   8   4         44.51         50.76         8.29 o                         
  -4   8   4        270.71        266.26        16.52 o                         
  -3   8   4          0.85         -1.92         1.92 o                         
  -2   8   4        308.15        304.71        10.35 o                         
  -1   8   4         32.11         31.76         3.79 o                         
   0   8   4         39.11         43.36         4.24 o                         
   1   8   4        148.49        153.37         6.24 o                         
   2   8   4        348.51        324.89         7.14 o                         
   3   8   4         33.50         28.48         2.87 o                         
   4   8   4        136.80        140.41         7.67 o                         
   5   8   4        153.00        146.10         6.04 o                         
   6   8   4        495.22        532.08        11.48 o                         
   7   8   4        174.93        184.77         7.24 o                         
   8   8   4        257.59        262.20         8.73 o                         
   9   8   4        145.79        131.87         7.72 o                         
  10   8   4          5.04          2.03         2.38 o                         
  -4   9   4         49.85         64.18         9.18 o                         
  -3   9   4        322.99        351.40        13.38 o                         
  -2   9   4         28.34         21.65         3.81 o                         
  -1   9   4        387.62        391.08        13.34 o                         
   0   9   4        258.08        251.58        10.43 o                         
   1   9   4       1511.85       1558.21        28.52 o                         
   2   9   4        223.00        227.00         7.89 o                         
   3   9   4          0.82          0.71         1.33 o                         
   4   9   4        400.19        404.79         9.79 o                         
   5   9   4         30.97         35.46         3.63 o                         
   6   9   4        461.52        492.47        13.05 o                         
   7   9   4         97.69         95.09         7.12 o                         
   8   9   4          1.99         -1.55         2.25 o                         
   9   9   4        131.65        135.37         8.19 o                         
  -2  10   4         19.78         16.06         3.44 o                         
  -1  10   4        166.15        181.80        10.49 o                         
   0  10   4        376.21        396.43        17.70 o                         
   1  10   4        922.18        991.35        29.21 o                         
   2  10   4          2.50          0.47         2.34 o                         
   3  10   4        411.06        436.41        14.10 o                         
   4  10   4        284.91        285.69        15.18 o                         
   5  10   4         15.68         12.29         2.60 o                         
   6  10   4         56.21         48.33         5.87 o                         
   7  10   4        120.70        110.68         7.69 o                         
   8  10   4         23.64         19.17         3.52 o                         
  -1  11   4         84.81         69.77        12.94 o                         
   0  11   4         34.03         41.77         6.77 o                         
   1  11   4        146.47        160.09        14.86 o                         
   2  11   4        871.50       1030.59        36.26 o                         
   3  11   4        285.13        307.73        16.23 o                         
   4  11   4          0.76          0.62         2.53 o                         
   5  11   4         68.52         63.92        10.42 o                         
   6  11   4         16.23         11.12         3.34 o                         
   7  11   4         21.35         27.26         4.84 o                         
   3  12   4         42.18         56.98        14.67 o                         
   4  12   4         16.48         14.75         4.00 o                         
  -5 -11   5          6.26          5.08         3.17 o                         
  -4 -11   5         28.85         32.83         4.42 o                         
  -3 -11   5        412.97        417.17        13.33 o                         
  -2 -11   5         91.76         86.35         9.04 o                         
  -1 -11   5        132.47        135.48        10.66 o                         
  -7 -10   5          0.43          1.80         3.18 o                         
  -6 -10   5         79.37         83.06         7.33 o                         
  -5 -10   5         96.62         89.42         8.41 o                         
  -4 -10   5         91.70        106.37         7.90 o                         
  -3 -10   5        926.29        963.52        20.36 o                         
  -2 -10   5         37.04         34.79         5.70 o                         
  -1 -10   5         94.01        108.46        10.46 o                         
   0 -10   5         24.06         10.61         3.07 o                         
   1 -10   5        184.42        203.45        10.42 o                         
  -8  -9   5        148.02        179.89        11.75 o                         
  -7  -9   5         45.74         42.95         6.05 o                         
  -6  -9   5        302.85        309.98        12.57 o                         
  -5  -9   5        390.54        380.72        10.51 o                         
  -4  -9   5         77.31         74.97         6.26 o                         
  -3  -9   5        456.74        449.46        12.69 o                         
  -2  -9   5          0.03         -2.23         2.23 o                         
  -1  -9   5        135.08        135.46         7.21 o                         
   0  -9   5         77.04         68.83         5.50 o                         
   1  -9   5        854.48        854.46        22.44 o                         
   2  -9   5         40.90         42.23         5.86 o                         
   3  -9   5          0.22         -3.43         3.43 o                         
  -9  -8   5         57.74         53.69         5.85 o                         
  -8  -8   5        312.51        351.41        11.85 o                         
  -7  -8   5         65.86         50.84         6.35 o                         
  -6  -8   5          7.12         10.35         3.06 o                         
  -5  -8   5        244.19        263.93        14.19 o                         
  -4  -8   5        130.81        112.33         7.28 o                         
  -3  -8   5        377.27        366.30        10.76 o                         
  -2  -8   5        257.69        246.84         7.50 o                         
  -1  -8   5        902.31        914.24        15.68 o                         
   0  -8   5        469.45        484.69        12.11 o                         
   1  -8   5        628.76        619.46        11.83 o                         
   2  -8   5        110.58        106.61         7.18 o                         
   3  -8   5          9.39          7.21         2.51 o                         
   4  -8   5         75.62         76.65         8.18 o                         
 -10  -7   5         16.21         19.43         5.22 o                         
  -9  -7   5         39.69         42.78         4.40 o                         
  -8  -7   5        183.76        188.65         9.21 o                         
  -7  -7   5        261.66        277.29         9.77 o                         
  -6  -7   5          0.17         -1.19         1.64 o                         
  -5  -7   5        160.35        151.41        14.84 o                         
  -4  -7   5         29.80         25.25         2.90 o                         
  -3  -7   5        384.94        377.43        12.41 o                         
  -2  -7   5          3.23          3.85         1.38 o                         
  -1  -7   5         35.28         37.42         3.33 o                         
   0  -7   5        126.24        124.08         5.95 o                         
   1  -7   5        267.61        259.22         6.73 o                         
   2  -7   5        610.76        632.04        14.51 o                         
   3  -7   5        151.02        160.04         8.08 o                         
   4  -7   5         72.15         65.99         7.22 o                         
   5  -7   5        890.02        975.23        33.57 o                         
 -10  -6   5         97.31         97.31         7.86 o                         
  -9  -6   5        250.56        233.02        16.66 o                         
  -8  -6   5         42.52         37.56         3.77 o                         
  -7  -6   5         53.63         53.04         4.27 o                         
  -6  -6   5          1.62         -1.21         1.21 o                         
  -5  -6   5        585.64        629.54        13.63 o                         
  -4  -6   5        329.47        314.67        11.76 o                         
  -3  -6   5        659.40        633.85        10.15 o                         
  -2  -6   5        444.39        466.58         9.32 o                         
  -1  -6   5          8.71          8.28         1.72 o                         
   0  -6   5       1095.52       1132.34        16.35 o                         
   1  -6   5         40.33         42.67         5.08 o                         
   2  -6   5        108.69        116.97         4.82 o                         
   3  -6   5        488.25        525.38        14.16 o                         
   4  -6   5          2.00          2.76         1.93 o                         
   5  -6   5       1006.50       1013.13        20.67 o                         
   6  -6   5         43.33         26.96         5.52 o                         
 -10  -5   5          2.59          8.08         3.83 o                         
  -9  -5   5        447.99        462.62        13.44 o                         
  -8  -5   5         10.24         10.92         2.17 o                         
  -7  -5   5        830.38        862.58        15.06 o                         
  -6  -5   5        248.83        253.38         7.18 o                         
  -5  -5   5        272.93        289.39         7.26 o                         
  -4  -5   5          0.88          1.12         0.97 o                         
  -3  -5   5          6.97         10.13         1.48 o                         
  -2  -5   5       1607.45       1592.66        19.33 o                         
  -1  -5   5        476.34        473.21         9.16 o                         
   0  -5   5       1064.48       1102.22        14.46 o                         
   1  -5   5        518.55        505.08         7.79 o                         
   2  -5   5         26.63         19.52         1.78 o                         
   3  -5   5       1946.60       1958.25        22.75 o                         
   4  -5   5        141.81        108.97         7.24 o                         
   5  -5   5         14.86          5.58         2.56 o                         
   6  -5   5         18.20         24.34         3.89 o                         
   7  -5   5         18.20         13.29         4.84 o                         
 -10  -4   5         39.91         41.72         5.35 o                         
  -9  -4   5        253.07        260.09        10.80 o                         
  -8  -4   5          2.49          1.61         2.53 o                         
  -7  -4   5          1.79          1.41         1.64 o                         
  -6  -4   5         34.32         39.39         3.24 o                         
  -5  -4   5         34.68         18.55         1.58 o                         
  -4  -4   5       2470.85       2471.40        21.94 o                         
  -3  -4   5          1.64          1.41         0.64 o                         
  -2  -4   5        234.08        181.80         5.13 o                         
  -1  -4   5      10070.32      10964.80        97.50 o                         
   0  -4   5       5073.58       5618.48        46.98 o                         
   1  -4   5       1227.70       1191.30        13.92 o                         
   2  -4   5          0.31          0.27         0.70 o                         
   3  -4   5        680.27        631.92        11.03 o                         
   4  -4   5        453.76        483.11        13.55 o                         
   5  -4   5        238.39        218.68         9.74 o                         
   6  -4   5        181.86        182.63         8.29 o                         
   7  -4   5          0.28          4.03         2.18 o                         
   8  -4   5        359.58        384.36        12.87 o                         
 -10  -3   5          0.92          3.73         2.19 o                         
  -9  -3   5        380.34        353.52        11.15 o                         
  -8  -3   5         25.51         21.77         3.09 o                         
  -7  -3   5        191.92        181.99         5.91 o                         
  -6  -3   5        439.09        423.40         7.70 o                         
  -5  -3   5        662.86        699.33         9.01 o                         
  -4  -3   5       1691.01       1670.41        16.05 o                         
  -3  -3   5        122.49         93.17         2.60 o                         
  -2  -3   5       2484.69       2374.03        21.18 o                         
  -1  -3   5       3585.34       3661.96        38.47 o                         
   0  -3   5       2378.89       2572.76        25.68 o                         
   1  -3   5         25.81          2.87         0.77 o                         
   2  -3   5        254.92        214.87         4.47 o                         
   3  -3   5        160.47        124.36         4.72 o                         
   4  -3   5       1989.03       1979.45        21.22 o                         
   5  -3   5        655.34        641.14        12.10 o                         
   6  -3   5          1.33          1.06         1.79 o                         
   7  -3   5         14.14         10.57         2.53 o                         
   8  -3   5        141.03        145.81        13.91 o                         
 -10  -2   5         23.69         20.94         4.21 o                         
  -9  -2   5         16.25         15.59         3.83 o                         
  -8  -2   5        297.69        327.75        11.95 o                         
  -7  -2   5        141.67        124.86         7.07 o                         
  -6  -2   5        322.18        305.67         7.46 o                         
  -5  -2   5        581.52        614.89         8.39 o                         
  -4  -2   5          4.29          1.05         0.55 o                         
  -3  -2   5       1182.94       1164.24        29.45 o                         
  -2  -2   5        710.94        670.00         7.46 o                         
  -1  -2   5        190.18        128.96         4.60 o                         
   0  -2   5        322.47        373.10        12.56 o                         
   1  -2   5        411.20        356.28         5.65 o                         
   2  -2   5        744.07        765.13        10.19 o                         
   3  -2   5       1530.51       1819.68        18.56 o                         
   4  -2   5       2262.09       2435.67        24.25 o                         
   5  -2   5         72.92         60.38         3.51 o                         
   6  -2   5         39.05         49.60         3.92 o                         
   7  -2   5        240.04        232.65         7.54 o                         
   8  -2   5         10.50          9.57         2.09 o                         
   9  -2   5        235.19        252.05        10.08 o                         
 -10  -1   5        303.78        335.41        13.87 o                         
  -9  -1   5         14.26         12.53         3.28 o                         
  -8  -1   5        885.86        890.92        17.93 o                         
  -7  -1   5        906.66        870.15        13.35 o                         
  -6  -1   5       1780.03       1821.32        20.57 o                         
  -5  -1   5        418.71        427.35         7.21 o                         
  -4  -1   5        364.27        330.56         5.36 o                         
  -3  -1   5        712.58        686.48        10.59 o                         
  -2  -1   5        694.21        719.54        12.84 o                         
  -1  -1   5       4341.70       4591.35        34.02 o                         
   0  -1   5       2689.25       2787.41        23.41 o                         
   1  -1   5       1422.96       1462.96        13.87 o                         
   2  -1   5         27.26         46.34         2.38 o                         
   3  -1   5        314.48        304.52         6.44 o                         
   4  -1   5       1488.53       1554.74        16.90 o                         
   5  -1   5        388.14        363.36         7.09 o                         
   6  -1   5        136.43        140.21         6.23 o                         
   7  -1   5         12.09          7.67         1.88 o                         
   8  -1   5          3.02          0.77         2.04 o                         
   9  -1   5        115.96        103.99         7.92 o                         
 -10   0   5        111.35        148.53        11.91 o                         
  -9   0   5         12.48         10.64         3.33 o                         
  -8   0   5        197.42        211.31         7.75 o                         
  -7   0   5         27.97         25.41         2.63 o                         
  -6   0   5         76.68         84.88         4.49 o                         
  -5   0   5        317.26        301.60         6.93 o                         
  -4   0   5        454.51        532.82         8.78 o                         
  -3   0   5        925.48        920.99        10.48 o                         
  -2   0   5        157.18        146.97         2.64 o                         
  -1   0   5          1.72          1.25         0.41 o                         
   0   0   5       2377.74       2591.12        24.10 o                         
   1   0   5          7.70          9.89         0.87 o                         
   2   0   5       2836.41       2896.60        24.99 o                         
   3   0   5        151.08        151.90         3.97 o                         
   4   0   5       1676.96       1581.81        18.37 o                         
   5   0   5        380.71        345.06         7.55 o                         
   6   0   5         19.28         20.65         2.16 o                         
   7   0   5        791.11        725.44        13.31 o                         
   8   0   5         37.87         47.98         4.22 o                         
   9   0   5         47.30         50.82         5.30 o                         
  10   0   5          2.38          0.91         2.40 o                         
  -9   1   5        115.44        123.47         8.58 o                         
  -8   1   5        118.88        118.00         7.16 o                         
  -7   1   5          4.09         -1.28         1.28 o                         
  -6   1   5         59.24         60.49         4.26 o                         
  -5   1   5        304.85        290.07         7.02 o                         
  -4   1   5        533.47        494.61         8.72 o                         
  -3   1   5        482.16        715.16        12.11 o                         
  -2   1   5        656.54        676.36         7.62 o                         
  -1   1   5       2031.65       2116.61        17.11 o                         
   0   1   5        206.65        239.28         4.06 o                         
   1   1   5       1009.06       1105.69        12.12 o                         
   2   1   5       1743.46       1806.20        17.40 o                         
   3   1   5       2372.79       2544.28        22.92 o                         
   4   1   5        435.58        420.11         7.47 o                         
   5   1   5       1028.47        961.56        12.25 o                         
   6   1   5         80.91         76.40         3.97 o                         
   7   1   5          1.58          2.81         1.10 o                         
   8   1   5         93.13        107.35         7.52 o                         
   9   1   5        336.90        317.81        10.87 o                         
  10   1   5         23.94         28.26         4.26 o                         
  -9   2   5        210.72        230.20         9.01 o                         
  -8   2   5          0.60          2.30         1.81 o                         
  -7   2   5        160.03        165.46        14.67 o                         
  -6   2   5          0.13          0.64         1.46 o                         
  -5   2   5        632.29        633.19        13.19 o                         
  -4   2   5         32.31         23.74         2.81 o                         
  -3   2   5         50.61         40.29         3.39 o                         
  -2   2   5         26.19         43.16         5.84 o                         
  -1   2   5         10.59          5.43         0.81 o                         
   0   2   5       5659.09       5884.97        46.76 o                         
   1   2   5        258.71        275.15         4.10 o                         
   2   2   5        809.29        794.01         8.53 o                         
   3   2   5       2788.72       2894.04        28.10 o                         
   4   2   5        225.09        246.62         4.86 o                         
   5   2   5       1158.40       1166.30        13.79 o                         
   6   2   5        453.56        468.68         8.23 o                         
   7   2   5        161.46        175.13         5.94 o                         
   8   2   5        605.99        577.99        12.96 o                         
   9   2   5         97.28         79.22         7.84 o                         
  10   2   5         66.37         70.82         6.84 o                         
  -9   3   5        137.31        149.30        24.26 o                         
  -8   3   5         20.78         20.80         3.52 o                         
  -7   3   5          0.88         -0.69         1.67 o                         
  -6   3   5        778.04        774.67        16.46 o                         
  -5   3   5         12.91          8.77         2.10 o                         
  -4   3   5         36.37         23.95         2.51 o                         
  -3   3   5        278.07        255.26         5.38 o                         
  -2   3   5        129.06        208.18         7.09 o                         
  -1   3   5          6.85          6.50         1.03 o                         
   0   3   5       4255.20       4229.14        83.54 o                         
   1   3   5       5600.21       5988.02        44.12 o                         
   2   3   5       1351.56       1435.60        13.00 o                         
   3   3   5          1.78          2.24         0.63 o                         
   4   3   5        127.23        129.29         3.37 o                         
   5   3   5         33.73         26.48         2.00 o                         
   6   3   5        615.70        610.01        11.06 o                         
   7   3   5        240.23        257.40         8.36 o                         
   8   3   5        308.93        317.52         8.73 o                         
   9   3   5         17.06         17.37         3.22 o                         
  10   3   5         85.88        100.68         8.10 o                         
  -8   4   5          2.01          3.33         2.15 o                         
  -7   4   5         40.94         46.30         5.02 o                         
  -6   4   5         35.68         30.98         4.05 o                         
  -5   4   5        229.32        224.73         8.24 o                         
  -4   4   5       1570.59       1608.35        21.23 o                         
  -3   4   5         61.38         63.49         3.98 o                         
  -2   4   5       2472.25       2500.10        32.37 o                         
  -1   4   5         68.75         38.43         2.18 o                         
   0   4   5       1585.80       1580.15        19.49 o                         
   1   4   5       1479.65       1346.62        14.27 o                         
   2   4   5        700.56        796.18         8.72 o                         
   3   4   5       5625.30       6150.37        50.57 o                         
   4   4   5         40.13         32.33         2.08 o                         
   5   4   5       1280.81       1294.46        15.12 o                         
   6   4   5        929.63        916.51        14.31 o                         
   7   4   5        185.35        165.55         5.83 o                         
   8   4   5        281.83        267.39         9.08 o                         
   9   4   5         15.65          9.63         2.30 o                         
  10   4   5        127.29        124.73         8.74 o                         
  -7   5   5         17.92         14.89         3.47 o                         
  -6   5   5        102.22         86.77         6.92 o                         
  -5   5   5          1.79          4.29         2.10 o                         
  -4   5   5         45.47         39.93         3.59 o                         
  -3   5   5         12.83         10.37         1.96 o                         
  -2   5   5        649.55        639.42        11.32 o                         
  -1   5   5        681.63        599.45        18.77 o                         
   0   5   5         95.69         83.59         3.13 o                         
   1   5   5        858.46        724.28         8.72 o                         
   2   5   5        942.77       1053.38        11.35 o                         
   3   5   5       3640.78       3807.85        30.85 o                         
   4   5   5          1.04         -0.51         0.74 o                         
   5   5   5          7.01          3.26         0.92 o                         
   6   5   5       1656.31       1638.61        19.42 o                         
   7   5   5         15.39         15.79         2.18 o                         
   8   5   5        248.14        241.69         7.64 o                         
   9   5   5          0.55          0.63         1.64 o                         
  10   5   5         38.13         35.68         4.84 o                         
  -7   6   5         10.33         14.47         3.48 o                         
  -6   6   5        168.17        162.81         9.87 o                         
  -5   6   5          3.77          1.43         2.11 o                         
  -4   6   5       1226.88       1215.29        19.02 o                         
  -3   6   5          1.05          1.24         1.32 o                         
  -2   6   5          0.40          3.63         1.45 o                         
  -1   6   5        119.26        113.82         5.00 o                         
   0   6   5        193.38        212.82         5.65 o                         
   1   6   5        640.38        577.27        12.13 o                         
   2   6   5        294.13        314.26         5.89 o                         
   3   6   5        243.54        218.26         5.57 o                         
   4   6   5         87.17         70.47         4.43 o                         
   5   6   5        216.47        199.61         4.94 o                         
   6   6   5        128.65        121.36         4.30 o                         
   7   6   5        911.99        959.42        14.60 o                         
   8   6   5         91.64         83.18         6.47 o                         
   9   6   5         25.16         24.93         3.19 o                         
  10   6   5         21.13         25.52         6.27 o                         
  -6   7   5         36.19         40.80         5.21 o                         
  -5   7   5         48.20         42.46         4.75 o                         
  -4   7   5         37.65         39.45         3.95 o                         
  -3   7   5        399.23        406.86        10.03 o                         
  -2   7   5         35.35         33.09         3.20 o                         
  -1   7   5         99.89        106.76         5.90 o                         
   0   7   5         23.38         17.65         2.03 o                         
   1   7   5         55.90         63.56         4.09 o                         
   2   7   5       1442.47       1491.35        21.20 o                         
   3   7   5        125.94        133.21         4.99 o                         
   4   7   5        627.78        631.69        11.56 o                         
   5   7   5         64.76         45.99         3.69 o                         
   6   7   5       1369.61       1373.37        17.95 o                         
   7   7   5       2661.06       2793.94        33.60 o                         
   8   7   5          3.65          3.97         1.77 o                         
   9   7   5        238.53        230.62         8.19 o                         
  10   7   5          6.21          5.52         2.35 o                         
  -5   8   5        195.83        134.21        18.94 o                         
  -4   8   5         66.65         65.14        15.13 o                         
  -3   8   5        722.56        724.14        17.23 o                         
  -2   8   5         39.53         41.88         4.48 o                         
  -1   8   5        106.31        115.80         7.28 o                         
   0   8   5         55.28         51.73         4.66 o                         
   1   8   5        428.12        419.07        10.05 o                         
   2   8   5        324.02        343.06        10.47 o                         
   3   8   5        307.40        315.88         8.00 o                         
   4   8   5        248.65        263.48         7.42 o                         
   5   8   5        129.83        138.66         6.05 o                         
   6   8   5         15.05         21.69         2.88 o                         
   7   8   5        637.11        674.32        13.90 o                         
   8   8   5         56.25         45.77         4.32 o                         
   9   8   5         26.11         23.42         3.29 o                         
  10   8   5         80.41         77.43         6.21 o                         
  -4   9   5          2.01          7.51         4.08 o                         
  -3   9   5          3.28          8.37         3.14 o                         
  -2   9   5          3.05         -0.02         3.82 o                         
  -1   9   5        215.14        223.49        12.77 o                         
   0   9   5          4.15          1.77         2.33 o                         
   1   9   5        232.09        215.56        11.28 o                         
   2   9   5        506.13        517.16        12.49 o                         
   3   9   5        419.66        404.38        11.15 o                         
   4   9   5         70.24         67.45         4.82 o                         
   5   9   5        225.13        219.31         7.31 o                         
   6   9   5          3.15         -0.52         1.64 o                         
   7   9   5        504.13        546.93        14.44 o                         
   8   9   5         19.72         12.49         3.94 o                         
   9   9   5        237.88        231.86         9.11 o                         
  -2  10   5        161.84        171.04        11.90 o                         
  -1  10   5          2.61          5.36         2.82 o                         
   0  10   5         35.58         27.13         5.25 o                         
   1  10   5        423.29        422.08        18.10 o                         
   2  10   5        378.72        390.72        13.11 o                         
   3  10   5        149.68        165.85         9.90 o                         
   4  10   5         70.98         62.01         5.37 o                         
   5  10   5        208.07        216.42         8.72 o                         
   6  10   5         57.23         60.32         4.79 o                         
   7  10   5        116.35        111.88         7.87 o                         
   8  10   5         56.50         53.41         7.78 o                         
   0  11   5         19.45         17.64         4.93 o                         
   1  11   5         13.40         21.39         5.66 o                         
   2  11   5         85.10         71.48         9.07 o                         
   3  11   5        268.28        291.83        11.75 o                         
   4  11   5        227.67        250.03        13.95 o                         
   5  11   5          0.81         -1.69         3.28 o                         
   6  11   5          2.78          1.06         3.74 o                         
   7  11   5         28.24         27.61         5.36 o                         
   3  12   5        263.21        321.35        22.87 o                         
   4  12   5         43.59         49.23         7.67 o                         
  -4 -11   6          0.08          2.55         3.35 o                         
  -3 -11   6          2.50          4.94         4.74 o                         
  -2 -11   6          4.51          1.27         2.70 o                         
  -7 -10   6        148.85        147.42         9.86 o                         
  -6 -10   6         55.94         71.13         6.55 o                         
  -5 -10   6         67.30         72.52         7.78 o                         
  -4 -10   6         55.36         48.54         6.15 o                         
  -3 -10   6        216.91        242.41        10.00 o                         
  -2 -10   6        285.52        277.87        10.44 o                         
  -1 -10   6         18.02         17.47         3.49 o                         
   0 -10   6        186.20        208.39        12.53 o                         
   1 -10   6          4.74          4.32         2.75 o                         
  -8  -9   6          1.18         -4.13         4.57 o                         
  -7  -9   6        248.16        287.94        12.62 o                         
  -6  -9   6        239.54        251.43        10.15 o                         
  -5  -9   6        278.09        275.41        10.30 o                         
  -4  -9   6        615.61        621.82        18.21 o                         
  -3  -9   6          6.86          7.60         2.59 o                         
  -2  -9   6        563.49        604.45        15.01 o                         
  -1  -9   6        152.45        140.66         8.64 o                         
   0  -9   6         36.56         39.01         3.87 o                         
   1  -9   6         43.87         33.23         4.77 o                         
   2  -9   6        240.25        257.94        13.64 o                         
   3  -9   6         97.53        105.50         9.50 o                         
  -9  -8   6        114.10        102.75         7.85 o                         
  -8  -8   6          3.86          5.86         2.53 o                         
  -7  -8   6        286.96        290.08        12.62 o                         
  -6  -8   6        178.57        164.37        10.05 o                         
  -5  -8   6        237.59        251.95         9.38 o                         
  -4  -8   6        275.35        287.07        17.83 o                         
  -3  -8   6         26.41         22.63         3.57 o                         
  -2  -8   6         69.98         64.60         4.75 o                         
  -1  -8   6          0.19         -1.85         1.85 o                         
   0  -8   6        158.64        155.03         9.43 o                         
   1  -8   6        150.48        143.81         6.05 o                         
   2  -8   6        102.46         97.53         7.24 o                         
   3  -8   6         20.45         17.47         3.87 o                         
   4  -8   6         54.56         64.56        10.53 o                         
  -9  -7   6         55.10         54.63         5.52 o                         
  -8  -7   6          9.39         13.32         2.73 o                         
  -7  -7   6        284.78        310.96        12.10 o                         
  -6  -7   6        216.50        226.80         8.62 o                         
  -5  -7   6          9.55          7.91         2.68 o                         
  -4  -7   6        367.19        342.97        10.21 o                         
  -3  -7   6          2.78          0.47         1.84 o                         
  -2  -7   6         30.90         22.97         2.63 o                         
  -1  -7   6        108.47         97.59         5.53 o                         
   0  -7   6        352.30        342.81         8.75 o                         
   1  -7   6        644.69        625.17        11.40 o                         
   2  -7   6         18.33         11.12         2.80 o                         
   3  -7   6        120.08        116.70         9.11 o                         
   4  -7   6        101.76         93.88         8.45 o                         
   5  -7   6        228.85        192.98        14.47 o                         
 -10  -6   6         36.89         30.19         5.80 o                         
  -9  -6   6        129.19        138.68         7.85 o                         
  -8  -6   6        655.11        652.75        13.78 o                         
  -7  -6   6         42.87         38.33         3.67 o                         
  -6  -6   6          5.12          2.54         1.92 o                         
  -5  -6   6        560.02        604.29        13.48 o                         
  -4  -6   6        452.58        458.02        12.93 o                         
  -3  -6   6        410.22        425.17         9.05 o                         
  -2  -6   6         50.22         39.86         3.21 o                         
  -1  -6   6       1720.44       1778.63        25.30 o                         
   0  -6   6        497.15        477.45         9.87 o                         
   1  -6   6         31.93         44.96         3.28 o                         
   2  -6   6         80.41         94.33         5.27 o                         
   3  -6   6          3.66          2.60         2.06 o                         
   4  -6   6        199.39        220.97        10.17 o                         
   5  -6   6          4.41          5.26         2.68 o                         
   6  -6   6        349.33        365.47        17.07 o                         
 -10  -5   6          4.89          4.69         2.97 o                         
  -9  -5   6         88.61        104.20         7.72 o                         
  -8  -5   6        619.56        638.32        13.31 o                         
  -7  -5   6         33.81         31.39         3.66 o                         
  -6  -5   6        719.71        737.02        13.16 o                         
  -5  -5   6          0.56          1.97         1.44 o                         
  -4  -5   6        799.55        796.44        11.16 o                         
  -3  -5   6        145.02        140.29         4.70 o                         
  -2  -5   6          3.48          2.51         1.12 o                         
  -1  -5   6        109.24         99.23         6.01 o                         
   0  -5   6        211.71        215.52         5.14 o                         
   1  -5   6       1237.12       1266.91        15.50 o                         
   2  -5   6        841.70        858.29        12.37 o                         
   3  -5   6        416.75        419.11         9.91 o                         
   4  -5   6        267.43        277.30         9.21 o                         
   5  -5   6          2.32         -0.59         1.74 o                         
   6  -5   6        357.19        363.85        11.86 o                         
   7  -5   6         39.21         40.32         5.10 o                         
 -10  -4   6        481.91        509.01        19.53 o                         
  -9  -4   6         44.45         41.92         5.59 o                         
  -8  -4   6        323.64        321.58        10.10 o                         
  -7  -4   6         19.42         19.61         2.25 o                         
  -6  -4   6         26.34         25.52         2.69 o                         
  -5  -4   6        558.26        538.71         7.46 o                         
  -4  -4   6        512.69        539.49         7.70 o                         
  -3  -4   6       1369.00       1339.95        13.58 o                         
  -2  -4   6          4.97          5.03         1.00 o                         
  -1  -4   6       4055.83       4581.75        48.29 o                         
   0  -4   6       3461.60       3501.22        34.65 o                         
   1  -4   6        100.90        105.17         3.59 o                         
   2  -4   6        421.35        398.17         8.25 o                         
   3  -4   6          0.92         -0.50         1.48 o                         
   4  -4   6        280.08        280.79        10.20 o                         
   5  -4   6        162.08        163.38         7.92 o                         
   6  -4   6        224.20        245.17         9.37 o                         
   7  -4   6         49.14         50.35         5.18 o                         
   8  -4   6        175.63        196.16        11.44 o                         
 -10  -3   6        562.03        633.38        16.32 o                         
  -9  -3   6         24.27         14.21         3.13 o                         
  -8  -3   6        294.09        296.83         9.65 o                         
  -7  -3   6          1.23         -0.80         1.47 o                         
  -6  -3   6          0.96          0.11         0.85 o                         
  -5  -3   6        895.02        943.04        11.22 o                         
  -4  -3   6         67.37         60.71         2.73 o                         
  -3  -3   6       1382.18       1180.67        16.64 o                         
  -2  -3   6        108.91         70.23         2.33 o                         
  -1  -3   6       1593.31       1639.21        18.15 o                         
   0  -3   6          6.16         16.42         1.58 o                         
   1  -3   6         61.99         58.00         2.99 o                         
   2  -3   6        438.44        355.28         7.29 o                         
   3  -3   6        210.13        186.84         5.05 o                         
   4  -3   6        991.46        945.00        12.90 o                         
   5  -3   6        321.92        293.85         9.20 o                         
   6  -3   6        133.22        123.98         7.88 o                         
   7  -3   6        181.67        192.84         8.79 o                         
   8  -3   6         88.61         78.42         7.77 o                         
 -10  -2   6         42.53         54.55         6.78 o                         
  -9  -2   6          0.12          2.17         1.82 o                         
  -8  -2   6        715.90        738.32        16.05 o                         
  -7  -2   6        188.32        188.85         5.62 o                         
  -6  -2   6         68.59         71.49         3.58 o                         
  -5  -2   6        955.17        893.99        10.88 o                         
  -4  -2   6       1222.22       1239.87        15.22 o                         
  -3  -2   6        954.58        900.60        13.21 o                         
  -2  -2   6       1094.70        991.09        11.91 o                         
  -1  -2   6          7.38          2.71         0.66 o                         
   0  -2   6        465.33        379.65         5.94 o                         
   1  -2   6       1495.62       1591.15        17.72 o                         
   2  -2   6         83.06         51.60         4.56 o                         
   3  -2   6        759.88        897.14        11.39 o                         
   4  -2   6          1.23          1.76         0.93 o                         
   5  -2   6         23.16         28.93         2.43 o                         
   6  -2   6         60.92         51.95         4.18 o                         
   7  -2   6        358.06        363.08         9.64 o                         
   8  -2   6        168.57        159.87         8.73 o                         
   9  -2   6        103.46        100.25         7.68 o                         
 -10  -1   6         18.54         22.39         4.68 o                         
  -9  -1   6          1.54          1.96         2.07 o                         
  -8  -1   6        587.80        605.75        12.46 o                         
  -7  -1   6        732.29        707.48        11.89 o                         
  -6  -1   6       2352.28       2464.10        25.86 o                         
  -5  -1   6       1473.84       1481.37        15.38 o                         
  -4  -1   6       1014.11       1090.22        13.82 o                         
  -3  -1   6        778.66        768.94        13.77 o                         
  -2  -1   6          1.27          2.52         0.66 o                         
  -1  -1   6       1757.23       1935.89        16.17 o                         
   0  -1   6       2658.80       2698.49        25.32 o                         
   1  -1   6         61.23         75.20         2.26 o                         
   2  -1   6         35.41         14.89         1.36 o                         
   3  -1   6        671.55        667.29        19.85 o                         
   4  -1   6        145.83        136.15         3.98 o                         
   5  -1   6        602.77        597.24         9.70 o                         
   6  -1   6          7.86          7.69         1.48 o                         
   7  -1   6         48.17         39.10         4.57 o                         
   8  -1   6        819.11        825.00        21.44 o                         
   9  -1   6         12.88         17.37         4.31 o                         
 -10   0   6         34.26         41.11         5.95 o                         
  -9   0   6        116.48        142.27        10.96 o                         
  -8   0   6        175.27        182.50         7.73 o                         
  -7   0   6       1073.58       1096.60        15.90 o                         
  -6   0   6         12.81         10.06         1.75 o                         
  -5   0   6        139.82        152.97         6.24 o                         
  -4   0   6        206.37        153.92         3.87 o                         
  -3   0   6       2506.74       2816.94        21.83 o                         
  -2   0   6        544.53        474.01         5.91 o                         
  -1   0   6        175.32        162.23         4.74 o                         
   0   0   6        134.41        151.96         3.45 o                         
   1   0   6          5.66          9.61         0.93 o                         
   2   0   6         16.61          9.43         1.26 o                         
   3   0   6       1177.95       1195.51        13.14 o                         
   4   0   6       1201.60       1363.34        16.73 o                         
   5   0   6       1535.33       1630.31        19.93 o                         
   6   0   6         20.94         26.07         2.41 o                         
   7   0   6         37.95         24.55         2.90 o                         
   8   0   6       2502.22       2448.01        31.39 o                         
   9   0   6          3.61          2.47         2.21 o                         
  10   0   6        207.48        201.03         9.52 o                         
  -9   1   6        149.79        169.25         9.09 o                         
  -8   1   6          0.11          0.26         1.65 o                         
  -7   1   6        292.41        304.07         8.73 o                         
  -6   1   6         77.10         73.66         5.64 o                         
  -5   1   6        185.42        182.24         5.47 o                         
  -4   1   6        926.31        873.55        16.07 o                         
  -3   1   6        305.57        359.77         7.21 o                         
  -2   1   6        163.45        279.22         4.27 o                         
  -1   1   6        213.83        175.90         3.16 o                         
   0   1   6         14.37          8.62         1.05 o                         
   1   1   6          1.16          3.38         1.45 o                         
   2   1   6         27.47         30.76         2.05 o                         
   3   1   6       1037.06        974.09        11.15 o                         
   4   1   6       1561.64       1603.48        16.91 o                         
   5   1   6        771.91        763.76        11.21 o                         
   6   1   6        419.18        408.17         7.86 o                         
   7   1   6          8.33          7.78         1.39 o                         
   8   1   6        261.57        257.29        10.74 o                         
   9   1   6         13.03         14.86         3.12 o                         
  10   1   6         67.61         63.78         8.97 o                         
  -9   2   6          4.42          7.60         2.56 o                         
  -8   2   6         24.47         23.94         3.13 o                         
  -7   2   6         70.56         80.30         6.37 o                         
  -6   2   6        494.23        483.43        12.18 o                         
  -5   2   6         97.44        114.99         6.90 o                         
  -4   2   6        410.34        367.45         7.00 o                         
  -3   2   6        325.75        290.76         5.97 o                         
  -2   2   6         15.55          5.97         1.13 o                         
  -1   2   6        539.09        509.65         7.01 o                         
   0   2   6         12.25          4.32         0.72 o                         
   1   2   6        379.39        458.96         5.92 o                         
   2   2   6        384.06        376.18         4.92 o                         
   3   2   6       2066.61       2087.82        19.68 o                         
   4   2   6       1113.79       1100.57        12.73 o                         
   5   2   6        102.03         91.40         3.43 o                         
   6   2   6        228.57        235.48         6.28 o                         
   7   2   6         19.47         19.62         2.51 o                         
   8   2   6        235.16        245.88         8.38 o                         
   9   2   6          0.78          0.87         1.88 o                         
  10   2   6         13.56         13.57         3.42 o                         
  -8   3   6         25.99         28.88         5.34 o                         
  -7   3   6         55.02         46.28         8.07 o                         
  -6   3   6        367.01        361.06        13.77 o                         
  -5   3   6        373.10        349.46         9.99 o                         
  -4   3   6        163.67        153.94         6.06 o                         
  -3   3   6        812.93        772.69        16.39 o                         
  -2   3   6        400.20        398.22         8.80 o                         
  -1   3   6       2234.45       2267.91        21.58 o                         
   0   3   6        112.17        106.99         2.97 o                         
   1   3   6       1596.13       1492.59        13.49 o                         
   2   3   6      11156.43      12675.29        97.56 o                         
   3   3   6          8.29          9.63         1.01 o                         
   4   3   6       1013.48        972.45        11.60 o                         
   5   3   6          0.26         -0.33         0.74 o                         
   6   3   6        333.85        323.29         7.80 o                         
   7   3   6        173.09        171.35         6.76 o                         
   8   3   6        549.48        583.94        12.44 o                         
   9   3   6        275.68        272.65         9.90 o                         
  10   3   6          3.21          2.58         2.33 o                         
  -8   4   6          2.45          0.59         2.11 o                         
  -7   4   6         12.09         12.63         2.73 o                         
  -6   4   6        157.90        147.04         8.72 o                         
  -5   4   6        129.92        117.75         7.41 o                         
  -4   4   6         59.00         46.12         3.65 o                         
  -3   4   6        504.35        506.90         9.16 o                         
  -2   4   6        155.59        156.41         5.67 o                         
  -1   4   6       1665.00       1695.42        19.30 o                         
   0   4   6        170.13        131.08         6.62 o                         
   1   4   6        108.42         88.77         2.45 o                         
   2   4   6         13.20          6.88         0.95 o                         
   3   4   6        357.11        349.51         5.49 o                         
   4   4   6        897.82        909.43        11.43 o                         
   5   4   6        682.67        686.40         9.33 o                         
   6   4   6          3.14         -0.54         1.03 o                         
   7   4   6        196.97        191.64         6.34 o                         
   8   4   6         29.16         35.54         3.71 o                         
   9   4   6        345.94        365.14        10.13 o                         
  10   4   6          8.88          8.27         3.00 o                         
  -7   5   6         21.65         24.89         4.70 o                         
  -6   5   6        157.90        167.10        11.64 o                         
  -5   5   6         20.80         19.85         3.86 o                         
  -4   5   6        220.37        230.08        10.94 o                         
  -3   5   6       1125.10       1158.36        17.24 o                         
  -2   5   6         77.63         55.24         5.90 o                         
  -1   5   6       1432.23       1467.11        16.58 o                         
   0   5   6       1505.83       1439.31        15.72 o                         
   1   5   6          0.79         -0.18         0.57 o                         
   2   5   6         12.43          7.76         1.07 o                         
   3   5   6        201.49        220.96         4.40 o                         
   4   5   6         26.77         18.98         1.73 o                         
   5   5   6         56.69         53.12         3.02 o                         
   6   5   6        137.42        124.96         5.84 o                         
   7   5   6       1243.98       1260.40        17.21 o                         
   8   5   6          3.67          0.33         1.55 o                         
   9   5   6         29.92         32.36         3.69 o                         
  10   5   6         99.67         91.20         8.84 o                         
  -7   6   6          2.30         -0.23         4.62 o                         
  -6   6   6         21.12         23.40         4.59 o                         
  -5   6   6        287.51        293.45        10.37 o                         
  -4   6   6          2.90          4.38         2.33 o                         
  -3   6   6        125.20        122.80         7.26 o                         
  -2   6   6         34.72         33.72         3.26 o                         
  -1   6   6          4.20          1.54         1.60 o                         
   0   6   6         34.79         21.07         2.24 o                         
   1   6   6          9.36         11.98         1.34 o                         
   2   6   6        285.86        267.09         5.54 o                         
   3   6   6         62.12         60.64         3.77 o                         
   4   6   6        561.81        512.85        10.95 o                         
   5   6   6         27.26         23.36         2.10 o                         
   6   6   6        107.05         93.52         4.80 o                         
   7   6   6          0.90          1.99         1.31 o                         
   8   6   6         20.60         19.51         2.39 o                         
   9   6   6        156.00        172.31         7.83 o                         
  10   6   6         33.19         28.88         4.44 o                         
  -6   7   6          2.14         -0.60         3.67 o                         
  -5   7   6        481.35        467.16        14.51 o                         
  -4   7   6         27.42         18.12         2.96 o                         
  -3   7   6         69.06         70.06         5.02 o                         
  -2   7   6        194.68        196.56         6.65 o                         
  -1   7   6          0.82         -1.07         1.22 o                         
   0   7   6        202.60        181.99         5.74 o                         
   1   7   6       1061.04       1069.44        15.62 o                         
   2   7   6         67.72         62.82         4.03 o                         
   3   7   6        211.36        207.84         7.95 o                         
   4   7   6        305.18        291.71         8.38 o                         
   5   7   6        152.42        136.04         8.37 o                         
   6   7   6        135.63        128.38         5.02 o                         
   7   7   6        243.84        250.41         7.88 o                         
   8   7   6         11.72         14.71         2.51 o                         
   9   7   6        204.89        207.08         8.05 o                         
  10   7   6          1.22         -0.42         2.53 o                         
  -5   8   6         89.76         82.53        19.41 o                         
  -4   8   6         99.79        100.38        11.50 o                         
  -3   8   6          4.50          3.42         2.21 o                         
  -2   8   6        199.04        192.41         7.94 o                         
  -1   8   6         26.42         25.82         3.35 o                         
   0   8   6         15.95         15.26         2.85 o                         
   1   8   6        357.18        351.22         9.77 o                         
   2   8   6          0.47          1.81         1.53 o                         
   3   8   6        300.04        276.01        11.10 o                         
   4   8   6          0.96          1.76         1.29 o                         
   5   8   6        430.94        438.88        11.07 o                         
   6   8   6        534.17        556.07        11.85 o                         
   7   8   6        344.21        354.08         9.70 o                         
   8   8   6        624.91        651.44        14.18 o                         
   9   8   6         19.17         13.70         3.67 o                         
  10   8   6        123.14        137.76         9.63 o                         
  -4   9   6        147.27        161.24        21.02 o                         
  -3   9   6          8.40          5.46         3.22 o                         
  -2   9   6         31.49         39.92         5.51 o                         
  -1   9   6        101.48         99.70         7.26 o                         
   0   9   6       1518.48       1645.00        26.48 o                         
   1   9   6        120.94        119.90         8.93 o                         
   2   9   6          0.22          1.66         1.84 o                         
   3   9   6        228.23        223.21         8.17 o                         
   4   9   6        113.54        107.06         7.18 o                         
   5   9   6         16.24         17.97         2.55 o                         
   6   9   6         27.33         33.78         4.97 o                         
   7   9   6          0.58          1.28         2.35 o                         
   8   9   6        728.33        760.86        20.48 o                         
   9   9   6         93.48         82.66         7.23 o                         
  -2  10   6        146.76        153.88        11.20 o                         
  -1  10   6         16.22         19.97         5.31 o                         
   0  10   6        158.04        171.46        14.70 o                         
   1  10   6         26.90         27.46         5.62 o                         
   2  10   6         10.86          6.10         2.47 o                         
   3  10   6        404.38        412.75        14.66 o                         
   4  10   6          0.98         -1.48         2.23 o                         
   5  10   6         42.50         39.12         4.39 o                         
   6  10   6        264.05        263.82         8.46 o                         
   7  10   6          2.90         -1.08         2.81 o                         
   8  10   6        165.07        176.48        11.80 o                         
   0  11   6          2.18          9.54         8.66 o                         
   1  11   6         73.64         57.18         8.24 o                         
   2  11   6        212.70        223.48        13.72 o                         
   3  11   6         41.38         49.33         8.20 o                         
   4  11   6        113.30        119.69        11.91 o                         
   5  11   6        623.89        657.89        19.01 o                         
   6  11   6          4.12          7.37         3.25 o                         
   7  11   6          0.22          0.21         4.03 o                         
  -6 -10   7          6.06          2.01         4.92 o                         
  -5 -10   7          2.17          2.45         3.46 o                         
  -4 -10   7        449.47        443.41        15.90 o                         
  -3 -10   7         32.24         18.44         4.04 o                         
  -2 -10   7        278.77        264.83        15.72 o                         
  -1 -10   7         16.27         17.19         3.95 o                         
   0 -10   7         25.34         33.69         9.47 o                         
   1 -10   7        230.39        244.48        14.19 o                         
  -8  -9   7        153.09        180.19        15.36 o                         
  -7  -9   7        231.01        254.11        17.59 o                         
  -6  -9   7         17.64         13.23         4.07 o                         
  -5  -9   7          9.48         13.68         3.77 o                         
  -4  -9   7        593.95        607.53        18.12 o                         
  -3  -9   7        160.08        158.10        10.93 o                         
  -2  -9   7        401.74        452.59        18.03 o                         
  -1  -9   7         42.28         46.64         4.78 o                         
   0  -9   7        113.70        108.88         7.51 o                         
   1  -9   7          2.76          0.56         2.84 o                         
   2  -9   7         85.21         90.90        10.49 o                         
  -9  -8   7        142.67        143.22        19.87 o                         
  -8  -8   7          2.57          1.36         2.45 o                         
  -7  -8   7         57.68         53.06         6.51 o                         
  -6  -8   7          0.71          2.31         2.47 o                         
  -5  -8   7        175.26        162.45         9.34 o                         
  -4  -8   7        591.98        594.39        20.63 o                         
  -3  -8   7        412.57        396.14        13.54 o                         
  -2  -8   7        139.63        140.38         7.26 o                         
  -1  -8   7         13.94         16.94         2.89 o                         
   0  -8   7         36.22         30.94         3.39 o                         
   1  -8   7        166.33        168.56         8.65 o                         
   2  -8   7         49.55         42.07         5.66 o                         
   3  -8   7          5.19          0.72         2.54 o                         
   4  -8   7          1.38          3.49         2.81 o                         
  -9  -7   7         32.70         29.32         4.35 o                         
  -8  -7   7        117.20        121.67         8.18 o                         
  -7  -7   7         14.01         16.17         3.05 o                         
  -6  -7   7         81.43         68.55         6.79 o                         
  -5  -7   7         73.65         62.71         6.45 o                         
  -4  -7   7         61.80         50.24         4.79 o                         
  -3  -7   7        130.64        135.40         7.31 o                         
  -2  -7   7          9.57          9.82         2.30 o                         
  -1  -7   7          1.22          1.79         1.37 o                         
   0  -7   7         35.18         39.07         3.60 o                         
   1  -7   7        188.30        171.12         7.32 o                         
   2  -7   7        345.33        348.00         9.69 o                         
   3  -7   7          1.06          0.83         2.28 o                         
   4  -7   7        236.02        239.29        11.29 o                         
   5  -7   7        167.32        149.53        11.01 o                         
  -9  -6   7          8.51          5.32         2.50 o                         
  -8  -6   7        282.54        289.93         8.82 o                         
  -7  -6   7        103.26         90.29         6.63 o                         
  -6  -6   7        227.95        228.43         8.36 o                         
  -5  -6   7         60.89         55.81         4.82 o                         
  -4  -6   7          2.19          2.71         1.64 o                         
  -3  -6   7         79.87         65.43         4.66 o                         
  -2  -6   7         93.54         89.09         5.48 o                         
  -1  -6   7         51.82         61.63         5.62 o                         
   0  -6   7       1223.29       1235.25        17.92 o                         
   1  -6   7         31.72         35.77         3.67 o                         
   2  -6   7        314.00        335.21         8.57 o                         
   3  -6   7        158.50        166.57         9.59 o                         
   4  -6   7        153.12        164.57        10.98 o                         
   5  -6   7         35.39         31.64         4.81 o                         
   6  -6   7         46.47         44.60         5.90 o                         
 -10  -5   7         55.06         69.20         6.52 o                         
  -9  -5   7        187.86        186.77         9.22 o                         
  -8  -5   7        215.00        230.23         7.73 o                         
  -7  -5   7        748.22        766.03        14.31 o                         
  -6  -5   7         89.84         83.75         5.07 o                         
  -5  -5   7         22.33         27.74         2.74 o                         
  -4  -5   7        185.28        165.33         5.33 o                         
  -3  -5   7        468.88        455.07         9.17 o                         
  -2  -5   7         74.36         67.87         7.74 o                         
  -1  -5   7          0.80          2.64         1.46 o                         
   0  -5   7       1370.65       1348.21        18.10 o                         
   1  -5   7         16.20         16.10         1.89 o                         
   2  -5   7        556.32        553.70        11.06 o                         
   3  -5   7        128.34        125.51         6.39 o                         
   4  -5   7          1.55         -1.53         1.53 o                         
   5  -5   7        120.06        129.13         9.48 o                         
   6  -5   7          1.15         -1.95         1.95 o                         
   7  -5   7        292.76        317.52        11.64 o                         
 -10  -4   7         42.38         35.97         5.55 o                         
  -9  -4   7         58.95         59.75         6.60 o                         
  -8  -4   7         33.49         30.68         4.05 o                         
  -7  -4   7          1.97          3.26         1.41 o                         
  -6  -4   7        274.44        278.81         7.39 o                         
  -5  -4   7        865.91        859.05        11.15 o                         
  -4  -4   7         69.73         60.53         3.04 o                         
  -3  -4   7       3492.11       3652.10        28.49 o                         
  -2  -4   7       1995.11       2103.26        31.82 o                         
  -1  -4   7       3488.71       3755.28        41.97 o                         
   0  -4   7          4.45         11.01         1.44 o                         
   1  -4   7        110.99        115.02         3.87 o                         
   2  -4   7       1147.40       1061.87        25.39 o                         
   3  -4   7         50.04         46.73         3.54 o                         
   4  -4   7         11.06          6.10         3.80 o                         
   5  -4   7        519.76        467.38        12.50 o                         
   6  -4   7          0.18          2.03         1.99 o                         
   7  -4   7        118.86        121.33         8.36 o                         
   8  -4   7         11.53          6.58         3.87 o                         
 -10  -3   7          1.97         -2.27         2.79 o                         
  -9  -3   7         39.95         45.60         5.40 o                         
  -8  -3   7         46.76         42.61         4.53 o                         
  -7  -3   7         50.36         49.05         4.55 o                         
  -6  -3   7        204.51        195.90         5.32 o                         
  -5  -3   7         11.66         10.28         1.17 o                         
  -4  -3   7         63.22         58.32         3.24 o                         
  -3  -3   7        417.61        389.21         5.72 o                         
  -2  -3   7       1251.86       1151.75        14.00 o                         
  -1  -3   7         80.21         93.67         3.32 o                         
   0  -3   7         63.91         41.88         2.52 o                         
   1  -3   7        238.70        207.49         4.82 o                         
   2  -3   7        127.68        131.15         5.08 o                         
   3  -3   7       1351.07       1318.75        19.73 o                         
   4  -3   7         17.02         13.47         2.43 o                         
   5  -3   7         31.14         27.75         3.59 o                         
   6  -3   7          7.81          4.25         2.07 o                         
   7  -3   7        129.04        133.71         9.70 o                         
   8  -3   7        121.53        122.89         8.61 o                         
 -10  -2   7          0.17          0.46         3.10 o                         
  -9  -2   7        165.24        164.75        10.24 o                         
  -8  -2   7        284.78        276.27         9.26 o                         
  -7  -2   7        514.90        496.07         9.63 o                         
  -6  -2   7        116.78        115.10         3.98 o                         
  -5  -2   7        219.56        193.90         4.29 o                         
  -4  -2   7        641.16        629.31         9.90 o                         
  -3  -2   7         36.74         37.72         2.51 o                         
  -2  -2   7       1318.00       1184.37        11.87 o                         
  -1  -2   7         38.59         19.05         1.47 o                         
   0  -2   7       1063.25        989.97        12.60 o                         
   1  -2   7       2210.39       2098.50        27.79 o                         
   2  -2   7         16.82         18.53         1.62 o                         
   3  -2   7       1050.79       1010.12        14.17 o                         
   4  -2   7        270.13        315.50         6.60 o                         
   5  -2   7          8.66          6.27         1.37 o                         
   6  -2   7         27.94         26.30         3.35 o                         
   7  -2   7         17.09         19.58         3.21 o                         
   8  -2   7        280.71        280.96        10.25 o                         
   9  -2   7         20.76         10.26         2.87 o                         
 -10  -1   7          4.00          8.06         4.36 o                         
  -9  -1   7        333.92        307.77        12.79 o                         
  -8  -1   7         26.67         32.19         3.47 o                         
  -7  -1   7        907.86        973.29        14.60 o                         
  -6  -1   7         44.82         31.24         2.94 o                         
  -5  -1   7          0.09          0.53         0.82 o                         
  -4  -1   7        911.27        925.40        11.61 o                         
  -3  -1   7       1825.15       2108.39        22.30 o                         
  -2  -1   7         25.34          8.48         0.98 o                         
  -1  -1   7       2486.49       2497.72        25.28 o                         
   0  -1   7        172.80        219.95         4.05 o                         
   1  -1   7        552.64        454.46         6.43 o                         
   2  -1   7        725.69        791.74         9.81 o                         
   3  -1   7       2505.33       2669.00        44.80 o                         
   4  -1   7        170.19        149.86         4.26 o                         
   5  -1   7        160.27        158.28         4.76 o                         
   6  -1   7         37.23         32.41         2.81 o                         
   7  -1   7        271.15        261.01         7.93 o                         
   8  -1   7        262.25        277.20        14.87 o                         
   9  -1   7        138.73        133.13        12.28 o                         
  -9   0   7        170.65        190.39        10.29 o                         
  -8   0   7          1.30          1.98         2.39 o                         
  -7   0   7        403.18        374.99         9.66 o                         
  -6   0   7        117.14        128.81         5.49 o                         
  -5   0   7        427.88        403.88         8.40 o                         
  -4   0   7       1157.32       1183.78        12.80 o                         
  -3   0   7        406.20        396.63         5.45 o                         
  -2   0   7       3226.26       3355.84        29.02 o                         
  -1   0   7        761.97        716.14         9.08 o                         
   0   0   7        502.52        551.20         7.99 o                         
   1   0   7        687.89        655.19         7.82 o                         
   2   0   7       1655.71       1693.67        18.29 o                         
   3   0   7       1072.36       1068.97        12.45 o                         
   4   0   7        314.93        313.86         8.44 o                         
   5   0   7         76.86         76.39         4.24 o                         
   6   0   7         33.07         29.75         2.57 o                         
   7   0   7        329.49        348.26         9.00 o                         
   8   0   7          6.47          2.12         2.19 o                         
   9   0   7         58.62         47.76         5.32 o                         
  10   0   7          9.10         11.92         3.13 o                         
  -9   1   7         53.81         51.16         7.01 o                         
  -8   1   7        317.33        304.47         9.42 o                         
  -7   1   7        126.32        107.93         9.76 o                         
  -6   1   7          3.47          4.01         3.10 o                         
  -5   1   7        752.88        737.32        14.36 o                         
  -4   1   7        904.99        853.93        13.57 o                         
  -3   1   7        839.65        868.88         9.80 o                         
  -2   1   7       5090.95       6013.33        47.88 o                         
  -1   1   7        798.72        689.65         8.06 o                         
   0   1   7        718.84        776.55         9.94 o                         
   1   1   7        819.82        830.01        12.66 o                         
   2   1   7        408.49        392.17         5.77 o                         
   3   1   7          8.87         10.09         1.16 o                         
   4   1   7       2947.03       3076.77        28.47 o                         
   5   1   7        124.61        105.27         4.29 o                         
   6   1   7         87.60         93.80         4.43 o                         
   7   1   7          5.85          5.14         1.44 o                         
   8   1   7        194.75        181.19         8.05 o                         
   9   1   7        606.66        597.85        15.50 o                         
  10   1   7         39.86         33.31         4.42 o                         
  -9   2   7         24.29         28.12         3.85 o                         
  -8   2   7         16.67         21.40         3.15 o                         
  -7   2   7         23.81         28.27         3.88 o                         
  -6   2   7         65.99         63.95         5.46 o                         
  -5   2   7        371.76        366.39        10.00 o                         
  -4   2   7        172.29        163.38         7.24 o                         
  -3   2   7        763.81        710.07        12.97 o                         
  -2   2   7        401.50        449.44         6.99 o                         
  -1   2   7        154.59        103.64         2.98 o                         
   0   2   7       1238.07       1306.79        14.58 o                         
   1   2   7        627.42        631.95         9.69 o                         
   2   2   7         46.14         90.57         2.19 o                         
   3   2   7         58.00         66.89         2.74 o                         
   4   2   7        569.08        539.13         8.10 o                         
   5   2   7       1226.52       1242.56        14.87 o                         
   6   2   7         12.96         13.33         1.72 o                         
   7   2   7        260.83        255.20         7.38 o                         
   8   2   7          0.00          1.51         1.49 o                         
   9   2   7        174.30        169.04         9.01 o                         
  10   2   7        213.05        161.36         9.83 o                         
  -8   3   7        516.66        603.50        14.45 o                         
  -7   3   7          0.76         -2.08         2.26 o                         
  -6   3   7          0.55          0.95         1.84 o                         
  -5   3   7        496.34        492.70        12.18 o                         
  -4   3   7        117.63        113.73         6.80 o                         
  -3   3   7       1204.74       1192.67        18.85 o                         
  -2   3   7        171.31        147.23         7.77 o                         
  -1   3   7       1070.23       1127.51        15.42 o                         
   0   3   7        744.24        761.25         9.69 o                         
   1   3   7        580.88        605.92         8.24 o                         
   2   3   7        179.51        101.88         3.27 o                         
   3   3   7       1036.99       1160.95        11.78 o                         
   4   3   7        148.03        137.97         3.72 o                         
   5   3   7        130.53        132.16         3.87 o                         
   6   3   7         98.52         99.81         5.37 o                         
   7   3   7        150.44        154.85         5.94 o                         
   8   3   7         13.25         11.96         2.44 o                         
   9   3   7        355.75        358.70        11.55 o                         
  10   3   7         21.52         16.74         3.24 o                         
  -8   4   7        551.84        622.13        16.99 o                         
  -7   4   7         20.47         16.89         5.04 o                         
  -6   4   7         34.28         40.25         4.51 o                         
  -5   4   7        768.24        783.04        16.64 o                         
  -4   4   7        499.85        486.06        12.32 o                         
  -3   4   7         55.96         43.67         5.60 o                         
  -2   4   7        196.52        176.11         6.11 o                         
  -1   4   7        931.42        971.69        16.44 o                         
   0   4   7       2508.86       2560.97        24.36 o                         
   1   4   7        255.18        237.77         4.21 o                         
   2   4   7       1286.78       1346.79        14.04 o                         
   3   4   7       2604.98       2748.17        23.43 o                         
   4   4   7        239.57        230.61         4.55 o                         
   5   4   7        872.98        853.43        10.89 o                         
   6   4   7        434.68        406.50        10.08 o                         
   7   4   7         64.29         53.93         4.28 o                         
   8   4   7          3.40          3.22         2.47 o                         
   9   4   7        118.51        109.85         8.57 o                         
  10   4   7        108.11        110.40         8.23 o                         
  -7   5   7         36.67         37.40         4.89 o                         
  -6   5   7          5.50          0.39         2.13 o                         
  -5   5   7        119.75        112.27         8.60 o                         
  -4   5   7        874.77        789.24        17.40 o                         
  -3   5   7        264.14        280.74         7.77 o                         
  -2   5   7        268.23        295.01         7.54 o                         
  -1   5   7          3.33          7.39         1.26 o                         
   0   5   7       2921.87       3028.85        31.51 o                         
   1   5   7        131.53        112.39         3.18 o                         
   2   5   7          0.81          0.09         0.77 o                         
   3   5   7         39.15         29.53         2.02 o                         
   4   5   7        303.50        334.09         6.11 o                         
   5   5   7       1731.31       1746.15        18.06 o                         
   6   5   7       1799.15       1776.92        20.81 o                         
   7   5   7          1.10          0.66         1.30 o                         
   8   5   7          8.72          5.90         2.00 o                         
   9   5   7          8.41         10.82         2.44 o                         
  10   5   7         19.58         10.56         3.03 o                         
  -6   6   7         72.02         76.46         6.61 o                         
  -5   6   7        578.67        564.63        14.94 o                         
  -4   6   7         10.04         19.39         2.80 o                         
  -3   6   7          1.99          2.15         1.59 o                         
  -2   6   7         13.74         14.10         2.62 o                         
  -1   6   7         82.84         71.17         4.63 o                         
   0   6   7         32.76         27.80         2.59 o                         
   1   6   7       1427.37       1448.18        16.88 o                         
   2   6   7         29.10         25.11         1.99 o                         
   3   6   7        524.41        502.86         8.54 o                         
   4   6   7         29.00         22.83         2.27 o                         
   5   6   7        262.97        246.94         5.64 o                         
   6   6   7        292.54        291.41         6.42 o                         
   7   6   7          9.95          5.31         1.66 o                         
   8   6   7        115.62        107.12         5.78 o                         
   9   6   7          1.00         -1.56         1.56 o                         
  10   6   7        319.37        357.74        10.70 o                         
  -6   7   7          5.01          2.70         4.14 o                         
  -5   7   7         42.30         43.41         5.50 o                         
  -4   7   7        298.70        300.19         9.05 o                         
  -3   7   7          0.05         -2.14         2.15 o                         
  -2   7   7        294.44        306.02         9.99 o                         
  -1   7   7        247.70        235.73         7.99 o                         
   0   7   7        623.93        591.48        12.95 o                         
   1   7   7         16.83         15.12         1.89 o                         
   2   7   7          9.43          9.39         1.54 o                         
   3   7   7        412.89        416.28         8.85 o                         
   4   7   7         79.71         70.67         4.47 o                         
   5   7   7         26.78         28.78         2.99 o                         
   6   7   7        515.15        508.89         9.83 o                         
   7   7   7         36.34         32.74         3.90 o                         
   8   7   7        356.86        353.39         9.88 o                         
   9   7   7         11.65         11.46         2.49 o                         
  10   7   7        371.68        424.82        11.97 o                         
  -5   8   7          5.63          6.93         6.01 o                         
  -4   8   7        209.30        219.80        21.43 o                         
  -3   8   7        125.81        132.51         8.45 o                         
  -2   8   7         15.92         17.99         3.15 o                         
  -1   8   7        724.34        729.31        15.93 o                         
   0   8   7       1346.60       1412.20        26.55 o                         
   1   8   7         66.73         67.86         5.14 o                         
   2   8   7        219.83        218.66         7.65 o                         
   3   8   7         15.14         18.06         2.77 o                         
   4   8   7        115.89        109.95         6.26 o                         
   5   8   7         18.48         22.34         3.59 o                         
   6   8   7        719.20        742.94        20.84 o                         
   7   8   7        155.13        159.41         8.79 o                         
   8   8   7        217.63        201.94         8.25 o                         
   9   8   7         80.16         82.78         6.12 o                         
  -3   9   7         75.95         88.40         7.94 o                         
  -2   9   7         21.43         14.87         4.27 o                         
  -1   9   7        588.96        615.58        15.06 o                         
   0   9   7         80.72         73.02         5.89 o                         
   1   9   7       1114.64       1103.95        24.10 o                         
   2   9   7        377.89        378.19        12.28 o                         
   3   9   7        254.64        275.61        10.68 o                         
   4   9   7        273.56        249.02        10.20 o                         
   5   9   7          1.06          1.35         1.58 o                         
   6   9   7        171.43        175.45        11.84 o                         
   7   9   7        905.72        947.77        22.51 o                         
   8   9   7        791.09        811.34        21.86 o                         
   9   9   7         23.24         31.93         3.90 o                         
  -2  10   7          0.36         -2.62         2.62 o                         
  -1  10   7         52.28         62.48         6.75 o                         
   0  10   7          5.18         -0.98         6.35 o                         
   1  10   7        213.71        204.59        14.47 o                         
   2  10   7        444.03        442.66        14.66 o                         
   3  10   7         67.14         71.25         5.76 o                         
   4  10   7        467.12        488.47        13.22 o                         
   5  10   7         17.48          7.36         2.55 o                         
   6  10   7         30.36         33.28         6.81 o                         
   7  10   7        305.59        330.31        12.82 o                         
   8  10   7         91.00         80.36         6.93 o                         
   0  11   7        204.17        192.09        16.17 o                         
   1  11   7          5.39         13.13         4.85 o                         
   2  11   7        134.01        149.33        13.53 o                         
   3  11   7        247.88        255.30        19.29 o                         
   4  11   7        118.27        148.68        13.48 o                         
   5  11   7        118.46        116.81         8.28 o                         
   6  11   7         41.74         38.35         4.99 o                         
   7  11   7        131.58        133.39        17.56 o                         
  -6 -10   8        100.82        106.65         9.43 o                         
  -5 -10   8         57.13         54.10         6.84 o                         
  -4 -10   8         65.94         80.30        13.15 o                         
  -3 -10   8        278.35        293.59        13.04 o                         
  -2 -10   8          3.39          3.85         3.39 o                         
  -1 -10   8        180.34        215.24        11.55 o                         
   0 -10   8         25.60         16.00         3.68 o                         
  -7  -9   8        125.41        127.68         9.36 o                         
  -6  -9   8          0.58         -1.01         2.53 o                         
  -5  -9   8        200.31        180.26        12.26 o                         
  -4  -9   8          6.58          4.61         2.91 o                         
  -3  -9   8        342.30        381.80        23.31 o                         
  -2  -9   8          1.15          1.71         2.60 o                         
  -1  -9   8        141.28        139.56        13.82 o                         
   0  -9   8        160.03        166.61         7.94 o                         
   1  -9   8        241.10        263.68        13.42 o                         
   2  -9   8         66.23         54.94         6.72 o                         
  -8  -8   8        167.07        172.81        10.44 o                         
  -7  -8   8          0.38         -2.73         2.73 o                         
  -6  -8   8        130.68        135.79        11.84 o                         
  -5  -8   8         42.65         31.59         4.25 o                         
  -4  -8   8         13.13         10.21         3.49 o                         
  -3  -8   8        197.06        200.90        13.22 o                         
  -2  -8   8          0.32         -1.50         1.79 o                         
  -1  -8   8         25.73         25.16         4.29 o                         
   0  -8   8          3.11          5.92         2.19 o                         
   1  -8   8         67.22         67.12         5.10 o                         
   2  -8   8         95.02         85.14         8.39 o                         
   3  -8   8          5.89          1.95         3.08 o                         
   4  -8   8        521.73        589.11        19.17 o                         
  -9  -7   8         77.07         71.55         6.74 o                         
  -8  -7   8         60.38         62.43         5.90 o                         
  -7  -7   8         21.25         22.06         3.49 o                         
  -6  -7   8        162.89        159.79        13.08 o                         
  -5  -7   8          3.26          0.65         2.90 o                         
  -4  -7   8       1248.21       1284.02        26.09 o                         
  -3  -7   8         76.76         87.61         7.52 o                         
  -2  -7   8          6.64         10.26         2.30 o                         
  -1  -7   8        243.01        240.61         9.85 o                         
   0  -7   8         26.12         28.54         3.12 o                         
   1  -7   8        122.87        112.83         7.38 o                         
   2  -7   8        170.01        184.78        10.88 o                         
   3  -7   8        279.36        310.10        12.52 o                         
   4  -7   8          0.14         -0.43         2.57 o                         
   5  -7   8        322.11        328.13        13.92 o                         
  -9  -6   8         95.43         89.03        14.44 o                         
  -8  -6   8          0.15          0.68         2.30 o                         
  -7  -6   8        542.88        556.06        14.06 o                         
  -6  -6   8         48.81         48.79         6.24 o                         
  -5  -6   8        291.80        289.94        10.66 o                         
  -4  -6   8        263.84        258.34        10.09 o                         
  -3  -6   8         72.56         64.84         4.96 o                         
  -2  -6   8       1050.60       1021.99        17.86 o                         
  -1  -6   8       1598.63       1654.95        24.67 o                         
   0  -6   8         31.86         26.51         2.81 o                         
   1  -6   8          3.08          1.44         1.46 o                         
   2  -6   8        251.69        242.79         8.54 o                         
   3  -6   8        336.59        359.25        12.95 o                         
   4  -6   8         32.69         35.72         7.49 o                         
   5  -6   8        376.56        364.15        14.08 o                         
   6  -6   8         29.87         29.92         5.75 o                         
  -9  -5   8        243.75        278.82        10.41 o                         
  -8  -5   8        103.45        103.71         6.32 o                         
  -7  -5   8        839.42        875.91        25.57 o                         
  -6  -5   8        482.44        468.67        10.33 o                         
  -5  -5   8         25.22         23.18         4.27 o                         
  -4  -5   8        171.58        175.35         5.74 o                         
  -3  -5   8        103.29         89.20         5.52 o                         
  -2  -5   8        549.95        522.95        11.30 o                         
  -1  -5   8          0.61          1.36         1.77 o                         
   0  -5   8       1118.86       1068.06        15.85 o                         
   1  -5   8       2098.70       2136.20        26.96 o                         
   2  -5   8         10.47          9.33         1.94 o                         
   3  -5   8        445.75        472.84        10.47 o                         
   4  -5   8        145.67        135.68         8.77 o                         
   5  -5   8        193.63        220.05        12.01 o                         
   6  -5   8        362.50        361.21        18.67 o                         
   7  -5   8         19.62         16.53         3.49 o                         
 -10  -4   8          2.00          4.87         2.84 o                         
  -9  -4   8        435.53        443.74        13.11 o                         
  -8  -4   8         95.49         85.58         6.45 o                         
  -7  -4   8        199.42        197.35         7.05 o                         
  -6  -4   8          7.78          6.90         1.31 o                         
  -5  -4   8         14.62         12.87         1.52 o                         
  -4  -4   8        987.98       1000.87        12.01 o                         
  -3  -4   8          3.06          5.21         0.93 o                         
  -2  -4   8        733.13        667.47        12.10 o                         
  -1  -4   8       1046.12       1052.70        13.27 o                         
   0  -4   8        303.50        325.43         6.59 o                         
   1  -4   8        257.30        249.19         6.22 o                         
   2  -4   8          0.44         -1.01         1.05 o                         
   3  -4   8       2313.76       2481.39        29.13 o                         
   4  -4   8         67.80         56.51         4.64 o                         
   5  -4   8        371.51        367.11        11.17 o                         
   6  -4   8        243.93        255.36        10.57 o                         
   7  -4   8          6.43          3.90         2.24 o                         
 -10  -3   8          0.05         -3.58         3.58 o                         
  -9  -3   8        508.65        516.00        13.97 o                         
  -8  -3   8        552.19        564.44        16.17 o                         
  -7  -3   8       1872.08       1942.85        32.94 o                         
  -6  -3   8        117.93        109.28         4.38 o                         
  -5  -3   8        138.04        134.79         3.30 o                         
  -4  -3   8        610.45        610.84         8.61 o                         
  -3  -3   8        480.07        459.76         6.54 o                         
  -2  -3   8       1035.74       1124.55        12.97 o                         
  -1  -3   8        795.81        766.58        10.37 o                         
   0  -3   8        159.13        143.78         4.03 o                         
   1  -3   8       1043.14       1041.64        16.10 o                         
   2  -3   8          2.61          2.09         1.11 o                         
   3  -3   8        313.88        315.88         8.48 o                         
   4  -3   8        163.65        156.81         5.72 o                         
   5  -3   8          3.87          5.57         1.73 o                         
   6  -3   8        296.26        296.29        10.01 o                         
   7  -3   8         10.01         13.02         2.56 o                         
   8  -3   8         11.79         14.71         3.15 o                         
 -10  -2   8         25.74         19.74         4.20 o                         
  -9  -2   8         93.48        103.42         9.06 o                         
  -8  -2   8         13.71         16.37         2.81 o                         
  -7  -2   8          5.61          5.02         2.13 o                         
  -6  -2   8        581.01        577.99         8.54 o                         
  -5  -2   8        384.49        367.78         8.36 o                         
  -4  -2   8        110.08        104.55         3.54 o                         
  -3  -2   8        579.01        560.54         7.67 o                         
  -2  -2   8        498.43        514.35         6.57 o                         
  -1  -2   8         78.09         42.08         2.51 o                         
   0  -2   8          4.90         14.34         1.46 o                         
   1  -2   8       1583.64       1593.33        21.53 o                         
   2  -2   8         30.12         20.87         1.79 o                         
   3  -2   8         39.32         45.53         3.11 o                         
   4  -2   8        343.48        337.47        11.56 o                         
   5  -2   8        205.13        197.53         5.59 o                         
   6  -2   8        419.99        422.82        11.59 o                         
   7  -2   8         89.68         66.73         5.77 o                         
   8  -2   8         24.78         15.60         3.10 o                         
   9  -2   8         66.78         61.70         7.24 o                         
  -9  -1   8         79.01         82.47         7.39 o                         
  -8  -1   8         97.15         97.71         6.33 o                         
  -7  -1   8        487.79        501.33        11.12 o                         
  -6  -1   8       1414.11       1487.50        20.07 o                         
  -5  -1   8       1051.95       1060.23        14.83 o                         
  -4  -1   8        429.39        419.28         6.25 o                         
  -3  -1   8       1601.31       1550.60        16.29 o                         
  -2  -1   8         85.97         87.97         2.49 o                         
  -1  -1   8        273.76        238.99         4.25 o                         
   0  -1   8       1943.11       1994.15        18.92 o                         
   1  -1   8          8.47          1.25         0.64 o                         
   2  -1   8       3194.45       3321.82        32.40 o                         
   3  -1   8         70.82         76.19         4.69 o                         
   4  -1   8        399.26        379.65         8.05 o                         
   5  -1   8         99.76        102.34         4.59 o                         
   6  -1   8          0.78          1.79         2.05 o                         
   7  -1   8        498.24        498.14        11.44 o                         
   8  -1   8          7.76          4.80         1.83 o                         
   9  -1   8        146.53        130.99        21.13 o                         
  -9   0   8         26.88         26.88         4.22 o                         
  -8   0   8        496.99        496.67        11.96 o                         
  -7   0   8         48.82         41.25         4.28 o                         
  -6   0   8          0.30         -1.66         1.77 o                         
  -5   0   8        722.08        744.83        11.52 o                         
  -4   0   8          0.96         -0.22         0.74 o                         
  -3   0   8        396.65        356.08         5.32 o                         
  -2   0   8        719.79        729.43         9.22 o                         
  -1   0   8        160.49        126.85         4.11 o                         
   0   0   8        240.80        215.33         4.81 o                         
   1   0   8         83.24         83.08         3.39 o                         
   2   0   8        811.25        766.90         9.58 o                         
   3   0   8          7.50          5.03         1.01 o                         
   4   0   8       2187.53       2302.35        23.23 o                         
   5   0   8        395.72        385.64         9.90 o                         
   6   0   8         28.24         20.35         2.36 o                         
   7   0   8       2170.84       2199.17        28.20 o                         
   8   0   8         10.99         16.11         2.70 o                         
   9   0   8         55.37         59.81         5.75 o                         
  -9   1   8         33.39         42.86         4.74 o                         
  -8   1   8        102.63         98.83         6.63 o                         
  -7   1   8        248.01        281.44         9.63 o                         
  -6   1   8         35.68         43.57         4.52 o                         
  -5   1   8       1577.41       1595.30        24.45 o                         
  -4   1   8         12.32         17.90         2.20 o                         
  -3   1   8         70.90        104.80         3.01 o                         
  -2   1   8        534.53        513.18         6.76 o                         
  -1   1   8        242.59        304.07         4.90 o                         
   0   1   8       2398.72       2472.03        24.85 o                         
   1   1   8       1978.64       2177.64        50.78 o                         
   2   1   8        169.10        211.53         4.37 o                         
   3   1   8        510.58        513.90         8.31 o                         
   4   1   8        478.49        497.83         8.07 o                         
   5   1   8        605.41        578.94         9.37 o                         
   6   1   8          8.81          6.70         1.36 o                         
   7   1   8        163.00        153.10         5.30 o                         
   8   1   8        175.56        181.13         8.66 o                         
   9   1   8        308.63        307.36        18.67 o                         
  10   1   8         11.18         17.02         3.34 o                         
  -9   2   8        224.96        236.81        10.62 o                         
  -8   2   8        151.47        170.65         9.16 o                         
  -7   2   8        248.74        251.71         9.93 o                         
  -6   2   8        337.19        298.90         9.70 o                         
  -5   2   8        328.95        353.32        12.06 o                         
  -4   2   8        362.27        341.00         9.13 o                         
  -3   2   8        430.26        440.67         8.92 o                         
  -2   2   8        629.36        586.09         8.55 o                         
  -1   2   8        350.95        387.77         7.30 o                         
   0   2   8        562.99        515.19         8.11 o                         
   1   2   8        139.07        152.79         3.99 o                         
   2   2   8       4871.66       5237.89        54.81 o                         
   3   2   8        928.47        869.38        10.63 o                         
   4   2   8        600.13        613.50         9.01 o                         
   5   2   8        710.50        678.52        10.19 o                         
   6   2   8        678.93        685.78        10.90 o                         
   7   2   8        255.88        236.88         8.28 o                         
   8   2   8        808.36        841.01        15.53 o                         
   9   2   8        323.19        316.22        12.80 o                         
  10   2   8          7.76          6.72         3.86 o                         
  -8   3   8         56.00         76.55         6.98 o                         
  -7   3   8         95.79        100.29         7.43 o                         
  -6   3   8        132.56        146.63         8.22 o                         
  -5   3   8         14.29          8.24         2.23 o                         
  -4   3   8       1630.75       1622.11        24.55 o                         
  -3   3   8          5.36          1.84         1.33 o                         
  -2   3   8        399.93        399.99         7.05 o                         
  -1   3   8         21.10         16.38         1.67 o                         
   0   3   8        208.86        169.92         4.01 o                         
   1   3   8       1800.53       2024.24        19.17 o                         
   2   3   8        891.05        939.24        10.98 o                         
   3   3   8        253.59        197.07         3.90 o                         
   4   3   8          2.25          1.60         0.81 o                         
   5   3   8       1486.82       1445.62        16.68 o                         
   6   3   8         87.83         98.86         5.12 o                         
   7   3   8          0.17         -1.27         1.27 o                         
   8   3   8        381.09        390.97        11.45 o                         
   9   3   8          2.50          2.70         1.85 o                         
  10   3   8         25.77         28.84         4.08 o                         
  -8   4   8          5.85          2.83         3.01 o                         
  -7   4   8        552.02        601.58        17.93 o                         
  -6   4   8        135.26        125.28         8.08 o                         
  -5   4   8        201.47        193.91         8.41 o                         
  -4   4   8        311.16        317.50         9.82 o                         
  -3   4   8        143.99        138.16         7.94 o                         
  -2   4   8        171.99        193.63         6.74 o                         
  -1   4   8        119.70        102.66         3.81 o                         
   0   4   8       1192.12       1273.73        15.01 o                         
   1   4   8        377.64        352.36         5.43 o                         
   2   4   8        515.63        532.58         7.16 o                         
   3   4   8       2907.91       2916.21        36.62 o                         
   4   4   8       1130.56       1181.36        12.80 o                         
   5   4   8         90.64         86.75         3.83 o                         
   6   4   8       1402.50       1482.57        20.19 o                         
   7   4   8        139.83        139.58         6.27 o                         
   8   4   8        391.78        387.56        10.06 o                         
   9   4   8         46.37         52.30         4.58 o                         
  10   4   8         75.42         72.15         6.44 o                         
  -7   5   8         36.83         41.67         7.54 o                         
  -6   5   8        161.67        154.10         9.40 o                         
  -5   5   8         39.00         28.01         3.74 o                         
  -4   5   8        600.74        521.07        12.79 o                         
  -3   5   8          6.46         -0.42         1.37 o                         
  -2   5   8        292.35        301.22         7.83 o                         
  -1   5   8        186.56        178.24         5.23 o                         
   0   5   8         17.32         18.29         2.07 o                         
   1   5   8        885.27        898.19        11.86 o                         
   2   5   8        389.88        350.54         5.81 o                         
   3   5   8         20.12         13.74         1.53 o                         
   4   5   8        271.68        271.69         5.93 o                         
   5   5   8         22.28         23.07         2.08 o                         
   6   5   8       2377.95       2494.25        26.66 o                         
   7   5   8         96.68         83.34         4.85 o                         
   8   5   8        229.35        246.00         7.17 o                         
   9   5   8         73.23         84.89         6.07 o                         
  10   5   8          2.59          7.28         2.90 o                         
  -6   6   8         95.13        104.30         8.16 o                         
  -5   6   8         66.19         62.24         5.78 o                         
  -4   6   8        485.57        459.53        11.17 o                         
  -3   6   8        192.03        167.54         8.85 o                         
  -2   6   8        376.05        375.19         9.24 o                         
  -1   6   8        199.48        186.02         6.12 o                         
   0   6   8          1.55          0.29         0.99 o                         
   1   6   8         55.15         54.64         3.37 o                         
   2   6   8        593.32        565.36         9.20 o                         
   3   6   8        268.35        265.67         6.01 o                         
   4   6   8        259.40        244.43         5.98 o                         
   5   6   8         98.33         93.04         4.12 o                         
   6   6   8         62.53         57.84         3.47 o                         
   7   6   8        145.21        136.60         6.01 o                         
   8   6   8         28.00         28.69         2.95 o                         
   9   6   8        167.41        169.77         7.77 o                         
  10   6   8        194.85        220.39         9.22 o                         
  -5   7   8        136.71        143.65         9.32 o                         
  -4   7   8         37.66         40.45         4.03 o                         
  -3   7   8        772.40        774.61        16.95 o                         
  -2   7   8        434.89        422.87        11.58 o                         
  -1   7   8         30.33         27.58         3.14 o                         
   0   7   8       2805.51       2887.11        37.58 o                         
   1   7   8        223.55        207.67         5.64 o                         
   2   7   8         84.32         75.57         4.04 o                         
   3   7   8          2.23          2.35         1.63 o                         
   4   7   8        689.20        655.41        18.36 o                         
   5   7   8        380.73        388.72        11.87 o                         
   6   7   8        535.30        520.21         9.99 o                         
   7   7   8        231.52        248.50         7.80 o                         
   8   7   8         67.88         48.83         4.39 o                         
   9   7   8         86.27         83.43         6.86 o                         
  10   7   8        365.76        384.11        16.31 o                         
  -4   8   8         38.07         30.53         4.93 o                         
  -3   8   8         80.24         83.72         6.66 o                         
  -2   8   8        533.24        498.55        18.20 o                         
  -1   8   8         73.63         64.71         6.44 o                         
   0   8   8       1413.93       1428.06        38.10 o                         
   1   8   8        793.84        788.55        13.85 o                         
   2   8   8        314.14        319.99         9.43 o                         
   3   8   8          0.11          0.46         1.81 o                         
   4   8   8        368.04        349.19        10.11 o                         
   5   8   8        432.73        456.07        10.84 o                         
   6   8   8          5.56          5.35         2.39 o                         
   7   8   8        343.22        349.73        16.43 o                         
   8   8   8         47.71         53.23         4.77 o                         
   9   8   8        188.77        181.74         9.57 o                         
  -3   9   8         14.19         19.18         3.27 o                         
  -2   9   8        298.51        289.18        14.55 o                         
  -1   9   8         21.00         25.32         4.87 o                         
   0   9   8        287.72        286.91        11.27 o                         
   1   9   8          1.87          2.95         2.48 o                         
   2   9   8        448.47        461.33        12.61 o                         
   3   9   8         12.13          5.07         3.33 o                         
   4   9   8         83.22         69.29         5.80 o                         
   5   9   8        305.96        301.08        14.12 o                         
   6   9   8          8.57          5.44         1.82 o                         
   7   9   8       1005.48        995.07        20.39 o                         
   8   9   8          7.97          8.41         3.33 o                         
   9   9   8        126.70        125.44        10.35 o                         
  -2  10   8        205.09        201.67        13.33 o                         
  -1  10   8          3.55          5.89         2.93 o                         
   0  10   8        228.63        235.43        10.78 o                         
   1  10   8          8.24         -0.01         2.47 o                         
   2  10   8         34.02         44.81         6.25 o                         
   3  10   8         69.43         60.85         5.37 o                         
   4  10   8          5.74          4.45         2.55 o                         
   5  10   8        369.65        357.74        11.28 o                         
   6  10   8         56.58         51.33         7.77 o                         
   7  10   8        236.53        249.24        14.21 o                         
   8  10   8          0.71          3.73         3.50 o                         
   0  11   8         68.91         59.95         9.47 o                         
   1  11   8          2.73          0.93         6.24 o                         
   2  11   8         32.01         35.05         6.67 o                         
   3  11   8         55.26         68.39        12.24 o                         
   4  11   8         38.09         11.76         8.27 o                         
   5  11   8         99.61        107.95         9.06 o                         
   6  11   8         83.76         94.50         9.91 o                         
  -5 -10   9         80.40         93.13         8.86 o                         
  -4 -10   9         33.67         34.69         5.64 o                         
  -3 -10   9        116.08        127.17        10.31 o                         
  -2 -10   9        142.05        146.56        11.27 o                         
  -1 -10   9        181.06        163.18        12.77 o                         
  -7  -9   9          1.57         -4.69         6.80 o                         
  -6  -9   9          7.37          7.37         4.04 o                         
  -5  -9   9        365.94        355.52        14.19 o                         
  -4  -9   9         82.63         89.40         9.64 o                         
  -3  -9   9        305.21        290.07        12.43 o                         
  -2  -9   9         86.18         94.59         9.89 o                         
  -1  -9   9        111.27        111.24         7.93 o                         
   0  -9   9        110.06        117.47         7.11 o                         
   1  -9   9          4.58          4.31         2.96 o                         
   2  -9   9         24.37         28.97         4.93 o                         
  -8  -8   9        231.47        257.97        14.52 o                         
  -7  -8   9          1.03         -2.27         2.27 o                         
  -6  -8   9        140.01        124.70        13.17 o                         
  -5  -8   9        620.97        649.61        24.78 o                         
  -4  -8   9        446.51        481.38        16.26 o                         
  -3  -8   9         37.89         31.36         4.89 o                         
  -2  -8   9        220.24        204.60         8.29 o                         
  -1  -8   9         18.15         13.58         2.73 o                         
   0  -8   9        127.94        132.91        11.29 o                         
   1  -8   9        104.56         92.61         8.52 o                         
   2  -8   9         11.82         11.88         3.59 o                         
   3  -8   9        279.56        284.42        12.93 o                         
  -8  -7   9          0.09         -2.13         2.13 o                         
  -7  -7   9        116.66        116.24         8.09 o                         
  -6  -7   9         19.73         16.86         3.34 o                         
  -5  -7   9         24.62         20.37         3.20 o                         
  -4  -7   9        665.96        695.75        18.39 o                         
  -3  -7   9         42.29         35.51         4.11 o                         
  -2  -7   9         43.14         47.31         4.68 o                         
  -1  -7   9         21.67         27.01         3.16 o                         
   0  -7   9         76.05         84.72         5.54 o                         
   1  -7   9        537.32        538.25        12.03 o                         
   2  -7   9          5.40          0.70         4.19 o                         
   3  -7   9        152.40        171.62        11.85 o                         
   4  -7   9         50.51         60.89         7.50 o                         
  -9  -6   9         29.27         29.28         4.86 o                         
  -8  -6   9         96.21         86.54         6.73 o                         
  -7  -6   9          4.52          5.76         2.36 o                         
  -6  -6   9        411.41        416.75        11.78 o                         
  -5  -6   9        134.62        124.08         9.13 o                         
  -4  -6   9        857.13        789.48        18.75 o                         
  -3  -6   9        372.28        326.28         9.97 o                         
  -2  -6   9       1015.14        971.50        17.69 o                         
  -1  -6   9       4127.90       4288.34        45.08 o                         
   0  -6   9         22.81         12.93         2.14 o                         
   1  -6   9        741.92        746.43        13.86 o                         
   2  -6   9        241.32        221.39        11.60 o                         
   3  -6   9         53.19         57.44         6.41 o                         
   4  -6   9        413.25        453.35        15.47 o                         
   5  -6   9         58.91         60.62         8.54 o                         
   6  -6   9         83.05         99.74        11.08 o                         
  -9  -5   9        179.68        175.69         9.56 o                         
  -8  -5   9        562.60        566.21        14.43 o                         
  -7  -5   9          9.41          5.54         1.82 o                         
  -6  -5   9        438.60        447.50        13.51 o                         
  -5  -5   9        105.63        101.33         6.38 o                         
  -4  -5   9        341.21        319.49        11.87 o                         
  -3  -5   9        787.89        813.55        15.17 o                         
  -2  -5   9        555.93        497.74        13.28 o                         
  -1  -5   9        710.89        683.27        12.23 o                         
   0  -5   9         20.91         23.17         2.68 o                         
   1  -5   9        732.87        718.35        12.89 o                         
   2  -5   9        574.37        570.75        13.04 o                         
   3  -5   9          2.27          1.30         1.52 o                         
   4  -5   9        119.13        136.88         8.32 o                         
   5  -5   9          1.33          2.54         2.00 o                         
   6  -5   9        147.07        134.92        12.73 o                         
  -9  -4   9         16.85         22.48         4.01 o                         
  -8  -4   9        317.75        351.36        13.67 o                         
  -7  -4   9        201.61        199.34         6.84 o                         
  -6  -4   9        498.63        495.19        11.81 o                         
  -5  -4   9        753.23        793.42        11.02 o                         
  -4  -4   9        161.82        146.04         5.15 o                         
  -3  -4   9       1572.44       1616.19        20.23 o                         
  -2  -4   9         46.58         35.61         2.84 o                         
  -1  -4   9        624.56        573.24         9.34 o                         
   0  -4   9         48.14         40.44         3.13 o                         
   1  -4   9          2.86          6.81         1.50 o                         
   2  -4   9        167.66        158.29         5.56 o                         
   3  -4   9        751.89        814.65        14.10 o                         
   4  -4   9        760.96        770.57        17.74 o                         
   5  -4   9         40.65         36.31         4.27 o                         
   6  -4   9         18.64         21.58         3.53 o                         
   7  -4   9         71.83         79.42         8.37 o                         
  -9  -3   9         56.03         50.69         7.98 o                         
  -8  -3   9         12.54         16.91         2.82 o                         
  -7  -3   9       1784.74       1911.00        25.28 o                         
  -6  -3   9        286.26        296.62         6.40 o                         
  -5  -3   9        145.89        120.43         3.86 o                         
  -4  -3   9        526.27        480.99         7.14 o                         
  -3  -3   9       1815.87       1869.22        18.27 o                         
  -2  -3   9        925.23        917.09        10.83 o                         
  -1  -3   9       1197.18       1231.08        14.64 o                         
   0  -3   9        382.48        363.07         6.89 o                         
   1  -3   9        115.12        110.70         4.29 o                         
   2  -3   9          2.48          4.56         1.23 o                         
   3  -3   9         84.96         81.53         5.77 o                         
   4  -3   9         18.52         24.44         2.86 o                         
   5  -3   9         17.06         17.46         2.60 o                         
   6  -3   9        153.74        145.29        10.70 o                         
   7  -3   9        264.72        262.49        10.00 o                         
   8  -3   9         30.40         21.27         3.39 o                         
  -9  -2   9         30.73         24.48         5.22 o                         
  -8  -2   9        176.06        189.32         8.02 o                         
  -7  -2   9          9.69         10.59         1.87 o                         
  -6  -2   9        121.55        127.23         4.88 o                         
  -5  -2   9        627.98        625.37         9.92 o                         
  -4  -2   9         69.12         58.48         3.54 o                         
  -3  -2   9        115.97        104.04         2.81 o                         
  -2  -2   9       1160.83       1138.30        11.40 o                         
  -1  -2   9        434.91        448.59         6.90 o                         
   0  -2   9        729.53        651.08         8.84 o                         
   1  -2   9        134.19        134.45         3.86 o                         
   2  -2   9        422.08        420.63         7.21 o                         
   3  -2   9        507.98        464.38         8.16 o                         
   4  -2   9          4.15          4.31         1.33 o                         
   5  -2   9        106.58         91.32         5.90 o                         
   6  -2   9          0.01         -1.23         2.53 o                         
   7  -2   9        275.52        289.13        10.14 o                         
   8  -2   9         32.22         26.57         4.61 o                         
  -9  -1   9         37.54         35.33         4.67 o                         
  -8  -1   9          0.78         -0.84         2.30 o                         
  -7  -1   9         21.73         21.62         2.88 o                         
  -6  -1   9          5.93          4.30         1.30 o                         
  -5  -1   9         87.26         91.69         3.30 o                         
  -4  -1   9         74.91         48.22         2.53 o                         
  -3  -1   9        122.29        168.24         3.90 o                         
  -2  -1   9       2527.50       2624.08        21.15 o                         
  -1  -1   9        489.57        484.45         7.23 o                         
   0  -1   9         20.29          6.44         0.98 o                         
   1  -1   9       1505.48       1559.94        16.20 o                         
   2  -1   9        660.77        684.95         9.45 o                         
   3  -1   9       1864.91       1882.90        22.53 o                         
   4  -1   9         15.08         11.40         1.59 o                         
   5  -1   9          1.93          0.45         1.47 o                         
   6  -1   9          4.40          6.08         1.72 o                         
   7  -1   9        237.99        225.52         7.56 o                         
   8  -1   9        163.44        152.57         9.21 o                         
   9  -1   9          0.14          2.83         2.94 o                         
  -9   0   9        107.00        114.02        14.10 o                         
  -8   0   9         76.90         65.73         5.36 o                         
  -7   0   9        556.13        542.92        13.47 o                         
  -6   0   9        260.05        241.71         9.65 o                         
  -5   0   9        231.60        235.45         8.40 o                         
  -4   0   9        570.54        545.79         8.13 o                         
  -3   0   9        260.61        251.80         4.89 o                         
  -2   0   9       1110.33       1024.97        14.02 o                         
  -1   0   9        198.67        178.75         3.35 o                         
   0   0   9        955.38        910.12        12.23 o                         
   1   0   9       3358.72       3605.41        35.13 o                         
   2   0   9         26.64         26.30         1.86 o                         
   3   0   9        270.46        236.79         5.16 o                         
   4   0   9          1.54          2.88         1.05 o                         
   5   0   9        308.21        297.10        13.14 o                         
   6   0   9        347.08        357.86         7.88 o                         
   7   0   9        538.44        533.89        11.45 o                         
   8   0   9        251.28        238.24        16.11 o                         
   9   0   9        110.65        117.44         8.59 o                         
  -9   1   9         66.12         59.09         6.97 o                         
  -8   1   9         43.20         54.54         6.31 o                         
  -7   1   9          3.76          2.94         1.92 o                         
  -6   1   9        781.60        831.98        24.80 o                         
  -5   1   9        305.25        277.42         8.66 o                         
  -4   1   9        156.15        137.55         5.23 o                         
  -3   1   9        182.36        194.79         4.70 o                         
  -2   1   9        624.78        532.01         7.14 o                         
  -1   1   9       3582.87       3942.68        33.77 o                         
   0   1   9        182.75        165.79         4.29 o                         
   1   1   9       2853.30       3124.96        34.66 o                         
   2   1   9        937.27       1081.45        15.86 o                         
   3   1   9        888.14        888.03        12.16 o                         
   4   1   9          0.42          0.38         0.92 o                         
   5   1   9         40.87         38.80         2.84 o                         
   6   1   9        443.73        452.19        11.33 o                         
   7   1   9         35.80         36.83         3.17 o                         
   8   1   9       1049.36       1085.15        21.14 o                         
   9   1   9         36.75         34.78         5.17 o                         
  10   1   9         26.45         15.94         7.16 o                         
  -8   2   9         78.52         93.48        10.21 o                         
  -7   2   9         28.41         24.07         4.61 o                         
  -6   2   9        365.09        379.49        26.96 o                         
  -5   2   9         78.83         75.17         5.14 o                         
  -4   2   9        808.41        826.81        15.59 o                         
  -3   2   9        138.26        148.14         5.14 o                         
  -2   2   9         96.31         64.36         2.92 o                         
  -1   2   9       1483.21       1489.27        16.66 o                         
   0   2   9          0.73          0.63         1.12 o                         
   1   2   9         70.93         38.18         2.56 o                         
   2   2   9         27.28         33.68         2.51 o                         
   3   2   9       1106.31       1128.67        14.16 o                         
   4   2   9         17.66         10.28         1.41 o                         
   5   2   9        874.56        882.40        12.25 o                         
   6   2   9       1015.52       1015.29        15.87 o                         
   7   2   9        360.11        343.58         8.92 o                         
   8   2   9        639.57        654.80        13.55 o                         
   9   2   9        176.16        153.03        11.46 o                         
  10   2   9         17.90         10.48         4.27 o                         
  -8   3   9          7.92          4.88         2.58 o                         
  -7   3   9          8.55          8.21         2.71 o                         
  -6   3   9        131.10        156.57         9.16 o                         
  -5   3   9        647.71        572.04        13.71 o                         
  -4   3   9       1571.01       1512.18        23.77 o                         
  -3   3   9          7.04          2.35         1.63 o                         
  -2   3   9        213.29        216.89         5.12 o                         
  -1   3   9       1915.12       1977.88        25.64 o                         
   0   3   9        903.20        915.69        11.31 o                         
   1   3   9       1781.56       1824.13        20.30 o                         
   2   3   9        796.01        755.57        10.24 o                         
   3   3   9          7.20          2.68         0.68 o                         
   4   3   9       1282.93       1303.66        15.14 o                         
   5   3   9       1247.96       1259.19        15.48 o                         
   6   3   9       1345.13       1382.42        19.35 o                         
   7   3   9         59.51         58.61         4.48 o                         
   8   3   9        448.10        448.87        10.93 o                         
   9   3   9        408.95        416.65        11.00 o                         
  10   3   9          8.32          8.86         2.70 o                         
  -7   4   9          7.52          8.42         2.47 o                         
  -6   4   9        207.56        226.88         9.13 o                         
  -5   4   9        475.75        438.77        14.41 o                         
  -4   4   9        309.37        261.46         8.86 o                         
  -3   4   9         23.36         18.16         2.68 o                         
  -2   4   9         17.33         15.53         2.39 o                         
  -1   4   9        772.47        770.42        10.95 o                         
   0   4   9         76.04         64.94         3.75 o                         
   1   4   9        781.34        828.14        10.40 o                         
   2   4   9        101.70         84.75         2.85 o                         
   3   4   9        214.14        223.87         4.99 o                         
   4   4   9        511.57        506.68         7.52 o                         
   5   4   9         78.06         78.09         3.87 o                         
   6   4   9        247.58        237.13         6.94 o                         
   7   4   9        111.62        109.33         6.21 o                         
   8   4   9         97.53         87.67         5.84 o                         
   9   4   9         18.65         11.89         2.87 o                         
  10   4   9         22.18         25.99         6.02 o                         
  -7   5   9          0.16          4.83         2.74 o                         
  -6   5   9         83.14         83.37         7.02 o                         
  -5   5   9         75.72         72.98         6.97 o                         
  -4   5   9        108.53        112.40         6.48 o                         
  -3   5   9        675.21        655.65        12.91 o                         
  -2   5   9          7.78          4.51         2.00 o                         
  -1   5   9          9.29         12.06         1.77 o                         
   0   5   9       3100.82       3190.36        33.39 o                         
   1   5   9          0.43          1.25         0.86 o                         
   2   5   9       1457.08       1479.68        15.09 o                         
   3   5   9         31.79         25.74         1.89 o                         
   4   5   9        277.47        287.53         7.02 o                         
   5   5   9        294.20        323.08         6.43 o                         
   6   5   9          3.70          2.08         1.50 o                         
   7   5   9        209.82        206.78         6.29 o                         
   8   5   9          4.93          0.34         1.74 o                         
   9   5   9          0.81          0.21         1.75 o                         
  10   5   9        249.25        293.74        17.07 o                         
  -6   6   9         46.42         45.03         5.36 o                         
  -5   6   9        355.45        400.78        12.55 o                         
  -4   6   9        234.34        218.82         9.00 o                         
  -3   6   9          1.89         -1.64         1.64 o                         
  -2   6   9         74.90         75.34         5.27 o                         
  -1   6   9          8.89          7.30         1.79 o                         
   0   6   9       2523.83       2512.14        44.70 o                         
   1   6   9        281.62        270.75         6.28 o                         
   2   6   9        260.81        241.55         5.85 o                         
   3   6   9        593.53        594.91         9.12 o                         
   4   6   9         16.26         11.13         1.80 o                         
   5   6   9         31.54         32.77         2.91 o                         
   6   6   9         21.16         15.56         2.00 o                         
   7   6   9         22.93         24.59         2.65 o                         
   8   6   9          6.06          3.72         1.83 o                         
   9   6   9        150.65        167.48        10.26 o                         
  10   6   9         21.08         21.00         3.49 o                         
  -5   7   9         67.60         61.73         5.91 o                         
  -4   7   9          7.82         10.34         2.39 o                         
  -3   7   9        202.38        195.84         7.54 o                         
  -2   7   9        548.00        573.89        12.48 o                         
  -1   7   9         65.30         53.48         5.79 o                         
   0   7   9         27.48         32.01         3.74 o                         
   1   7   9       1267.73       1283.94        16.61 o                         
   2   7   9         23.02         17.30         2.15 o                         
   3   7   9        347.25        342.81         8.40 o                         
   4   7   9         19.68         12.77         1.82 o                         
   5   7   9        313.13        298.72        13.12 o                         
   6   7   9        113.89        106.61         6.14 o                         
   7   7   9         64.43         59.75         5.85 o                         
   8   7   9         92.58         86.89         8.07 o                         
   9   7   9         41.75         41.29         7.88 o                         
  10   7   9        138.29        120.28        12.20 o                         
  -4   8   9        168.73        160.13        18.18 o                         
  -3   8   9          7.93          1.63         2.09 o                         
  -2   8   9        300.48        313.42        19.34 o                         
  -1   8   9        324.17        316.33        12.84 o                         
   0   8   9        155.23        133.71        10.71 o                         
   1   8   9        923.98        921.22        20.07 o                         
   2   8   9          2.89          3.87         1.77 o                         
   3   8   9         36.85         41.46         4.18 o                         
   4   8   9          7.35          4.34         2.03 o                         
   5   8   9        357.69        325.22        17.52 o                         
   6   8   9        291.14        287.25        10.10 o                         
   7   8   9          2.97          1.84         3.92 o                         
   8   8   9        314.59        293.90        12.36 o                         
   9   8   9         10.53         11.51         3.71 o                         
  -3   9   9         22.24         18.46         3.75 o                         
  -2   9   9        144.45        139.84        10.27 o                         
  -1   9   9         62.07         65.40         6.12 o                         
   0   9   9        132.90        116.05         7.62 o                         
   1   9   9        261.85        269.13        19.87 o                         
   2   9   9        402.74        370.76        11.09 o                         
   3   9   9        178.63        182.13         9.39 o                         
   4   9   9         79.39         56.76         8.51 o                         
   5   9   9         62.17         54.46         5.98 o                         
   6   9   9        238.76        256.89        13.87 o                         
   7   9   9         47.67         29.74         4.65 o                         
   8   9   9        135.39        171.97        16.26 o                         
   9   9   9          8.82         15.71         6.01 o                         
  -1  10   9         37.06         33.13         5.01 o                         
   0  10   9         52.68         51.29         7.27 o                         
   1  10   9        223.93        228.91        21.37 o                         
   2  10   9         13.63         12.01         4.07 o                         
   3  10   9         65.67         55.08         5.95 o                         
   4  10   9          1.77          2.60         2.62 o                         
   5  10   9         10.26         12.66         5.16 o                         
   6  10   9        125.28        109.98         9.02 o                         
   7  10   9          4.51          0.92         9.93 o                         
   8  10   9         25.44         28.19         8.09 o                         
   1  11   9          0.79          5.31         5.31 o                         
   2  11   9         78.23         70.82         9.82 o                         
   3  11   9         15.31         13.54         4.40 o                         
   4  11   9         11.31         12.59         3.87 o                         
   5  11   9         27.23         26.09         4.81 o                         
   6  11   9        379.60        381.12        14.55 o                         
  -3 -10  10         17.50         16.49         3.90 o                         
  -2 -10  10         62.76         54.47         6.66 o                         
  -6  -9  10        152.24        168.36        12.35 o                         
  -5  -9  10          4.71          0.87         3.12 o                         
  -4  -9  10        163.78        156.96        11.51 o                         
  -3  -9  10          0.23         -0.39         3.30 o                         
  -2  -9  10        180.61        184.59         9.78 o                         
  -1  -9  10        506.92        509.24        17.11 o                         
   0  -9  10          9.99          9.07         3.95 o                         
   1  -9  10        129.16        130.57        10.57 o                         
  -7  -8  10          0.03          2.32         5.64 o                         
  -6  -8  10         15.99         16.88         3.74 o                         
  -5  -8  10        108.13        109.19         9.17 o                         
  -4  -8  10        107.86         97.82         8.71 o                         
  -3  -8  10        256.17        250.19        11.15 o                         
  -2  -8  10        491.40        491.15        13.33 o                         
  -1  -8  10        873.78        861.66        16.45 o                         
   0  -8  10         38.58         42.84         4.35 o                         
   1  -8  10         40.75         41.42         3.93 o                         
   2  -8  10        125.73        140.20        10.92 o                         
   3  -8  10        107.28        123.52        16.74 o                         
  -8  -7  10         32.91         33.75         4.50 o                         
  -7  -7  10          0.14         -3.62         3.96 o                         
  -6  -7  10         42.05         39.09         4.66 o                         
  -5  -7  10        745.40        765.39        20.01 o                         
  -4  -7  10         81.74         88.92         7.63 o                         
  -3  -7  10         27.54         32.98         3.81 o                         
  -2  -7  10         77.37         64.69         5.40 o                         
  -1  -7  10          2.35          5.78         1.99 o                         
   0  -7  10        264.48        253.79         8.16 o                         
   1  -7  10         49.95         49.54         4.40 o                         
   2  -7  10        217.59        220.02        10.90 o                         
   3  -7  10         24.64         24.45         4.89 o                         
   4  -7  10        198.36        214.74        13.04 o                         
  -9  -6  10         52.42         37.34         5.99 o                         
  -8  -6  10        153.67        165.52         9.04 o                         
  -7  -6  10        225.31        214.86         8.73 o                         
  -6  -6  10          1.70          0.27         1.72 o                         
  -5  -6  10        867.23        881.18        18.10 o                         
  -4  -6  10        157.46        139.77         7.68 o                         
  -3  -6  10         31.56         23.49         3.12 o                         
  -2  -6  10         64.84         58.38         5.85 o                         
  -1  -6  10       1109.62       1055.63        17.11 o                         
   0  -6  10        762.37        741.32        13.93 o                         
   1  -6  10        235.69        231.18         7.42 o                         
   2  -6  10        162.23        172.13         9.92 o                         
   3  -6  10        326.89        311.00        10.30 o                         
   4  -6  10        317.52        347.45        13.68 o                         
   5  -6  10         73.89         66.04         7.40 o                         
  -9  -5  10        244.80        237.17        11.49 o                         
  -8  -5  10          8.04         10.25         3.23 o                         
  -7  -5  10        906.41        880.42        53.51 o                         
  -6  -5  10         93.88         83.89         6.50 o                         
  -5  -5  10        737.92        708.18        14.06 o                         
  -4  -5  10        493.38        477.55        11.50 o                         
  -3  -5  10        598.53        566.98        12.58 o                         
  -2  -5  10          8.13          9.14         2.18 o                         
  -1  -5  10         23.70         23.09         2.75 o                         
   0  -5  10       1403.30       1388.99        19.66 o                         
   1  -5  10        250.58        229.02         7.93 o                         
   2  -5  10        313.41        311.07         9.67 o                         
   3  -5  10         47.08         52.93         5.70 o                         
   4  -5  10          7.00         15.86         3.50 o                         
   5  -5  10         98.74        124.23         9.85 o                         
   6  -5  10         34.57         31.42         4.32 o                         
  -9  -4  10         14.89         10.34         3.21 o                         
  -8  -4  10        397.92        407.04        21.62 o                         
  -7  -4  10          1.92          1.51         1.54 o                         
  -6  -4  10         90.32         94.40         6.07 o                         
  -5  -4  10        147.50        125.61         6.07 o                         
  -4  -4  10        397.43        378.88         9.83 o                         
  -3  -4  10        725.94        739.40        13.93 o                         
  -2  -4  10          5.69          3.63         1.18 o                         
  -1  -4  10         55.89         46.75         3.21 o                         
   0  -4  10        969.62        947.29        13.27 o                         
   1  -4  10        225.16        226.09         6.53 o                         
   2  -4  10       1884.93       1899.22        24.22 o                         
   3  -4  10          0.96         -1.06         1.20 o                         
   4  -4  10         19.69         13.11         3.04 o                         
   5  -4  10        260.28        248.27         9.43 o                         
   6  -4  10        119.90        102.51         7.62 o                         
   7  -4  10         75.14         74.15         6.61 o                         
  -9  -3  10        138.68        156.14        11.08 o                         
  -8  -3  10         50.10         36.27         4.85 o                         
  -7  -3  10        329.87        322.30         8.11 o                         
  -6  -3  10        650.64        699.61        10.67 o                         
  -5  -3  10         95.33         85.49         3.56 o                         
  -4  -3  10          0.96          0.94         0.79 o                         
  -3  -3  10         63.50         63.81         2.98 o                         
  -2  -3  10       1029.66       1011.42        12.18 o                         
  -1  -3  10        138.43        149.12         4.39 o                         
   0  -3  10        695.47        668.15        10.23 o                         
   1  -3  10        167.30        166.01         5.28 o                         
   2  -3  10         11.10          8.52         1.68 o                         
   3  -3  10          6.70          8.83         1.77 o                         
   4  -3  10        137.82        126.36         8.15 o                         
   5  -3  10         87.91         80.35         8.23 o                         
   6  -3  10        214.43        208.62        10.14 o                         
   7  -3  10          0.60         -0.62         3.85 o                         
   8  -3  10         77.95         73.65         6.71 o                         
  -9  -2  10        145.38        161.61        21.83 o                         
  -8  -2  10         26.34         25.31         3.59 o                         
  -7  -2  10          3.19          4.12         1.71 o                         
  -6  -2  10        123.18        119.94         5.49 o                         
  -5  -2  10         65.20         71.73         3.91 o                         
  -4  -2  10        221.60        236.97         5.16 o                         
  -3  -2  10        682.38        696.54         9.65 o                         
  -2  -2  10          2.51          7.89         1.22 o                         
  -1  -2  10         55.11         43.43         2.76 o                         
   0  -2  10        148.60        144.35         4.09 o                         
   1  -2  10        496.54        496.33         9.18 o                         
   2  -2  10          0.08         -0.47         0.79 o                         
   3  -2  10        644.44        647.10        11.51 o                         
   4  -2  10        452.22        428.76        10.90 o                         
   5  -2  10         50.97         50.30         4.12 o                         
   6  -2  10         20.12         21.86         3.30 o                         
   7  -2  10        218.36        214.23         9.38 o                         
   8  -2  10        319.30        281.73        12.39 o                         
  -9  -1  10         71.18         63.47         6.14 o                         
  -8  -1  10         12.98         10.49         2.44 o                         
  -7  -1  10          2.60          0.68         1.81 o                         
  -6  -1  10        187.18        194.19         6.53 o                         
  -5  -1  10         52.81         59.33         3.33 o                         
  -4  -1  10       1521.35       1545.19        15.26 o                         
  -3  -1  10         17.70         35.69         2.13 o                         
  -2  -1  10         65.08         77.02         3.16 o                         
  -1  -1  10        731.20        715.96        10.60 o                         
   0  -1  10        303.03        356.97         6.12 o                         
   1  -1  10       1069.19       1099.23        13.45 o                         
   2  -1  10        478.13        463.75         7.60 o                         
   3  -1  10        791.58        797.37        11.31 o                         
   4  -1  10       1073.36       1072.37        14.33 o                         
   5  -1  10         41.41         37.15         3.28 o                         
   6  -1  10        336.26        357.40         9.63 o                         
   7  -1  10         66.25         64.10         6.37 o                         
   8  -1  10        108.77         99.63         7.56 o                         
   9  -1  10         32.76         29.37         5.40 o                         
  -9   0  10          3.89          7.64         2.92 o                         
  -8   0  10        109.95        103.70         6.93 o                         
  -7   0  10          1.37         -1.56         1.56 o                         
  -6   0  10        477.51        492.26        12.29 o                         
  -5   0  10        102.85         92.07         5.35 o                         
  -4   0  10        187.97        180.84         5.00 o                         
  -3   0  10        196.84        177.49         4.69 o                         
  -2   0  10         42.15         35.71         2.42 o                         
  -1   0  10        359.36        304.05         5.40 o                         
   0   0  10        102.01         99.83         3.68 o                         
   1   0  10        572.31        545.17         9.26 o                         
   2   0  10       1728.31       1836.46        18.82 o                         
   3   0  10          5.62          3.37         1.25 o                         
   4   0  10       2429.65       2585.93        29.41 o                         
   5   0  10         10.47         11.24         1.60 o                         
   6   0  10        439.88        428.41         9.86 o                         
   7   0  10         16.64         12.83         1.98 o                         
   8   0  10          4.12          4.27         1.89 o                         
   9   0  10         94.91         99.26        12.07 o                         
  -8   1  10          5.80          0.41         2.57 o                         
  -7   1  10         51.69         52.26         5.23 o                         
  -6   1  10       1044.37       1023.73        19.40 o                         
  -5   1  10        140.45        130.81         6.14 o                         
  -4   1  10         33.22         31.76         3.09 o                         
  -3   1  10          2.06          4.61         1.15 o                         
  -2   1  10        127.00        132.06         3.27 o                         
  -1   1  10       2303.42       2405.52        25.57 o                         
   0   1  10        402.73        380.75         7.20 o                         
   1   1  10         49.67         21.52         2.29 o                         
   2   1  10       2038.85       2211.16        27.33 o                         
   3   1  10        104.35        111.31         5.01 o                         
   4   1  10         96.35         93.26         4.18 o                         
   5   1  10        163.14        156.04         5.56 o                         
   6   1  10        478.68        478.06         9.26 o                         
   7   1  10        557.90        551.11        11.76 o                         
   8   1  10        122.56        118.14         8.56 o                         
   9   1  10        204.81        193.47        12.88 o                         
  -8   2  10          1.25         -2.25         2.25 o                         
  -7   2  10        233.21        231.48         9.47 o                         
  -6   2  10          0.63          2.64         1.90 o                         
  -5   2  10        297.27        315.27         9.76 o                         
  -4   2  10         38.73         36.52         3.28 o                         
  -3   2  10        569.54        588.35        10.95 o                         
  -2   2  10        337.97        384.20         7.05 o                         
  -1   2  10        355.76        342.14         6.18 o                         
   0   2  10        449.50        435.45         7.68 o                         
   1   2  10        228.60        224.22         5.44 o                         
   2   2  10        508.64        482.75         8.66 o                         
   3   2  10        574.50        631.43        10.61 o                         
   4   2  10        215.62        194.83         4.87 o                         
   5   2  10        109.43        107.48         5.57 o                         
   6   2  10        817.48        814.15        12.47 o                         
   7   2  10       1070.13       1091.74        17.79 o                         
   8   2  10         46.13         30.86         5.84 o                         
   9   2  10         46.82         36.89         5.42 o                         
  10   2  10         26.47         24.49         8.09 o                         
  -8   3  10        122.36        112.12        12.90 o                         
  -7   3  10         69.65         80.45         6.66 o                         
  -6   3  10         15.52         10.55         5.33 o                         
  -5   3  10        251.13        292.17         8.79 o                         
  -4   3  10        102.48         66.61         5.33 o                         
  -3   3  10          3.78          0.57         1.86 o                         
  -2   3  10       1185.45       1148.13        14.45 o                         
  -1   3  10        363.52        358.35         6.74 o                         
   0   3  10        525.08        522.91         9.48 o                         
   1   3  10        211.70        225.98         5.36 o                         
   2   3  10          5.97          3.83         1.12 o                         
   3   3  10         27.64         31.22         2.62 o                         
   4   3  10        648.24        609.05        10.74 o                         
   5   3  10        101.31         92.27         4.93 o                         
   6   3  10       2228.31       2293.78        32.00 o                         
   7   3  10        435.88        413.32        16.71 o                         
   8   3  10        166.41        159.66         8.34 o                         
   9   3  10          0.35         -1.05         2.01 o                         
  10   3  10         32.83         33.16         5.12 o                         
  -7   4  10        298.20        348.64        12.15 o                         
  -6   4  10          0.50          2.02         2.04 o                         
  -5   4  10        117.08        149.22         8.09 o                         
  -4   4  10        360.43        276.75         9.37 o                         
  -3   4  10          3.71          1.34         1.77 o                         
  -2   4  10        756.19        745.85        13.18 o                         
  -1   4  10          4.03          5.11         1.20 o                         
   0   4  10       1431.20       1483.27        19.06 o                         
   1   4  10        450.74        484.53        10.49 o                         
   2   4  10        930.25        938.36        13.39 o                         
   3   4  10       2543.25       2577.84        28.15 o                         
   4   4  10         95.91         94.05         4.27 o                         
   5   4  10        510.90        517.23        11.94 o                         
   6   4  10        483.73        487.59        12.15 o                         
   7   4  10        361.00        367.01        10.91 o                         
   8   4  10          0.67          1.78         2.02 o                         
   9   4  10        202.84        202.11        11.57 o                         
  10   4  10         49.57         54.32         6.85 o                         
  -6   5  10         75.81         59.44         9.10 o                         
  -5   5  10        238.64        230.38        10.66 o                         
  -4   5  10          1.24         -0.33         1.47 o                         
  -3   5  10        276.52        265.72         9.04 o                         
  -2   5  10        254.32        227.85         7.87 o                         
  -1   5  10         97.11         96.01         5.99 o                         
   0   5  10        362.55        320.55         7.75 o                         
   1   5  10        564.83        545.90        12.06 o                         
   2   5  10          9.08         10.14         1.70 o                         
   3   5  10         26.86         22.37         2.00 o                         
   4   5  10          6.06         -0.14         1.23 o                         
   5   5  10        296.32        302.38         8.95 o                         
   6   5  10        236.22        245.71         8.54 o                         
   7   5  10        296.86        290.88        12.47 o                         
   8   5  10          7.19          6.15         2.33 o                         
   9   5  10        113.66        110.98         8.15 o                         
  10   5  10        151.10        155.50        10.46 o                         
  -6   6  10        183.13        199.93        11.71 o                         
  -5   6  10          0.87         -2.22         2.22 o                         
  -4   6  10        157.61        175.61         8.05 o                         
  -3   6  10         29.43         25.12         3.54 o                         
  -2   6  10         12.23         12.73         2.30 o                         
  -1   6  10         96.08         87.11         5.69 o                         
   0   6  10        179.10        155.92         7.67 o                         
   1   6  10       1130.63       1154.57        18.77 o                         
   2   6  10        209.53        199.56         5.97 o                         
   3   6  10        589.05        575.77        12.92 o                         
   4   6  10        732.73        729.31        12.84 o                         
   5   6  10        188.47        203.54         6.49 o                         
   6   6  10        202.56        200.49         7.74 o                         
   7   6  10          9.58         10.05         2.41 o                         
   8   6  10        260.21        268.83         9.90 o                         
   9   6  10          5.58          8.32         2.87 o                         
  10   6  10          5.11          7.59         3.28 o                         
  -5   7  10          2.29          3.76         3.19 o                         
  -4   7  10        106.66        118.86         8.06 o                         
  -3   7  10        114.09        116.06         7.39 o                         
  -2   7  10         21.56         21.77         3.35 o                         
  -1   7  10        140.75        136.37         8.16 o                         
   0   7  10        189.05        167.31        11.40 o                         
   1   7  10         41.64         41.45         3.49 o                         
   2   7  10         19.79         11.65         2.62 o                         
   3   7  10        345.49        325.67         9.55 o                         
   4   7  10          0.77          3.93         2.07 o                         
   5   7  10         21.49         24.94         3.10 o                         
   6   7  10        266.58        265.07         9.28 o                         
   7   7  10          3.25          1.92         3.34 o                         
   8   7  10          2.55          1.99         2.71 o                         
   9   7  10         55.99         51.23         6.25 o                         
  -4   8  10         64.21         66.28         8.11 o                         
  -3   8  10         11.78         13.67         4.82 o                         
  -2   8  10         55.84         51.63         5.94 o                         
  -1   8  10        634.50        636.21        16.28 o                         
   0   8  10         93.32         82.65         9.34 o                         
   1   8  10       1056.98       1093.68        26.93 o                         
   2   8  10         14.55         14.81         3.30 o                         
   3   8  10        350.94        354.67        12.27 o                         
   4   8  10         17.88          8.04         2.96 o                         
   5   8  10         20.73         13.99         3.54 o                         
   6   8  10        228.09        219.79         8.45 o                         
   7   8  10        161.38        151.57        10.44 o                         
   8   8  10        123.51        117.83        11.97 o                         
   9   8  10        157.80        145.83        11.09 o                         
  -3   9  10        149.79        148.71        16.46 o                         
  -2   9  10         20.38         10.45         4.16 o                         
  -1   9  10        191.76        187.04        11.94 o                         
   0   9  10         21.37         22.80         4.30 o                         
   1   9  10        169.17        156.62        18.94 o                         
   2   9  10         89.78         85.27         7.46 o                         
   3   9  10        248.02        245.22        16.47 o                         
   4   9  10        316.56        303.13        11.74 o                         
   5   9  10         71.45         51.68         6.93 o                         
   6   9  10        144.28        126.42        12.06 o                         
   7   9  10        111.49         85.96        10.40 o                         
   8   9  10         17.27         15.20         3.95 o                         
  -1  10  10          7.37          5.76         5.66 o                         
   0  10  10         25.76         28.67         6.24 o                         
   1  10  10        114.13         99.94        10.79 o                         
   2  10  10         18.53         13.41         4.74 o                         
   3  10  10          0.76          0.23         2.56 o                         
   4  10  10        179.69        178.16        10.03 o                         
   5  10  10         35.56         44.91        10.74 o                         
   6  10  10         25.14         17.88         4.01 o                         
   7  10  10          0.55         -0.69         5.43 o                         
   1  11  10          5.18         -0.69         4.39 o                         
   2  11  10         11.55          9.01         4.73 o                         
   3  11  10         44.14         42.23         7.33 o                         
   4  11  10          0.70         -3.30         3.52 o                         
   5  11  10        260.11        293.73        22.90 o                         
  -5  -9  11        177.41        169.22        18.83 o                         
  -4  -9  11          6.62          6.52         6.09 o                         
  -3  -9  11         58.72         56.79         6.66 o                         
  -2  -9  11          2.46         -1.45         3.12 o                         
  -1  -9  11          0.50         -1.03         2.26 o                         
   0  -9  11        284.48        292.06        12.41 o                         
  -7  -8  11         11.35         14.65         3.64 o                         
  -6  -8  11         65.13         47.45         7.21 o                         
  -5  -8  11          0.68          1.21         2.70 o                         
  -4  -8  11         10.54          9.29         4.15 o                         
  -3  -8  11        204.65        216.67        14.75 o                         
  -2  -8  11        399.21        320.89         9.65 o                         
  -1  -8  11        363.28        306.23         9.46 o                         
   0  -8  11        230.23        251.03         8.72 o                         
   1  -8  11        216.63        206.47        11.15 o                         
   2  -8  11          1.31          4.80         2.77 o                         
  -8  -7  11         24.63         21.33         4.52 o                         
  -7  -7  11          2.29          1.11         2.50 o                         
  -6  -7  11         22.72         14.34         3.08 o                         
  -5  -7  11        447.83        469.28        18.55 o                         
  -4  -7  11         26.94         27.48         4.44 o                         
  -3  -7  11          6.19          8.10         2.40 o                         
  -2  -7  11         61.25         80.64         6.46 o                         
  -1  -7  11        462.78        436.81        10.91 o                         
   0  -7  11        269.18        262.77         9.37 o                         
   1  -7  11         45.20         45.10         4.80 o                         
   2  -7  11         73.87         71.98         7.37 o                         
   3  -7  11         97.11        132.13        11.02 o                         
   4  -7  11         19.75         16.14         4.14 o                         
  -8  -6  11          1.62          4.05         2.47 o                         
  -7  -6  11         23.27         29.14         3.84 o                         
  -6  -6  11        234.70        229.42         8.89 o                         
  -5  -6  11        822.71        860.94        20.89 o                         
  -4  -6  11        363.91        331.17        10.33 o                         
  -3  -6  11         60.73         47.07         4.48 o                         
  -2  -6  11        128.90        128.69         6.32 o                         
  -1  -6  11         32.01         30.92         3.32 o                         
   0  -6  11        192.77        193.67         6.98 o                         
   1  -6  11          5.00         -1.46         1.69 o                         
   2  -6  11        427.86        402.48        13.27 o                         
   3  -6  11          1.19          8.28         2.36 o                         
   4  -6  11          8.72         11.54         3.22 o                         
   5  -6  11         63.50         69.89         8.25 o                         
  -9  -5  11        190.50        194.37        16.25 o                         
  -8  -5  11        346.21        347.31        13.25 o                         
  -7  -5  11        302.57        262.99        14.48 o                         
  -6  -5  11        614.39        609.21        14.53 o                         
  -5  -5  11         11.38         11.81         2.70 o                         
  -4  -5  11       1336.73       1384.15        22.53 o                         
  -3  -5  11        178.09        158.73         6.07 o                         
  -2  -5  11          5.42          5.48         1.69 o                         
  -1  -5  11         73.63         69.17         4.70 o                         
   0  -5  11        478.96        490.60        10.74 o                         
   1  -5  11        985.09        973.87        18.32 o                         
   2  -5  11          1.09          2.80         1.86 o                         
   3  -5  11         97.91        120.48         9.76 o                         
   4  -5  11          6.83          4.56         3.28 o                         
   5  -5  11         80.12         91.92         7.36 o                         
   6  -5  11        124.91        124.54         8.69 o                         
  -9  -4  11        139.62        139.88        10.97 o                         
  -8  -4  11         11.72          9.09         2.41 o                         
  -7  -4  11        286.44        279.48         9.64 o                         
  -6  -4  11        201.58         72.31        10.17 o                         
  -5  -4  11         15.68         11.52         1.85 o                         
  -4  -4  11        562.71        563.43        10.09 o                         
  -3  -4  11         13.73         11.21         1.76 o                         
  -2  -4  11          3.11          0.64         1.04 o                         
  -1  -4  11        384.63        374.09         8.09 o                         
   0  -4  11        309.49        299.85         6.98 o                         
   1  -4  11        309.75        283.01         7.88 o                         
   2  -4  11         21.82          8.69         1.91 o                         
   3  -4  11         11.33         21.86         2.86 o                         
   4  -4  11         71.11         61.60         6.74 o                         
   5  -4  11         65.72         59.90         5.61 o                         
   6  -4  11          1.01         -2.29         2.83 o                         
   7  -4  11        456.88        474.51        16.93 o                         
  -9  -3  11        178.95        178.58        11.82 o                         
  -8  -3  11        217.45        227.68         8.94 o                         
  -7  -3  11        449.04        444.86        10.77 o                         
  -6  -3  11         50.19         41.48         2.34 o                         
  -5  -3  11        187.13        188.17         4.45 o                         
  -4  -3  11       1013.56       1021.85        14.48 o                         
  -3  -3  11         37.18         32.80         2.56 o                         
  -2  -3  11          7.41          4.72         1.19 o                         
  -1  -3  11        682.14        679.33        10.55 o                         
   0  -3  11          7.46          8.24         1.55 o                         
   1  -3  11        511.58        488.44         9.77 o                         
   2  -3  11          2.02          0.24         1.15 o                         
   3  -3  11          0.22          1.11         1.22 o                         
   4  -3  11         35.01         32.68         3.58 o                         
   5  -3  11          0.75          1.72         1.65 o                         
   6  -3  11        266.32        247.58        11.22 o                         
   7  -3  11        246.92        287.63        19.71 o                         
  -9  -2  11         55.45         52.53         6.24 o                         
  -8  -2  11         98.14        100.63         7.26 o                         
  -7  -2  11         66.83         76.58         5.31 o                         
  -6  -2  11         11.86         17.30         2.29 o                         
  -5  -2  11        779.77        789.69        10.44 o                         
  -4  -2  11         19.23         21.53         1.79 o                         
  -3  -2  11        376.21        379.57         6.61 o                         
  -2  -2  11          5.68          4.48         1.01 o                         
  -1  -2  11         23.71         30.05         2.28 o                         
   0  -2  11       1497.59       1470.26        19.67 o                         
   1  -2  11         54.89         46.98         3.33 o                         
   2  -2  11        977.80       1038.25        15.21 o                         
   3  -2  11          9.28         11.32         1.86 o                         
   4  -2  11         69.19         66.05         4.51 o                         
   5  -2  11         64.70         58.80         5.00 o                         
   6  -2  11          4.38          2.76         1.79 o                         
   7  -2  11          5.01         10.24         5.43 o                         
   8  -2  11          0.14          6.84         3.15 o                         
  -9  -1  11         22.95         23.93         3.94 o                         
  -8  -1  11        140.65        136.30        10.02 o                         
  -7  -1  11          2.55         -0.04         1.67 o                         
  -6  -1  11         10.04         10.35         2.00 o                         
  -5  -1  11        145.93        146.01         5.16 o                         
  -4  -1  11        472.22        502.12         7.08 o                         
  -3  -1  11       3893.07       4094.76        34.19 o                         
  -2  -1  11        200.15        178.38         4.04 o                         
  -1  -1  11        118.88         87.74         3.23 o                         
   0  -1  11         30.35         22.68         2.14 o                         
   1  -1  11        612.75        685.45        11.13 o                         
   2  -1  11       1394.81       1479.40        18.90 o                         
   3  -1  11        720.76        731.16        12.34 o                         
   4  -1  11        596.47        602.72        10.67 o                         
   5  -1  11         52.54         47.19         4.38 o                         
   6  -1  11        174.00        174.45         7.98 o                         
   7  -1  11        291.60        313.93        12.39 o                         
   8  -1  11          0.02          4.06         2.87 o                         
  -8   0  11         21.72         15.90         2.70 o                         
  -7   0  11        250.50        224.49        10.17 o                         
  -6   0  11         48.43         50.75         4.06 o                         
  -5   0  11        882.10        880.10        15.12 o                         
  -4   0  11          2.62          2.87         1.34 o                         
  -3   0  11        670.67        647.90        11.34 o                         
  -2   0  11        486.88        472.83         8.42 o                         
  -1   0  11          0.56          0.45         0.84 o                         
   0   0  11        816.62        838.15        12.43 o                         
   1   0  11          0.23          0.45         0.89 o                         
   2   0  11         52.89         42.33         3.55 o                         
   3   0  11        540.00        510.50         9.80 o                         
   4   0  11        515.30        522.07        10.41 o                         
   5   0  11        114.04        113.39         5.54 o                         
   6   0  11        212.13        193.65         7.66 o                         
   7   0  11        168.67        166.27         8.50 o                         
   8   0  11         53.79         47.64         8.31 o                         
   9   0  11        172.29        166.48        15.29 o                         
  -8   1  11        267.01        314.19        13.08 o                         
  -7   1  11         51.72         56.43         5.38 o                         
  -6   1  11         27.89         20.07         3.39 o                         
  -5   1  11        824.37        872.72        15.49 o                         
  -4   1  11        143.25        145.33         5.76 o                         
  -3   1  11        434.78        433.11         7.99 o                         
  -2   1  11        400.51        409.17         8.56 o                         
  -1   1  11         74.87         70.84         3.37 o                         
   0   1  11        523.79        498.75         9.84 o                         
   1   1  11        284.47        338.26         7.99 o                         
   2   1  11         97.36         82.54         4.16 o                         
   3   1  11         47.00         35.75         2.97 o                         
   4   1  11         17.62         15.25         2.03 o                         
   5   1  11        667.77        692.72        14.18 o                         
   6   1  11         56.69         61.38         5.02 o                         
   7   1  11        348.44        310.06        16.37 o                         
   8   1  11        191.20        177.79        10.60 o                         
   9   1  11         44.47         38.02         5.56 o                         
  -8   2  11        194.74        193.69        10.45 o                         
  -7   2  11        171.22        153.16        13.14 o                         
  -6   2  11        128.00        140.90         8.07 o                         
  -5   2  11          8.34         13.15         2.60 o                         
  -4   2  11        402.52        415.25         9.82 o                         
  -3   2  11         80.60         85.88         5.36 o                         
  -2   2  11        687.05        694.93        12.64 o                         
  -1   2  11        133.07        125.87         4.71 o                         
   0   2  11        333.15        301.26         7.12 o                         
   1   2  11        626.93        634.77        10.38 o                         
   2   2  11        172.83        168.92         5.03 o                         
   3   2  11         72.09         64.21         4.30 o                         
   4   2  11         69.28         74.66         4.54 o                         
   5   2  11        773.46        794.34        13.58 o                         
   6   2  11        222.87        213.83         6.88 o                         
   7   2  11         54.64         50.62         8.20 o                         
   8   2  11         57.51         49.44         9.04 o                         
   9   2  11          0.42          0.07         4.43 o                         
  -7   3  11        187.42        202.51        12.61 o                         
  -6   3  11         79.97         91.18         7.84 o                         
  -5   3  11        427.98        407.18        11.75 o                         
  -4   3  11        143.82         84.86         6.52 o                         
  -3   3  11        185.01        162.75         7.70 o                         
  -2   3  11       1046.39       1136.87        16.53 o                         
  -1   3  11       1800.95       1900.46        23.20 o                         
   0   3  11        111.33        122.56         4.80 o                         
   1   3  11         36.40         49.16         2.85 o                         
   2   3  11         56.91         57.38         4.25 o                         
   3   3  11        138.30        120.92         6.46 o                         
   4   3  11          0.25          0.55         1.28 o                         
   5   3  11        777.55        786.49        13.41 o                         
   6   3  11         42.67         45.44         4.54 o                         
   7   3  11          0.03         -1.94         1.94 o                         
   8   3  11        214.05        218.24         8.82 o                         
   9   3  11         96.44         86.40         7.04 o                         
  -7   4  11        119.30        133.75        11.07 o                         
  -6   4  11        178.80        199.16        20.14 o                         
  -5   4  11        241.84        207.79        10.09 o                         
  -4   4  11         15.05          0.05         2.22 o                         
  -3   4  11        221.09        185.13         8.83 o                         
  -2   4  11         83.08         79.35         5.87 o                         
  -1   4  11        111.05        101.13         5.34 o                         
   0   4  11         14.00         18.49         2.25 o                         
   1   4  11         27.33         16.40         2.12 o                         
   2   4  11         45.94         49.45         3.30 o                         
   3   4  11        787.10        793.32        12.59 o                         
   4   4  11        429.93        421.31         8.95 o                         
   5   4  11         56.25         58.28         6.07 o                         
   6   4  11        743.23        736.00        15.66 o                         
   7   4  11         26.06         24.83         3.54 o                         
   8   4  11        325.98        332.99        11.10 o                         
   9   4  11          1.06         -2.20         2.20 o                         
  10   4  11         31.66         27.49         8.55 o                         
  -6   5  11        320.78        366.70        14.66 o                         
  -5   5  11          3.25          4.19         2.68 o                         
  -4   5  11        680.40        644.07        18.44 o                         
  -3   5  11         19.50         21.91         4.30 o                         
  -2   5  11          6.83         11.78         3.54 o                         
  -1   5  11       2068.98       2157.39        30.78 o                         
   0   5  11       1074.49       1067.97        16.17 o                         
   1   5  11          1.72         -1.15         1.15 o                         
   2   5  11         38.18         32.80         2.87 o                         
   3   5  11        133.17        118.04         4.26 o                         
   4   5  11        888.57        933.57        16.79 o                         
   5   5  11          0.16         -1.16         1.33 o                         
   6   5  11        112.15        122.19         9.80 o                         
   7   5  11         91.74         90.11         6.78 o                         
   8   5  11        397.61        388.37        12.06 o                         
   9   5  11        121.25        145.47         9.57 o                         
  -5   6  11         62.32         78.75         8.07 o                         
  -4   6  11          6.66          3.16         2.44 o                         
  -3   6  11          5.90          3.72         2.87 o                         
  -2   6  11        176.45        168.27         9.85 o                         
  -1   6  11       1565.31       1620.73        41.02 o                         
   0   6  11        955.12        971.83        17.30 o                         
   1   6  11         40.37         33.12         3.24 o                         
   2   6  11        195.99        183.33         9.95 o                         
   3   6  11        253.86        268.74         9.98 o                         
   4   6  11        348.58        361.27        11.89 o                         
   5   6  11         12.09          7.15         1.76 o                         
   6   6  11         88.27         91.97         6.60 o                         
   7   6  11         20.99         23.67         3.60 o                         
   8   6  11        495.64        502.49        13.90 o                         
   9   6  11         76.76         87.60         7.21 o                         
  -5   7  11        298.02        312.34        17.86 o                         
  -4   7  11        107.12        110.88         8.11 o                         
  -3   7  11        422.64        407.27        12.32 o                         
  -2   7  11        217.05        213.52         8.71 o                         
  -1   7  11        218.85        205.66         8.27 o                         
   0   7  11        865.52        875.77        17.60 o                         
   1   7  11         10.13         10.19         2.11 o                         
   2   7  11        485.09        474.74        11.00 o                         
   3   7  11        262.81        227.84         8.07 o                         
   4   7  11       1162.43       1078.86        19.60 o                         
   5   7  11         83.58         88.40         7.44 o                         
   6   7  11         69.74         55.61         4.48 o                         
   7   7  11        241.01        248.24         9.98 o                         
   8   7  11         17.60         11.52         4.51 o                         
   9   7  11         90.54         92.36         9.24 o                         
  -4   8  11         75.69         62.65         8.97 o                         
  -3   8  11         12.47          9.80         3.42 o                         
  -2   8  11          4.41          6.37         3.20 o                         
  -1   8  11        315.55        296.38        10.18 o                         
   0   8  11        827.82        757.25        21.14 o                         
   1   8  11         22.34         12.70         3.25 o                         
   2   8  11        237.79        245.85        10.00 o                         
   3   8  11          3.08          0.89         2.46 o                         
   4   8  11        424.65        377.13        16.20 o                         
   5   8  11         30.78         38.45         5.38 o                         
   6   8  11          1.12         -2.17         2.17 o                         
   7   8  11        102.81        101.78         8.62 o                         
   8   8  11          2.68          8.42         4.22 o                         
   9   8  11        156.84        176.96        15.33 o                         
  -2   9  11        153.49        156.49        11.69 o                         
  -1   9  11          5.84          3.99         3.01 o                         
   0   9  11        363.08        320.93        15.94 o                         
   1   9  11         89.60         93.26        10.48 o                         
   2   9  11        319.48        325.57        13.41 o                         
   3   9  11         71.01         64.53         6.78 o                         
   4   9  11        134.55        122.80         9.57 o                         
   5   9  11          8.99         10.12         3.36 o                         
   6   9  11          0.04         -2.99         2.99 o                         
   7   9  11        145.81        133.25        13.22 o                         
   8   9  11         11.46         15.13         7.86 o                         
  -1  10  11         31.81         34.29         6.25 o                         
   0  10  11         71.97         70.46         9.29 o                         
   1  10  11         70.83         64.92        12.94 o                         
   2  10  11         15.10         14.37         4.47 o                         
   3  10  11          7.87          7.76         3.22 o                         
   4  10  11         69.92         57.14        10.63 o                         
   5  10  11         40.11         45.33         7.64 o                         
   6  10  11         81.85         73.54         7.44 o                         
   7  10  11         19.17         14.54         5.20 o                         
   2  11  11          0.06          1.39         5.08 o                         
   3  11  11          3.06          0.76         4.00 o                         
   4  11  11         67.50         58.08         6.57 o                         
   5  11  11         39.28         28.33        10.63 o                         
  -4  -9  12        216.69        212.76        10.47 o                         
  -3  -9  12         89.34         78.84         6.90 o                         
  -2  -9  12        193.63        212.30        10.37 o                         
  -1  -9  12         18.48         24.25         3.79 o                         
  -6  -8  12          2.65          4.84         3.37 o                         
  -5  -8  12          0.81         -1.71         2.68 o                         
  -4  -8  12        256.45        243.47        11.45 o                         
  -3  -8  12          8.17          1.85         3.07 o                         
  -2  -8  12       1561.46       1503.91        33.37 o                         
  -1  -8  12        550.12        472.15        12.17 o                         
   0  -8  12         38.60         48.76         4.52 o                         
   1  -8  12        208.08        209.00        10.00 o                         
   2  -8  12          2.59          4.27         4.38 o                         
  -7  -7  12         25.97         32.26         4.51 o                         
  -6  -7  12         61.73         61.18         9.00 o                         
  -5  -7  12         20.04         15.29         3.73 o                         
  -4  -7  12        120.63        133.35        10.03 o                         
  -3  -7  12         59.58         50.40         4.51 o                         
  -2  -7  12        143.89        133.49         7.34 o                         
  -1  -7  12        102.63        120.77         7.08 o                         
   0  -7  12         80.07         69.98         5.15 o                         
   1  -7  12        184.00        201.79         8.62 o                         
   2  -7  12         35.52         34.37         6.57 o                         
   3  -7  12         48.10         42.78         6.47 o                         
  -8  -6  12        433.80        439.21        13.71 o                         
  -7  -6  12         38.02         36.94         4.04 o                         
  -6  -6  12        135.90        135.71         9.72 o                         
  -5  -6  12         59.00         56.47         6.22 o                         
  -4  -6  12        527.43        514.46        11.95 o                         
  -3  -6  12        518.70        488.70        11.36 o                         
  -2  -6  12          0.15          0.59         1.60 o                         
  -1  -6  12        187.21        187.66         7.35 o                         
   0  -6  12        164.85        156.71         8.11 o                         
   1  -6  12        260.53        287.39         9.84 o                         
   2  -6  12        707.59        711.53        16.54 o                         
   3  -6  12        767.00        759.66        21.28 o                         
   4  -6  12        111.70        126.40        12.33 o                         
  -8  -5  12        661.21        713.22        19.87 o                         
  -7  -5  12        906.40        877.89        79.16 o                         
  -6  -5  12        105.61        109.61         6.35 o                         
  -5  -5  12        192.33        188.86        18.27 o                         
  -4  -5  12        575.38        579.81        12.21 o                         
  -3  -5  12         46.23         43.07         4.27 o                         
  -2  -5  12         34.12         26.39         3.07 o                         
  -1  -5  12        159.61        156.59         6.32 o                         
   0  -5  12         84.64         79.30         5.17 o                         
   1  -5  12        416.57        412.40        11.38 o                         
   2  -5  12         84.45         90.27         6.58 o                         
   3  -5  12        111.82        113.06         8.06 o                         
   4  -5  12         53.52         44.40         5.81 o                         
   5  -5  12          7.05          4.33         8.66 o                         
  -8  -4  12        157.12        182.97        16.98 o                         
  -7  -4  12         11.80          4.39         2.83 o                         
  -6  -4  12        157.32        147.71         7.28 o                         
  -5  -4  12        415.01        416.54         8.28 o                         
  -4  -4  12          1.08          2.56         1.50 o                         
  -3  -4  12         35.60         35.37         3.23 o                         
  -2  -4  12        444.52        442.77         9.03 o                         
  -1  -4  12       1060.98       1099.25        16.87 o                         
   0  -4  12        170.40        163.98         6.59 o                         
   1  -4  12       2000.37       2045.01        26.40 o                         
   2  -4  12        278.65        313.05         9.62 o                         
   3  -4  12        329.80        306.63         9.87 o                         
   4  -4  12         36.85         22.03        13.21 o                         
   5  -4  12        132.73        136.59        10.24 o                         
   6  -4  12          3.18          5.43         3.21 o                         
  -8  -3  12        127.74        111.58         8.11 o                         
  -7  -3  12         76.31         81.80         6.19 o                         
  -6  -3  12        121.57        104.77         4.10 o                         
  -5  -3  12        111.58        107.91         4.61 o                         
  -4  -3  12         16.27         17.08         1.90 o                         
  -3  -3  12        743.89        770.65        11.98 o                         
  -2  -3  12         19.62         22.52         2.23 o                         
  -1  -3  12          3.34          3.91         1.60 o                         
   0  -3  12       1638.12       1669.15        24.51 o                         
   1  -3  12         17.01         13.42         3.17 o                         
   2  -3  12          2.41          0.85         1.48 o                         
   3  -3  12         11.37          9.83         2.38 o                         
   4  -3  12          0.53         -1.72         1.72 o                         
   5  -3  12        104.39         87.01         6.48 o                         
   6  -3  12         13.88         16.24         5.62 o                         
   7  -3  12        105.89        117.03        10.87 o                         
  -8  -2  12        167.18        179.89        12.32 o                         
  -7  -2  12         90.11        100.44         5.69 o                         
  -6  -2  12        205.89        202.81         6.83 o                         
  -5  -2  12        323.03        319.78         5.66 o                         
  -4  -2  12          0.36          1.69         0.93 o                         
  -3  -2  12        276.37        276.94         6.48 o                         
  -2  -2  12         20.16         18.59         2.42 o                         
  -1  -2  12        175.74        170.86         7.06 o                         
   0  -2  12       2502.11       2599.90        37.97 o                         
   1  -2  12         16.37         10.31         2.09 o                         
   2  -2  12        186.11        174.68         6.69 o                         
   3  -2  12        663.23        705.82        14.70 o                         
   4  -2  12        224.38        218.11         8.07 o                         
   5  -2  12        675.39        675.28        18.24 o                         
   6  -2  12         18.68         17.02         3.10 o                         
   7  -2  12         91.83         95.56         8.98 o                         
   8  -2  12         87.69         90.37         8.80 o                         
  -8  -1  12         34.45         33.60         4.47 o                         
  -7  -1  12        162.48        176.55         8.17 o                         
  -6  -1  12        181.68        181.12         6.86 o                         
  -5  -1  12        155.51        157.75         8.27 o                         
  -4  -1  12        338.89        344.60         9.34 o                         
  -3  -1  12        146.78        130.62         6.48 o                         
  -2  -1  12        592.36        605.81        10.75 o                         
  -1  -1  12        194.41        208.43         5.83 o                         
   0  -1  12        373.15        361.08         7.84 o                         
   1  -1  12        204.91        225.65         6.14 o                         
   2  -1  12        143.43        145.64         5.12 o                         
   3  -1  12        980.53        986.42        17.60 o                         
   4  -1  12        223.27        221.79         7.85 o                         
   5  -1  12        650.77        645.32        14.64 o                         
   6  -1  12         28.26         26.59         5.50 o                         
   7  -1  12         32.57         30.94         5.67 o                         
   8  -1  12         10.22         10.84         3.18 o                         
  -8   0  12          6.88          1.98         5.25 o                         
  -7   0  12        115.26        108.37         8.79 o                         
  -6   0  12        249.92        232.62         8.94 o                         
  -5   0  12        390.31        401.31        11.43 o                         
  -4   0  12        318.48        309.58         7.99 o                         
  -3   0  12        458.13        446.87         9.56 o                         
  -2   0  12        740.93        741.19        13.35 o                         
  -1   0  12        183.89        178.15         9.82 o                         
   0   0  12        790.48        829.11        12.78 o                         
   1   0  12       1690.61       1794.10        21.77 o                         
   2   0  12         76.36         71.27         5.09 o                         
   3   0  12       1192.59       1220.51        17.39 o                         
   4   0  12        369.45        349.52         8.82 o                         
   5   0  12        935.49        949.88        15.94 o                         
   6   0  12          3.10          2.48         1.74 o                         
   7   0  12        179.72        173.46        20.31 o                         
   8   0  12        148.34        152.73        14.38 o                         
  -8   1  12         13.31         12.53         3.76 o                         
  -7   1  12         38.93         37.50         6.39 o                         
  -6   1  12        376.64        370.65        11.73 o                         
  -5   1  12        182.45        151.08        10.57 o                         
  -4   1  12        260.61        276.40         9.07 o                         
  -3   1  12          0.27          0.26         1.20 o                         
  -2   1  12         33.02         31.81         2.99 o                         
  -1   1  12        563.88        599.91        10.26 o                         
   0   1  12        282.89        267.38         8.91 o                         
   1   1  12        808.99        840.99        15.37 o                         
   2   1  12         59.41         64.05         3.95 o                         
   3   1  12        824.27        874.37        13.94 o                         
   4   1  12        276.19        262.20         7.21 o                         
   5   1  12       1708.42       1826.99        24.06 o                         
   6   1  12        118.12        107.26         7.14 o                         
   7   1  12          3.06          1.11         1.82 o                         
   8   1  12        273.48        248.26        11.18 o                         
   9   1  12          5.96          5.58         3.37 o                         
  -8   2  12         20.98         17.16         4.98 o                         
  -7   2  12         38.19         40.26         5.73 o                         
  -6   2  12        227.31        233.74        10.86 o                         
  -5   2  12         88.27         54.48         6.30 o                         
  -4   2  12         39.23         40.41         4.45 o                         
  -3   2  12         47.96         47.86         4.57 o                         
  -2   2  12          0.61          0.14         1.26 o                         
  -1   2  12        259.25        239.07         6.64 o                         
   0   2  12          0.05          0.04         1.25 o                         
   1   2  12        703.78        695.03        11.37 o                         
   2   2  12        286.05        253.54         6.56 o                         
   3   2  12        254.50        253.77         6.79 o                         
   4   2  12        281.86        269.00         7.23 o                         
   5   2  12         20.84         21.13         2.53 o                         
   6   2  12         11.61          8.44         2.55 o                         
   7   2  12        160.52        159.96        10.01 o                         
   8   2  12         11.79         12.86         2.97 o                         
   9   2  12        334.77        329.08        13.90 o                         
  -7   3  12         48.35         50.12        10.46 o                         
  -6   3  12        261.07        278.03        12.18 o                         
  -5   3  12        154.95        154.21        10.90 o                         
  -4   3  12          3.80         -1.02         2.21 o                         
  -3   3  12        147.23        145.89         8.27 o                         
  -2   3  12         16.75         19.01         2.44 o                         
  -1   3  12       4010.88       4289.20        44.06 o                         
   0   3  12         32.36         30.59         2.98 o                         
   1   3  12        432.97        443.80        10.44 o                         
   2   3  12         58.84         46.95         3.38 o                         
   3   3  12         32.39         31.91         2.88 o                         
   4   3  12        755.44        772.08        14.37 o                         
   5   3  12         88.07         88.01         5.50 o                         
   6   3  12        446.59        451.07        12.04 o                         
   7   3  12        651.61        688.45        18.89 o                         
   8   3  12          0.54          0.27         2.19 o                         
   9   3  12        699.47        759.65        24.31 o                         
  -7   4  12         39.64         44.24         6.25 o                         
  -6   4  12        116.70        139.87        11.05 o                         
  -5   4  12         45.78         39.56         4.90 o                         
  -4   4  12        103.40         91.43         8.19 o                         
  -3   4  12        207.09        209.06         9.73 o                         
  -2   4  12        148.75        142.69        11.32 o                         
  -1   4  12       1643.28       1692.93        22.34 o                         
   0   4  12         27.60         27.45         2.86 o                         
   1   4  12         79.42         74.33         4.62 o                         
   2   4  12        583.85        595.92        12.67 o                         
   3   4  12          8.45          3.91         1.26 o                         
   4   4  12        202.98        208.57         6.34 o                         
   5   4  12        805.94        828.53        16.46 o                         
   6   4  12         49.47         50.11         4.71 o                         
   7   4  12        157.78        167.23         8.36 o                         
   8   4  12          2.00         -1.91         1.91 o                         
   9   4  12          0.54         -1.88         2.48 o                         
  -6   5  12         43.54         43.12         6.20 o                         
  -5   5  12        245.08        256.74        11.83 o                         
  -4   5  12          9.42          8.81         3.03 o                         
  -3   5  12         81.01         82.05         8.10 o                         
  -2   5  12        330.70        316.70        11.91 o                         
  -1   5  12         17.76         14.86         2.91 o                         
   0   5  12       1010.01        990.02        15.84 o                         
   1   5  12        236.34        227.21         7.68 o                         
   2   5  12        273.02        248.60         6.98 o                         
   3   5  12        187.54        178.10         5.79 o                         
   4   5  12       1877.63       1826.09        26.56 o                         
   5   5  12       1568.62       1567.74        24.74 o                         
   6   5  12          0.07         -0.44         1.58 o                         
   7   5  12        353.89        356.82        11.23 o                         
   8   5  12          0.51          2.46         2.86 o                         
   9   5  12          5.46          2.24         2.49 o                         
  -5   6  12        137.93        125.96        10.69 o                         
  -4   6  12        130.26        130.79         8.02 o                         
  -3   6  12          0.48         -2.22         2.97 o                         
  -2   6  12        526.00        508.66        15.84 o                         
  -1   6  12        553.34        564.49        16.25 o                         
   0   6  12        347.31        361.62        10.03 o                         
   1   6  12         10.71         12.36         2.07 o                         
   2   6  12         70.61         65.70         4.56 o                         
   3   6  12       2942.03       2954.65        44.61 o                         
   4   6  12         30.71         22.57         3.79 o                         
   5   6  12        109.77        110.81         7.61 o                         
   6   6  12         69.62         66.31         5.54 o                         
   7   6  12        271.18        263.65         9.65 o                         
   8   6  12         19.27         11.83         2.84 o                         
   9   6  12          4.51         10.67         3.04 o                         
  -4   7  12         32.86         29.10         4.18 o                         
  -3   7  12          0.22         -1.04         2.34 o                         
  -2   7  12         54.21         55.95         6.70 o                         
  -1   7  12          0.06         -0.25         2.06 o                         
   0   7  12        894.37        924.78        18.70 o                         
   1   7  12          0.90          1.66         1.64 o                         
   2   7  12          1.63          4.09         1.79 o                         
   3   7  12        227.21        241.65        16.27 o                         
   4   7  12        234.16        202.62         7.95 o                         
   5   7  12        711.15        659.49        15.55 o                         
   6   7  12         94.98         81.87         8.30 o                         
   7   7  12         69.59         69.65         6.01 o                         
   8   7  12          0.84          0.83         2.66 o                         
   9   7  12          9.86          8.13         4.84 o                         
  -3   8  12          1.22         -2.13         2.49 o                         
  -2   8  12        572.51        616.69        18.67 o                         
  -1   8  12        500.17        490.71        14.84 o                         
   0   8  12        776.85        791.48        20.62 o                         
   1   8  12        333.73        330.80        10.82 o                         
   2   8  12         69.79         48.02         5.76 o                         
   3   8  12        164.89        180.23        10.74 o                         
   4   8  12         60.99         42.72         6.38 o                         
   5   8  12        294.62        272.17        11.75 o                         
   6   8  12         98.26        109.63         9.24 o                         
   7   8  12          5.53         11.04         4.16 o                         
   8   8  12         57.27         55.58         9.61 o                         
  -2   9  12         24.13         15.96         8.39 o                         
  -1   9  12          4.16          1.21         4.10 o                         
   0   9  12         48.35         36.01        10.56 o                         
   1   9  12        212.09        213.61        13.75 o                         
   2   9  12          0.92          2.82         3.49 o                         
   3   9  12        375.69        363.23        23.66 o                         
   4   9  12          4.16          1.54         2.62 o                         
   5   9  12        162.37        175.25        11.62 o                         
   6   9  12         12.03         14.01         3.71 o                         
   7   9  12         54.53         43.00         7.56 o                         
   8   9  12        111.87        169.09        21.72 o                         
   0  10  12          7.86          5.80         4.47 o                         
   1  10  12         67.01         51.59        10.17 o                         
   2  10  12          4.04          2.89         4.00 o                         
   3  10  12          4.41          0.41         2.68 o                         
   4  10  12        139.51        173.29        24.95 o                         
   5  10  12          1.87         -0.50         2.86 o                         
   6  10  12        104.36        117.70        11.24 o                         
  -5  -8  13        164.44        171.67        10.41 o                         
  -4  -8  13          0.29         -0.11         2.52 o                         
  -3  -8  13         54.44         59.10         7.90 o                         
  -2  -8  13        129.45        103.56         9.14 o                         
  -1  -8  13        859.71        893.24        19.94 o                         
   0  -8  13        144.45        134.55         8.76 o                         
   1  -8  13          0.97          2.57         3.25 o                         
  -6  -7  13        227.88        234.77        14.83 o                         
  -5  -7  13        230.76        220.08        11.55 o                         
  -4  -7  13         48.95         54.99         5.47 o                         
  -3  -7  13        226.94        243.90         9.04 o                         
  -2  -7  13          1.84         -0.60         2.93 o                         
  -1  -7  13        123.44        108.90         7.72 o                         
   0  -7  13        136.54        154.70        10.62 o                         
   1  -7  13         13.97         18.14         3.77 o                         
   2  -7  13         74.40         72.33         7.48 o                         
   3  -7  13         41.29         43.85         9.47 o                         
  -7  -6  13        537.11        585.26        16.16 o                         
  -6  -6  13         19.74         18.01         3.44 o                         
  -5  -6  13        491.72        498.31        16.18 o                         
  -4  -6  13         10.31         12.25         2.61 o                         
  -3  -6  13        458.28        447.22        14.67 o                         
  -2  -6  13         27.08         25.51         6.99 o                         
  -1  -6  13         31.84         28.22         3.68 o                         
   0  -6  13         34.60         41.84         5.31 o                         
   1  -6  13         39.13         47.70         5.76 o                         
   2  -6  13          0.64          1.03         3.19 o                         
   3  -6  13         89.53         89.02         8.11 o                         
   4  -6  13        224.98        239.54        23.10 o                         
  -7  -5  13        992.45        986.02        48.97 o                         
  -6  -5  13        156.96        161.34         9.53 o                         
  -5  -5  13        641.50        676.13        18.13 o                         
  -4  -5  13        380.48        375.80        11.02 o                         
  -3  -5  13        432.12        424.15        11.77 o                         
  -2  -5  13        417.54        417.90        11.61 o                         
  -1  -5  13          8.96          6.27         2.36 o                         
   0  -5  13        327.81        345.43        14.90 o                         
   1  -5  13         86.64         89.94        10.00 o                         
   2  -5  13         52.89         63.73         7.45 o                         
   3  -5  13         66.20         54.66         6.39 o                         
   4  -5  13         78.20         69.17        13.36 o                         
   5  -5  13        244.63        243.93        14.70 o                         
  -6  -4  13        143.42        143.62         8.60 o                         
  -5  -4  13        152.13        157.66        10.37 o                         
  -4  -4  13         17.30         14.53         2.93 o                         
  -3  -4  13       1043.92       1037.05        19.00 o                         
  -2  -4  13        367.21        388.11        12.27 o                         
  -1  -4  13         42.15         34.92         3.42 o                         
   0  -4  13        349.43        358.26        10.24 o                         
   1  -4  13        156.86        139.38         7.38 o                         
   2  -4  13        195.00        218.21        13.04 o                         
   3  -4  13        307.04        299.62        11.90 o                         
   4  -4  13         38.62         34.81         4.86 o                         
   5  -4  13         59.47         59.09         6.56 o                         
   6  -4  13        206.23        214.67        14.88 o                         
  -8  -3  13         18.82         16.96         4.24 o                         
  -7  -3  13        128.75        132.19        11.67 o                         
  -6  -3  13         47.79         43.47         3.23 o                         
  -5  -3  13         38.74         31.72         3.17 o                         
  -4  -3  13         17.71         17.40         2.29 o                         
  -3  -3  13       1018.74       1046.32        17.19 o                         
  -2  -3  13         26.94         29.41         3.09 o                         
  -1  -3  13        524.50        505.40        11.92 o                         
   0  -3  13        813.20        837.39        16.14 o                         
   1  -3  13        284.74        297.83         9.18 o                         
   2  -3  13          2.59          1.48         1.71 o                         
   3  -3  13         35.71         35.62         3.97 o                         
   4  -3  13          5.38          3.95         2.14 o                         
   5  -3  13         70.82         70.66         7.30 o                         
   6  -3  13        332.03        345.05        23.22 o                         
   7  -3  13          0.87          1.41         4.14 o                         
  -8  -2  13         55.17         52.63         7.39 o                         
  -7  -2  13         11.78         10.97         4.49 o                         
  -6  -2  13        424.29        420.41        13.65 o                         
  -5  -2  13        208.55        219.88         6.30 o                         
  -4  -2  13         10.54          6.86         2.19 o                         
  -3  -2  13          1.00         -1.06         1.17 o                         
  -2  -2  13          3.51          2.89         1.70 o                         
  -1  -2  13       1030.82       1018.90        20.21 o                         
   0  -2  13        537.23        533.20        12.03 o                         
   1  -2  13        583.11        599.33        13.08 o                         
   2  -2  13         29.87         27.36         3.36 o                         
   3  -2  13         15.36         17.18         2.87 o                         
   4  -2  13        237.11        203.65         8.08 o                         
   5  -2  13        177.55        163.66         8.65 o                         
   6  -2  13        203.91        225.52         9.01 o                         
   7  -2  13         12.65         21.58         4.38 o                         
  -8  -1  13        479.40        552.75        17.89 o                         
  -7  -1  13          8.78          7.03         2.67 o                         
  -6  -1  13        104.12        114.70         7.60 o                         
  -5  -1  13         11.86          8.36         2.20 o                         
  -4  -1  13       1390.70       1434.73        22.85 o                         
  -3  -1  13       1261.58       1355.46        21.49 o                         
  -2  -1  13        180.47        178.98         5.66 o                         
  -1  -1  13        892.79        902.31        14.05 o                         
   0  -1  13         11.93         20.42         2.37 o                         
   1  -1  13       1135.64       1210.82        18.16 o                         
   2  -1  13         21.32         23.63         3.00 o                         
   3  -1  13         99.98         99.69         8.37 o                         
   4  -1  13       1831.28       1891.73        28.35 o                         
   5  -1  13        427.65        434.40        12.09 o                         
   6  -1  13        736.61        793.45        17.46 o                         
   7  -1  13         51.92         61.97         6.90 o                         
   8  -1  13         78.19         73.01         7.41 o                         
  -8   0  13        453.85        470.65        16.26 o                         
  -7   0  13         42.64         37.13         5.49 o                         
  -6   0  13        169.67        181.70        10.31 o                         
  -5   0  13        116.30        118.00         7.94 o                         
  -4   0  13        597.67        591.45        11.82 o                         
  -3   0  13         48.74         68.85         4.58 o                         
  -2   0  13         13.90         12.41         2.33 o                         
  -1   0  13        449.43        455.98         9.20 o                         
   0   0  13        112.10        108.37         4.85 o                         
   1   0  13        788.80        826.61        18.70 o                         
   2   0  13         14.77         16.16         2.19 o                         
   3   0  13         58.49         54.11         3.92 o                         
   4   0  13        364.72        368.86         9.02 o                         
   5   0  13        693.64        730.42        14.60 o                         
   6   0  13       1314.65       1376.40        24.02 o                         
   7   0  13         33.23         32.11         4.70 o                         
   8   0  13        140.89        127.99        13.72 o                         
  -8   1  13         44.75         53.91         6.72 o                         
  -7   1  13         13.49          8.55         3.27 o                         
  -6   1  13        214.74        201.39        10.88 o                         
  -5   1  13        842.38        792.28        23.24 o                         
  -4   1  13       1078.42       1063.07        20.07 o                         
  -3   1  13        670.61        719.19        13.12 o                         
  -2   1  13          2.97          5.15         2.00 o                         
  -1   1  13         11.00          8.25         1.88 o                         
   0   1  13        237.98        240.87         7.02 o                         
   1   1  13        629.42        664.26        15.45 o                         
   2   1  13        556.41        524.14        10.25 o                         
   3   1  13        170.70        173.01         7.92 o                         
   4   1  13          4.28          2.47         1.34 o                         
   5   1  13        698.02        710.49        13.53 o                         
   6   1  13       1356.90       1416.19        24.09 o                         
   7   1  13        176.54        173.35         7.33 o                         
   8   1  13          9.30         13.36         3.98 o                         
  -7   2  13         28.67         10.40         3.56 o                         
  -6   2  13          7.05          9.36         2.70 o                         
  -5   2  13        450.94        420.03        14.52 o                         
  -4   2  13        153.91        139.21        10.27 o                         
  -3   2  13        175.47        186.33         7.63 o                         
  -2   2  13        313.70        331.66         8.40 o                         
  -1   2  13         49.89         53.70         4.40 o                         
   0   2  13        368.14        376.92         9.79 o                         
   1   2  13         10.67          6.61         1.47 o                         
   2   2  13        283.21        266.29         7.01 o                         
   3   2  13         18.01         15.52         2.10 o                         
   4   2  13        333.21        339.42         8.49 o                         
   5   2  13          4.90          2.43         1.49 o                         
   6   2  13          0.82          1.45         1.54 o                         
   7   2  13         38.61         47.72         4.86 o                         
   8   2  13        237.26        239.13        12.14 o                         
   9   2  13          0.43         -4.54         6.47 o                         
  -7   3  13        124.67        143.59        14.01 o                         
  -6   3  13         73.91         75.39         8.22 o                         
  -5   3  13        119.23        136.21        10.37 o                         
  -4   3  13        123.16        105.19         7.55 o                         
  -3   3  13         31.67         28.55         4.04 o                         
  -2   3  13        858.02        875.34        17.54 o                         
  -1   3  13       1546.41       1582.19        21.45 o                         
   0   3  13       2713.18       2717.46        31.16 o                         
   1   3  13          2.47          1.65         1.50 o                         
   2   3  13        132.61        118.84         5.26 o                         
   3   3  13        242.83        235.74         6.69 o                         
   4   3  13         10.80          7.68         1.63 o                         
   5   3  13        248.65        252.25         7.40 o                         
   6   3  13          0.66         -0.27         2.60 o                         
   7   3  13         89.82         78.56         6.24 o                         
   8   3  13        461.91        453.18        13.91 o                         
   9   3  13        187.64        189.53        11.09 o                         
  -6   4  13        146.79        123.18        10.27 o                         
  -5   4  13        251.94        282.04        12.44 o                         
  -4   4  13         90.22         90.11         8.55 o                         
  -3   4  13          0.74          2.67         2.20 o                         
  -2   4  13        211.96        187.53         8.20 o                         
  -1   4  13       1508.74       1514.60        21.15 o                         
   0   4  13       2727.65       2889.04        33.07 o                         
   1   4  13        230.68        230.67         6.81 o                         
   2   4  13        453.98        458.34        11.24 o                         
   3   4  13        619.39        657.94        13.81 o                         
   4   4  13          0.30          1.00         1.27 o                         
   5   4  13        526.18        512.34        12.73 o                         
   6   4  13         61.47         69.89         6.05 o                         
   7   4  13        158.18        160.49         8.14 o                         
   8   4  13        404.92        410.37        12.64 o                         
   9   4  13          4.57          3.82         2.80 o                         
  -6   5  13         39.09         32.82         5.31 o                         
  -5   5  13          6.71          5.57         2.72 o                         
  -4   5  13        180.88        177.86        12.07 o                         
  -3   5  13         30.86         29.00         4.95 o                         
  -2   5  13        788.34        783.91        20.12 o                         
  -1   5  13         16.85         16.94         3.05 o                         
   0   5  13        200.01        188.95         6.47 o                         
   1   5  13         41.22         38.88         3.37 o                         
   2   5  13         26.43         28.65         3.12 o                         
   3   5  13         44.43         66.29         4.55 o                         
   4   5  13        229.42        173.50         8.45 o                         
   5   5  13        415.86        400.22        11.18 o                         
   6   5  13        213.86        195.43         7.97 o                         
   7   5  13          1.66          0.06         1.96 o                         
   8   5  13        361.33        366.90        12.07 o                         
   9   5  13          4.04          2.86         3.73 o                         
  -5   6  13          1.30          3.38         3.20 o                         
  -4   6  13        250.25        272.43        10.56 o                         
  -3   6  13        137.54        125.89        10.11 o                         
  -2   6  13        729.70        722.36        23.52 o                         
  -1   6  13         96.45        103.34         8.42 o                         
   0   6  13        109.32        103.02         9.06 o                         
   1   6  13         12.67          7.34         2.97 o                         
   2   6  13        147.88        135.33         5.98 o                         
   3   6  13        217.86        240.46        10.06 o                         
   4   6  13        650.21        583.53        16.33 o                         
   5   6  13        131.30        112.03         8.81 o                         
   6   6  13        305.29        298.04         9.94 o                         
   7   6  13         90.97         77.73         7.27 o                         
   8   6  13        133.70        133.71         8.92 o                         
   9   6  13         66.69         61.34         6.50 o                         
  -4   7  13        111.07        130.11        13.13 o                         
  -3   7  13        329.87        336.10        27.00 o                         
  -2   7  13         29.13         27.13         3.98 o                         
  -1   7  13        161.61        172.96         9.81 o                         
   0   7  13        104.76        106.83         8.71 o                         
   1   7  13         55.48         53.81         4.86 o                         
   2   7  13         47.77         51.14         4.89 o                         
   3   7  13        139.78        122.09         9.98 o                         
   4   7  13        228.38        239.39         8.84 o                         
   5   7  13        106.73         97.72         7.18 o                         
   6   7  13         25.61         31.76         4.69 o                         
   7   7  13         21.44         23.77         4.01 o                         
   8   7  13        183.90        227.95        10.50 o                         
  -3   8  13         24.08         17.29         3.71 o                         
  -2   8  13          8.87          3.47         2.55 o                         
  -1   8  13        813.56        843.93        19.01 o                         
   0   8  13          5.82         -1.01         2.08 o                         
   1   8  13          7.27          6.73         2.56 o                         
   2   8  13        651.49        682.01        15.98 o                         
   3   8  13         71.16         71.49         7.14 o                         
   4   8  13        236.17        250.82        10.90 o                         
   5   8  13        201.32        183.60        11.70 o                         
   6   8  13          2.80          6.93         2.79 o                         
   7   8  13        179.94        180.90        29.92 o                         
   8   8  13        292.92        323.03        29.91 o                         
  -1   9  13        116.84        119.29         9.90 o                         
   0   9  13         71.35         55.93         8.33 o                         
   1   9  13          2.22         -3.42         3.42 o                         
   2   9  13        239.55        229.22        15.04 o                         
   3   9  13          2.63         -0.73         2.46 o                         
   4   9  13        184.57        194.73        13.56 o                         
   5   9  13         15.65          9.43         3.26 o                         
   6   9  13         29.67         27.45         4.90 o                         
   7   9  13         39.26         29.23         9.70 o                         
   1  10  13          6.14          4.11         5.08 o                         
   2  10  13          7.06         11.99         5.13 o                         
   3  10  13          3.26         -1.30         3.55 o                         
   4  10  13        179.68        193.65        46.44 o                         
   5  10  13         70.09         76.85         7.89 o                         
   6  10  13          0.07          1.39         3.93 o                         
  -4  -8  14         18.90          9.70         4.03 o                         
  -3  -8  14        151.66        158.70        11.59 o                         
  -2  -8  14         26.37         19.38         3.62 o                         
  -1  -8  14         31.64         39.57         5.90 o                         
   0  -8  14        179.54        191.01        12.45 o                         
  -6  -7  14         59.43         48.68         6.29 o                         
  -5  -7  14        247.28        260.79        11.82 o                         
  -4  -7  14        103.43        102.45         9.98 o                         
  -3  -7  14         46.05         40.68         5.53 o                         
  -2  -7  14        193.43        195.57         9.40 o                         
  -1  -7  14         95.52         98.02         7.18 o                         
   0  -7  14         72.95         67.51         6.93 o                         
   1  -7  14         92.04         97.25         8.44 o                         
   2  -7  14          0.67          0.06         3.08 o                         
  -7  -6  14          1.29          6.37         5.90 o                         
  -6  -6  14         81.22         83.94         9.41 o                         
  -5  -6  14        123.07        113.91        15.61 o                         
  -4  -6  14        419.06        381.07        11.87 o                         
  -3  -6  14         57.78         68.69         5.74 o                         
  -2  -6  14         40.50         42.71         5.56 o                         
  -1  -6  14         21.60         16.01         4.97 o                         
   0  -6  14          1.27         -4.75         4.82 o                         
   1  -6  14        300.65        296.86        15.90 o                         
   2  -6  14          0.05          2.00         2.70 o                         
   3  -6  14         59.13         60.45         6.58 o                         
  -7  -5  14          2.01          1.07         2.82 o                         
  -6  -5  14         54.04         70.41         8.24 o                         
  -5  -5  14          4.55         -0.64         2.48 o                         
  -4  -5  14         10.05          9.70         3.07 o                         
  -3  -5  14        143.50        151.61         7.91 o                         
  -2  -5  14        314.79        286.50         9.78 o                         
  -1  -5  14        313.60        318.95        11.86 o                         
   0  -5  14          2.93         -2.02         2.10 o                         
   1  -5  14        174.41        189.21        10.60 o                         
   2  -5  14          0.07          1.79         2.73 o                         
   3  -5  14         77.84        100.32         8.51 o                         
   4  -5  14         50.63         43.24         8.00 o                         
   5  -5  14        122.74        137.28        13.40 o                         
  -6  -4  14         30.51         27.19         4.54 o                         
  -5  -4  14         49.01         45.96         8.16 o                         
  -4  -4  14        200.26        199.15         7.85 o                         
  -3  -4  14        308.89        308.74         9.81 o                         
  -2  -4  14         10.78          8.10         2.29 o                         
  -1  -4  14        203.63        222.29        10.96 o                         
   0  -4  14          8.84         10.32         2.56 o                         
   1  -4  14        709.05        769.13        17.50 o                         
   2  -4  14         87.57         94.75         7.04 o                         
   3  -4  14         20.70         22.48         3.98 o                         
   4  -4  14         50.31         60.07         6.42 o                         
   5  -4  14         38.61         20.40         4.56 o                         
  -6  -3  14        132.19        132.34        11.59 o                         
  -5  -3  14          1.14         -1.32         1.44 o                         
  -4  -3  14        170.68        163.21         8.70 o                         
  -3  -3  14          1.89          3.26         1.55 o                         
  -2  -3  14        191.60        171.38         6.97 o                         
  -1  -3  14        124.60        125.89         7.23 o                         
   0  -3  14        529.99        552.39        13.86 o                         
   1  -3  14       1177.17       1246.30        21.53 o                         
   2  -3  14         16.95          6.32         2.58 o                         
   3  -3  14        319.00        324.80        10.48 o                         
   4  -3  14        130.53        137.72         8.48 o                         
   5  -3  14         57.41         63.29         6.01 o                         
   6  -3  14        178.90        173.79        12.16 o                         
  -8  -2  14        379.66        432.75        15.38 o                         
  -7  -2  14        146.06        128.63         9.64 o                         
  -6  -2  14         62.74         51.90         6.02 o                         
  -5  -2  14        257.15        272.68         8.06 o                         
  -4  -2  14        209.50        200.02         9.57 o                         
  -3  -2  14        108.92        102.99         6.24 o                         
  -2  -2  14        322.62        301.71        10.21 o                         
  -1  -2  14       1573.35       1635.08        28.51 o                         
   0  -2  14          5.89          3.79         2.93 o                         
   1  -2  14          2.74          1.13         2.00 o                         
   2  -2  14       1189.67       1230.78        21.33 o                         
   3  -2  14       1397.50       1423.83        24.00 o                         
   4  -2  14        117.51        107.66         8.50 o                         
   5  -2  14        139.30        136.94         9.74 o                         
   6  -2  14         10.98          2.69         2.22 o                         
   7  -2  14        171.91        196.01        13.29 o                         
  -8  -1  14         87.57         84.19         8.67 o                         
  -7  -1  14        140.97        128.40         9.21 o                         
  -6  -1  14          2.85          0.24         2.06 o                         
  -5  -1  14        209.34        195.95         8.02 o                         
  -4  -1  14        103.85         86.16         5.17 o                         
  -3  -1  14        404.50        411.57        10.77 o                         
  -2  -1  14        314.65        296.25         7.59 o                         
  -1  -1  14        828.99        770.58        13.11 o                         
   0  -1  14        200.22        192.35         6.99 o                         
   1  -1  14         61.71         70.41         6.02 o                         
   2  -1  14        182.15        180.09         7.02 o                         
   3  -1  14        612.48        606.62        13.98 o                         
   4  -1  14         39.90         35.01         5.04 o                         
   5  -1  14       1582.91       1683.63        27.63 o                         
   6  -1  14        104.94        105.45         8.27 o                         
   7  -1  14        285.44        316.97        17.10 o                         
  -7   0  14        171.79        156.13        20.10 o                         
  -6   0  14        146.92        140.22         8.85 o                         
  -5   0  14        782.29        754.28        17.00 o                         
  -4   0  14        199.96        178.50         7.85 o                         
  -3   0  14        984.28       1035.79        18.78 o                         
  -2   0  14        808.29        826.15        15.99 o                         
  -1   0  14         95.58         82.53         4.67 o                         
   0   0  14       2252.91       2445.13        31.34 o                         
   1   0  14        191.04        173.71         5.72 o                         
   2   0  14         12.19          9.05         1.86 o                         
   3   0  14        514.27        518.60        10.87 o                         
   4   0  14          8.53          7.73         2.38 o                         
   5   0  14         62.96         66.06         5.66 o                         
   6   0  14         22.51         23.39         3.42 o                         
   7   0  14         79.49         89.28         7.08 o                         
   8   0  14         12.04         10.22         4.57 o                         
  -7   1  14         33.73         33.56         5.11 o                         
  -6   1  14          2.83          0.14         4.66 o                         
  -5   1  14         17.74         19.83         6.64 o                         
  -4   1  14        185.98        192.29         9.05 o                         
  -3   1  14        132.08        130.66         6.22 o                         
  -2   1  14        201.26        204.68         7.43 o                         
  -1   1  14         32.92         30.64         4.84 o                         
   0   1  14        116.69        114.45         6.24 o                         
   1   1  14          0.57         -0.49         1.22 o                         
   2   1  14         95.19        101.89         5.20 o                         
   3   1  14        600.28        596.25        11.69 o                         
   4   1  14          0.04         -1.24         1.56 o                         
   5   1  14        182.29        174.67         6.63 o                         
   6   1  14         91.85         88.79         6.48 o                         
   7   1  14         24.65         26.67         4.61 o                         
   8   1  14         17.53         11.80         3.48 o                         
  -7   2  14         97.56        122.45        11.87 o                         
  -6   2  14          1.43         -1.98         2.73 o                         
  -5   2  14          0.29          1.10         2.58 o                         
  -4   2  14        321.95        313.41        10.66 o                         
  -3   2  14          0.01          1.74         1.92 o                         
  -2   2  14        103.84        128.89         6.09 o                         
  -1   2  14       1223.82       1265.49        21.02 o                         
   0   2  14        547.88        572.89        12.84 o                         
   1   2  14        665.39        674.67        14.00 o                         
   2   2  14          5.04          2.38         1.37 o                         
   3   2  14        255.06        225.21         6.74 o                         
   4   2  14        296.47        297.43         8.13 o                         
   5   2  14          6.80          5.31         1.78 o                         
   6   2  14          2.08         -0.19         1.56 o                         
   7   2  14         34.84         37.05         6.40 o                         
   8   2  14         58.72         53.49         5.58 o                         
  -6   3  14        138.28        127.79        15.37 o                         
  -5   3  14         30.69         28.86         5.06 o                         
  -4   3  14          3.35          0.81         2.24 o                         
  -3   3  14          0.21         -1.79         1.90 o                         
  -2   3  14        116.44        136.93         9.20 o                         
  -1   3  14         39.17         33.93         3.32 o                         
   0   3  14        554.92        554.54        11.36 o                         
   1   3  14        564.41        541.05        12.74 o                         
   2   3  14        121.89        120.11         7.19 o                         
   3   3  14         36.27         31.52         3.50 o                         
   4   3  14        232.44        231.30         9.70 o                         
   5   3  14          2.47          0.83         1.53 o                         
   6   3  14        373.38        392.89        11.65 o                         
   7   3  14          1.40          4.68         2.32 o                         
   8   3  14        146.90        148.15         9.59 o                         
   9   3  14         35.30         41.75         7.26 o                         
  -6   4  14        210.74        263.55        14.89 o                         
  -5   4  14          0.01          7.31         3.11 o                         
  -4   4  14        169.78        154.52        11.01 o                         
  -3   4  14         18.13         21.94         3.54 o                         
  -2   4  14          3.28          0.04         2.57 o                         
  -1   4  14         24.24         22.78         2.86 o                         
   0   4  14        548.70        536.04        11.33 o                         
   1   4  14        764.11        761.71        13.73 o                         
   2   4  14        141.47        137.07         6.68 o                         
   3   4  14         85.65         97.53         7.14 o                         
   4   4  14        272.09        271.42         7.71 o                         
   5   4  14          0.59          1.86         1.78 o                         
   6   4  14        103.80         97.21         7.25 o                         
   7   4  14         40.30         40.06         4.69 o                         
   8   4  14        190.69        179.92         9.59 o                         
   9   4  14         59.51         54.54         5.95 o                         
  -5   5  14        132.19        137.32        10.17 o                         
  -4   5  14         11.23         16.41         4.19 o                         
  -3   5  14        265.27        267.76        16.88 o                         
  -2   5  14        178.86        172.85         9.09 o                         
  -1   5  14        747.53        745.84        16.75 o                         
   0   5  14          1.60          1.14         1.62 o                         
   1   5  14        154.12        153.07         6.20 o                         
   2   5  14         32.26         28.08         3.02 o                         
   3   5  14        703.54        643.62        12.55 o                         
   4   5  14        366.88        430.48        14.08 o                         
   5   5  14        124.39         88.28         7.03 o                         
   6   5  14        144.69        130.84         8.16 o                         
   7   5  14        127.14        121.33         8.19 o                         
   8   5  14         84.01         89.17         8.80 o                         
   9   5  14         34.64         35.51         6.53 o                         
  -4   6  14         14.85         16.73         6.50 o                         
  -3   6  14         88.01         92.21        10.30 o                         
  -2   6  14         17.43         16.15         4.14 o                         
  -1   6  14        113.38        121.34         9.44 o                         
   0   6  14         81.90         79.58         6.41 o                         
   1   6  14        121.00        112.57         6.60 o                         
   2   6  14         37.43         36.86         3.50 o                         
   3   6  14          9.41          9.00         2.96 o                         
   4   6  14         14.38         -1.14         2.31 o                         
   5   6  14         76.05         67.34         7.65 o                         
   6   6  14         61.15         38.96         5.11 o                         
   7   6  14         31.97         32.43         8.23 o                         
   8   6  14         11.51          8.81         2.98 o                         
  -3   7  14        152.72        175.46        10.63 o                         
  -2   7  14        133.34        132.91         8.88 o                         
  -1   7  14        389.91        397.40        14.44 o                         
   0   7  14         30.53         32.80         8.71 o                         
   1   7  14        103.73         99.56         9.30 o                         
   2   7  14        271.29        269.17        10.12 o                         
   3   7  14         49.00         37.30         5.32 o                         
   4   7  14        373.69        334.31        12.64 o                         
   5   7  14        649.49        627.48        16.66 o                         
   6   7  14         29.34         26.33         4.61 o                         
   7   7  14          2.66          1.90         3.23 o                         
   8   7  14        170.28        198.98        11.87 o                         
  -2   8  14         94.00        102.34        10.40 o
[truncated: 79,705 more chars]
